# Supplementary material for: Glucose-sensitive acetylation of Seryl tRNA synthetase regulates lipid synthesis in breast cancer
Source: Signal Transduct Target Ther. 2021 Aug 16;6:303. doi: 10.1038/s41392-021-00714-0 (PMC8368063; doi:10.1038/s41392-021-00714-0)
Supplement: Supplementary file 2 — Supplementary Table S1 [file 41392_2021_714_MOESM2_ESM.xls]

## Sheet: SerRS_IP_peak-gene
Chromosomes	peak start	peak end	gene id	symbol
chr1	983630	984202	375790	AGRN
chr1	1048168	1048686	54991	C1orf159
chr1	1077413	1078146	254099	LOC254099
chr1	1121375	1121779	254173	TTLL10
chr1	1128288	1128717	254173	TTLL10
chr1	1193359	1193815	118424	UBE2J2
chr1	1197088	1197640	118424	UBE2J2
chr1	1200772	1201431	118424	UBE2J2
chr1	1206990	1207523	118424	UBE2J2
chr1	1218650	1219291	6339	SCNN1D
chr1	1251887	1252753	54973	CPSF3L
chr1	1297833	1298701	54587	MXRA8
chr1	1329818	1330342	81669	CCNL2
chr1	1399722	1401056	219293	ATAD3C
chr1	1409481	1410247	83858	ATAD3B
chr1	1411880	1412494	83858	ATAD3B
chr1	1423311	1424166	83858	ATAD3B
chr1	1451744	1452412	55210	ATAD3A
chr1	1460575	1461439	55210	ATAD3A
chr1	1494914	1495548	29101	SSU72
chr1	1496319	1497058	29101	SSU72
chr1	1501892	1502339	29101	SSU72
chr1	1504032	1504513	29101	SSU72
chr1	1508292	1508809	29101	SSU72
chr1	1587653	1588332	984	CDK11B
chr1	1599232	1599590	728661	SLC35E2B
chr1	1599232	1599590	984	CDK11B
chr1	1604822	1605423	728661	SLC35E2B
chr1	1604822	1605423	984	CDK11B
chr1	1615831	1616431	728661	SLC35E2B
chr1	1615831	1616431	984	CDK11B
chr1	1626027	1626444	984	CDK11B
chr1	1647856	1648268	728642	CDK11A
chr1	1647856	1648268	984	CDK11B
chr1	1649960	1650466	728642	CDK11A
chr1	1649960	1650466	984	CDK11B
chr1	1667363	1668301	9906,(728661)
chr1	1671812	1672551	9906,(728661)
chr1	1693835	1694197	65220	NADK
chr1	1695989	1696420	65220	NADK
chr1	1701890	1702479	65220	NADK
chr1	1704122	1704680	65220	NADK
chr1	1709394	1709888	65220	NADK
chr1	1728857	1729293	2782	GNB1
chr1	1734803	1735641	2782	GNB1
chr1	1741936	1743316	2782	GNB1
chr1	1768602	1769732	2782	GNB1
chr1	1769830	1770179	2782	GNB1
chr1	1772347	1772960	2782	GNB1
chr1	1773390	1773952	2782	GNB1
chr1	1801264	1801841	2782	GNB1
chr1	1815975	1817603	2782	GNB1
chr1	1819942	1820352	2782	GNB1
chr1	1884704	1885111	85452	KIAA1751
chr1	1885896	1886308	85452	KIAA1751
chr1	1895822	1896357	85452	KIAA1751
chr1	1898209	1898603	85452	KIAA1751
chr1	1917299	1917735	85452	KIAA1751
chr1	1922535	1923073	85452	KIAA1751
chr1	1929362	1930006	85452	KIAA1751
chr1	1930914	1931697	85452	KIAA1751
chr1	1988183	1988723	5590	PRKCZ
chr1	1989240	1989793	5590	PRKCZ
chr1	1989942	1990647	5590	PRKCZ
chr1	2007604	2008392	5590	PRKCZ
chr1	2045846	2046284	5590	PRKCZ
chr1	2071667	2072242	5590	PRKCZ
chr1	2076963	2077340	5590	PRKCZ
chr1	2094814	2095326	5590	PRKCZ
chr1	2114171	2114957	5590	PRKCZ
chr1	2118478	2119147	199990	C1orf86
chr1	2142665	2143417	199990	C1orf86
chr1	2175327	2176079	6497	SKI
chr1	2197015	2197462	6497	SKI
chr1	2219427	2219928	6497	SKI
chr1	2550813	2551191	79258	MMEL1
chr1	3004873	3005371	63976	PRDM16
chr1	3183062	3183647	63976	PRDM16
chr1	3270672	3271002	63976	PRDM16
chr1	3442728	3443390	1953	MEGF6
chr1	3491248	3491622	1953	MEGF6
chr1	3571609	3572070	7161	TP73
chr1	3583974	3584558	7161	TP73
chr1	3656969	3657555	57212	TP73-AS1
chr1	3660690	3661058	57212	TP73-AS1
chr1	3683278	3683712	148870	CCDC27
chr1	3698801	3699256	57470	LRRC47
chr1	3709025	3709425	57470	LRRC47
chr1	3729785	3730445	9731	CEP104
chr1	3733520	3733975	9731	CEP104
chr1	3751853	3752291	9731	CEP104
chr1	3756758	3757254	9731	CEP104
chr1	3764746	3765248	9731	CEP104
chr1	3792295	3792740	1677	DFFB
chr1	4010983	4011625	728716	LOC728716
chr1	4748475	4749014	55966	AJAP1
chr1	5972199	5972715	261734	NPHP4
chr1	5979868	5980404	261734	NPHP4
chr1	6023160	6023594	261734	NPHP4
chr1	6069885	6070287	8514	KCNAB2
chr1	6075052	6075653	8514	KCNAB2
chr1	6083775	6084505	8514	KCNAB2
chr1	6120495	6121108	8514	KCNAB2
chr1	6123355	6123817	8514	KCNAB2
chr1	6170666	6171512	26038	CHD5
chr1	6174801	6175358	26038	CHD5
chr1	6187205	6187684	26038	CHD5
chr1	6197865	6198510	26038	CHD5
chr1	6216284	6216797	26038	CHD5
chr1	6253089	6253800	6146	RPL22
chr1	6276637	6277150	388591	RNF207
chr1	6279456	6280089	388591	RNF207
chr1	6287520	6288262	23463	ICMT
chr1	6315224	6316114	387509	GPR153
chr1	6370633	6371189	11332	ACOT7
chr1	6379076	6379631	11332	ACOT7
chr1	6394753	6395359	11332	ACOT7
chr1	6400735	6401186	11332	ACOT7
chr1	6434945	6435989	11332	ACOT7
chr1	6436018	6436886	11332	ACOT7
chr1	6443018	6443555	11332	ACOT7
chr1	6443646	6444053	11332	ACOT7
chr1	6447939	6449129	11332	ACOT7
chr1	6477554	6478075	54626	HES2
chr1	6491340	6491780	83715	ESPN
chr1	6492835	6493906	83715	ESPN
chr1	6517981	6519134	83715	ESPN
chr1	6540116	6540716	57449	PLEKHG5
chr1	6563294	6563898	57449	PLEKHG5
chr1	6574399	6575107	57449	PLEKHG5
chr1	6582322	6583029	79707	NOL9
chr1	6589331	6589885	79707	NOL9
chr1	6593788	6594317	79707	NOL9
chr1	6599966	6600791	79707	NOL9
chr1	6601028	6601610	79707	NOL9
chr1	6603739	6604338	79707	NOL9
chr1	6610757	6611320	79707	NOL9
chr1	6612546	6613144	79707	NOL9
chr1	6621219	6621909	80835	TAS1R1
chr1	6635532	6636291	80835	TAS1R1
chr1	6642829	6643685	3104	ZBTB48
chr1	6643840	6644339	3104	ZBTB48
chr1	6660019	6660513	9903	KLHL21
chr1	6688919	6689348	90326	THAP3
chr1	6691454	6692355	90326	THAP3
chr1	6699277	6699746	55735	DNAJC11
chr1	6700541	6700916	55735	DNAJC11
chr1	6703207	6704550	55735	DNAJC11
chr1	6707344	6707969	55735	DNAJC11
chr1	6720021	6720589	55735	DNAJC11
chr1	6728152	6728594	55735	DNAJC11
chr1	6734192	6734766	55735	DNAJC11
chr1	6752697	6753374	55735	DNAJC11
chr1	6753845	6754273	55735	DNAJC11
chr1	6857146	6857901	23261	CAMTA1
chr1	6867486	6867755	23261	CAMTA1
chr1	6890088	6890662	23261	CAMTA1
chr1	6902549	6903050	23261	CAMTA1
chr1	6940320	6940804	23261	CAMTA1
chr1	6961718	6962099	23261	CAMTA1
chr1	6993172	6993660	23261	CAMTA1
chr1	7047175	7047593	23261	CAMTA1
chr1	7087893	7088437	23261	CAMTA1
chr1	7217115	7217476	23261	CAMTA1
chr1	7229556	7229886	23261	CAMTA1
chr1	7232157	7232533	23261	CAMTA1
chr1	7233474	7233798	23261	CAMTA1
chr1	7300477	7300988	23261	CAMTA1
chr1	7386901	7387529	23261	CAMTA1
chr1	7437453	7438154	23261	CAMTA1
chr1	7440219	7440721	23261	CAMTA1
chr1	7550322	7550662	23261	CAMTA1
chr1	7554481	7554984	23261	CAMTA1
chr1	7616929	7617476	23261	CAMTA1
chr1	7720081	7720572	23261	CAMTA1
chr1	7742840	7743348	23261	CAMTA1
chr1	7783871	7784292	23261	CAMTA1
chr1	7784555	7785057	23261	CAMTA1
chr1	7803745	7804255	23261	CAMTA1
chr1	7818577	7818955	23261	CAMTA1
chr1	7838915	7839267	9341	VAMP3
chr1	7856429	7856836	8863	PER3
chr1	7857324	7857815	8863	PER3
chr1	7885522	7886179	8863	PER3
chr1	7902194	7902566	8863	PER3
chr1	7981036	7981683	3604	TNFRSF9
chr1	7991853	7992227	3604	TNFRSF9
chr1	7998979	7999380	3604	TNFRSF9
chr1	8031612	8031981	11315	PARK7
chr1	8032632	8033178	11315	PARK7
chr1	8033456	8034041	11315	PARK7
chr1	8041721	8042026	11315	PARK7
chr1	8386654	8387174	50651	SLC45A1
chr1	8391794	8392243	50651	SLC45A1
chr1	8462851	8463325	473	RERE
chr1	8465632	8466053	473	RERE
chr1	8513459	8513929	473	RERE
chr1	8541064	8541548	473	RERE
chr1	8549778	8550540	473	RERE
chr1	8592526	8593107	473	RERE
chr1	8625461	8625812	473	RERE
chr1	8639641	8640176	473	RERE
chr1	8644917	8645270	473	RERE
chr1	8662170	8662551	473	RERE
chr1	8708225	8708663	473	RERE
chr1	8710436	8711112	473	RERE
chr1	8719259	8719678	473	RERE
chr1	8748182	8748670	473	RERE
chr1	8756367	8757054	473	RERE
chr1	8765867	8766340	473	RERE
chr1	8784614	8784937	473	RERE
chr1	8786106	8786571	473	RERE
chr1	8829727	8830227	473	RERE
chr1	8834332	8834778	473	RERE
chr1	8838719	8839876	473	RERE
chr1	8852876	8853360	473	RERE
chr1	8860595	8861495	473	RERE
chr1	8865092	8866530	473	RERE
chr1	8872351	8872818	473	RERE
chr1	8929524	8930073	2023	ENO1
chr1	9009928	9010562	765	CA6
chr1	9018096	9018688	765	CA6
chr1	9019275	9020245	765	CA6
chr1	9072999	9073384	155184	SLC2A7
chr1	9104572	9105021	6518	SLC2A5
chr1	9124771	9125265	6518	SLC2A5
chr1	9166625	9167057	80045	GPR157
chr1	9167325	9168245	80045	GPR157
chr1	9178676	9179507	80045	GPR157
chr1	9297147	9297718	9563	H6PD
chr1	9326914	9327331	9563	H6PD
chr1	9393263	9393751	80176	SPSB1
chr1	9394139	9394677	80176	SPSB1
chr1	9423717	9424189	80176	SPSB1
chr1	9600990	9601747	84275	SLC25A33
chr1	9615709	9616096	84275	SLC25A33
chr1	9625094	9625929	84275	SLC25A33
chr1	9658751	9659756	199953	TMEM201
chr1	9719699	9720298	5293,(22883)
chr1	9720950	9721613	5293,(22883)
chr1	9737368	9737713	5293,(22883)
chr1	9738979	9739568	5293,(22883)
chr1	9741267	9741906	5293,(22883)
chr1	9767766	9768567	5293,(22883)
chr1	9772708	9773509	5293,(22883)
chr1	9779268	9779962	5293,(22883)
chr1	9785060	9785858	5293,(22883)
chr1	9786005	9786688	5293,(22883)
chr1	9794116	9794704	22883	CLSTN1
chr1	9801648	9802029	22883	CLSTN1
chr1	9829706	9830110	22883	CLSTN1
chr1	9832031	9832577	22883	CLSTN1
chr1	9835884	9836523	22883	CLSTN1
chr1	9848290	9849073	22883	CLSTN1
chr1	9855140	9855621	22883	CLSTN1
chr1	9859343	9860049	22883	CLSTN1
chr1	9864635	9865285	22883	CLSTN1
chr1	9866458	9867045	22883	CLSTN1
chr1	9869684	9871064	22883	CLSTN1
chr1	9872642	9873388	22883	CLSTN1
chr1	9920268	9920676	56998	CTNNBIP1
chr1	9926406	9926732	56998	CTNNBIP1
chr1	9938901	9939311	56998	CTNNBIP1
chr1	9954313	9956181	56998	CTNNBIP1
chr1	9957609	9958238	56998	CTNNBIP1
chr1	9962766	9963206	56998	CTNNBIP1
chr1	10013231	10014241	64802	NMNAT1
chr1	10024763	10026049	64802	NMNAT1
chr1	10071750	10072335	116362	RBP7
chr1	10072494	10073081	116362	RBP7
chr1	10073116	10073482	116362	RBP7
chr1	10094939	10096068	10277	UBE4B
chr1	10097566	10098385	10277	UBE4B
chr1	10112008	10112492	10277	UBE4B
chr1	10145781	10146522	10277	UBE4B
chr1	10158956	10159363	10277	UBE4B
chr1	10195274	10195867	10277	UBE4B
chr1	10197918	10198592	10277	UBE4B
chr1	10202370	10202959	10277	UBE4B
chr1	10219348	10219690	10277	UBE4B
chr1	10226469	10227501	10277	UBE4B
chr1	10227552	10228070	10277	UBE4B
chr1	10234117	10234688	10277	UBE4B
chr1	10294756	10296371	23095	KIF1B
chr1	10303112	10303517	23095	KIF1B
chr1	10311890	10313060	23095	KIF1B
chr1	10329210	10329823	23095	KIF1B
chr1	10340286	10340811	23095	KIF1B
chr1	10375739	10376312	23095	KIF1B
chr1	10386979	10387693	23095	KIF1B
chr1	10392124	10392530	23095	KIF1B
chr1	10392656	10393811	23095	KIF1B
chr1	10393901	10394286	23095	KIF1B
chr1	10395471	10395976	23095	KIF1B
chr1	10410002	10410691	23095	KIF1B
chr1	10419755	10420244	23095	KIF1B
chr1	10435349	10436084	23095	KIF1B
chr1	10461676	10462087	5226,(26227)
chr1	10467247	10467699	5226,(26227)
chr1	10469722	10470634	5226,(26227)
chr1	10474394	10475264	5226,(26227)
chr1	10477725	10478156	5226,(26227)
chr1	10507221	10508143	100526739	APITD1-CORT
chr1	10508378	10509371	100526739	APITD1-CORT
chr1	10530751	10531290	1676	DFFA
chr1	10547494	10548165	5195	PEX14
chr1	10549024	10549389	5195	PEX14
chr1	10571906	10572446	5195	PEX14
chr1	10586929	10587454	5195	PEX14
chr1	10607952	10608359	5195	PEX14
chr1	10611778	10612200	5195	PEX14
chr1	10646486	10647009	5195	PEX14
chr1	10660174	10661422	5195	PEX14
chr1	10705168	10705663	54897	CASZ1
chr1	10772013	10772436	54897	CASZ1
chr1	10802641	10803271	54897	CASZ1
chr1	10823788	10824267	54897	CASZ1
chr1	11022809	11023424	148345	C1orf127
chr1	11024584	11025116	148345	C1orf127
chr1	11039735	11040271	148345	C1orf127
chr1	11074633	11075757	23435	TARDBP
chr1	11079525	11080133	23435	TARDBP
chr1	11081159	11081866	23435	TARDBP
chr1	11133192	11133871	5394	EXOSC10
chr1	11138959	11139657	5394	EXOSC10
chr1	11180139	11180766	2475	MTOR
chr1	11182116	11182939	2475	MTOR
chr1	11185666	11186235	2475	MTOR
chr1	11195521	11196269	2475	MTOR
chr1	11208638	11209184	100873935	MTOR-AS1
chr1	11208638	11209184	2475	MTOR
chr1	11261981	11262447	2475	MTOR
chr1	11269754	11270529	2475	MTOR
chr1	11282206	11282757	2475	MTOR
chr1	11287015	11287373	2475	MTOR
chr1	11295266	11295675	2475	MTOR
chr1	11317832	11318244	2475	MTOR
chr1	11555152	11555532	57540	PTCHD2
chr1	11593169	11593680	57540	PTCHD2
chr1	11720184	11720587	93611	FBXO44
chr1	11729761	11730509	26270	FBXO6
chr1	11732297	11732751	26270	FBXO6
chr1	11768266	11768725	374946	DRAXIN
chr1	11772581	11773323	374946	DRAXIN
chr1	11778910	11779406	374946	DRAXIN
chr1	11803201	11803939	57085	AGTRAP
chr1	11845618	11846144	4524	MTHFR
chr1	11853141	11853557	4524	MTHFR
chr1	11869400	11870059	1185	CLCN6
chr1	11873480	11873833	1185	CLCN6
chr1	11880458	11881200	1185	CLCN6
chr1	11981649	11982175	90231	KIAA2013
chr1	11997939	11998361	5351	PLOD1
chr1	12003057	12003629	5351	PLOD1
chr1	12005833	12006176	5351	PLOD1
chr1	12022490	12023148	5351	PLOD1
chr1	12043051	12043666	9927	MFN2
chr1	12055000	12055823	9927	MFN2
chr1	12069811	12070297	9927	MFN2
chr1	12083448	12084075	60672	MIIP
chr1	12127329	12127817	943	TNFRSF8
chr1	12140547	12141063	943	TNFRSF8
chr1	12145120	12145529	943	TNFRSF8
chr1	12155336	12155705	943	TNFRSF8
chr1	12170493	12171278	943	TNFRSF8
chr1	12182366	12182753	943	TNFRSF8
chr1	12183876	12184385	943	TNFRSF8
chr1	12191591	12192238	943	TNFRSF8
chr1	12193454	12193917	943	TNFRSF8
chr1	12257772	12258159	7133	TNFRSF1B
chr1	12260629	12261201	7133	TNFRSF1B
chr1	12267478	12268099	7133	TNFRSF1B
chr1	12291699	12292154	55187	VPS13D
chr1	12295256	12295686	55187	VPS13D
chr1	12300261	12300736	55187	VPS13D
chr1	12307709	12308344	55187	VPS13D
chr1	12331371	12331842	55187	VPS13D
chr1	12331865	12332559	55187	VPS13D
chr1	12334759	12335423	55187	VPS13D
chr1	12340430	12340877	55187	VPS13D
chr1	12354475	12354892	55187	VPS13D
chr1	12358229	12358839	55187	VPS13D
chr1	12368599	12369102	55187	VPS13D
chr1	12390416	12390999	55187	VPS13D
chr1	12425438	12425758	55187	VPS13D
chr1	12437103	12437549	55187	VPS13D
chr1	12477856	12478316	55187	VPS13D
chr1	12486600	12487170	55187	VPS13D
chr1	12489301	12489914	55187	VPS13D
chr1	12506126	12506604	55187	VPS13D
chr1	12516247	12516667	55187	VPS13D
chr1	12525781	12526235	55187	VPS13D
chr1	12631413	12631919	9249	DHRS3
chr1	12632155	12632752	9249	DHRS3
chr1	12667910	12668220	9249	DHRS3
chr1	12811248	12811700	93190	C1orf158
chr1	13818801	13819271	126755	LRRC38
chr1	13826108	13826693	126755	LRRC38
chr1	13832815	13833305	126755	LRRC38
chr1	13834375	13834779	126755	LRRC38
chr1	13941812	13942160	10630	PDPN
chr1	14032049	14032436	7799	PRDM2
chr1	14084476	14085011	7799	PRDM2
chr1	14094538	14095229	7799	PRDM2
chr1	14950562	14951045	23254	KAZN
chr1	14955273	14955697	23254	KAZN
chr1	15019032	15019519	23254	KAZN
chr1	15021932	15022378	23254	KAZN
chr1	15041289	15041763	23254	KAZN
chr1	15056554	15056912	23254	KAZN
chr1	15069559	15069982	23254	KAZN
chr1	15144965	15145708	23254	KAZN
chr1	15147685	15148173	23254	KAZN
chr1	15160491	15161155	23254	KAZN
chr1	15184709	15185142	23254	KAZN
chr1	15186557	15187211	23254	KAZN
chr1	15212746	15213479	23254	KAZN
chr1	15231232	15232611	23254	KAZN
chr1	15244807	15245196	23254	KAZN
chr1	15260717	15261272	23254	KAZN
chr1	15303144	15303656	23254	KAZN
chr1	15305415	15305913	23254	KAZN
chr1	15306245	15306721	23254	KAZN
chr1	15310056	15310988	23254	KAZN
chr1	15345756	15346257	23254	KAZN
chr1	15370040	15370447	23254	KAZN
chr1	15381668	15382201	23254	KAZN
chr1	15387886	15388364	23254	KAZN
chr1	15404472	15404970	23254	KAZN
chr1	15486796	15487196	55092	TMEM51
chr1	15518881	15519390	55092	TMEM51
chr1	15524830	15525272	55092	TMEM51
chr1	15575036	15575439	114827	FHAD1
chr1	15592066	15592478	114827	FHAD1
chr1	15641884	15642345	114827	FHAD1
chr1	15744381	15744861	79180	EFHD2
chr1	15748490	15748975	79180	EFHD2
chr1	15749013	15749485	79180	EFHD2
chr1	15751656	15752100	79180	EFHD2
chr1	15754635	15755139	79180	EFHD2
chr1	15783677	15784219	63036	CELA2A
chr1	15791591	15791860	63036	CELA2A
chr1	15792512	15793145	63036	CELA2A
chr1	15797033	15797499	63036	CELA2A
chr1	15834792	15835264	842	CASP9
chr1	15857141	15857586	23341	DNAJC16
chr1	15860860	15861293	23341	DNAJC16
chr1	15877348	15877777	23341	DNAJC16
chr1	15881805	15882678	23341	DNAJC16
chr1	15884424	15884948	23341	DNAJC16
chr1	15885430	15885810	23341	DNAJC16
chr1	15890941	15891910	23341	DNAJC16
chr1	15900728	15901183	79814	AGMAT
chr1	15903709	15904135	79814	AGMAT
chr1	15963566	15964174	84301	DDI2
chr1	15969127	15969680	84301	DDI2
chr1	15975276	15976305	84301	DDI2
chr1	15977315	15977723	84301	DDI2
chr1	16016289	16016970	23207	PLEKHM2
chr1	16019323	16019931	23207	PLEKHM2
chr1	16027233	16028391	23207	PLEKHM2
chr1	16040271	16040887	23207	PLEKHM2
chr1	16048434	16049080	23207	PLEKHM2
chr1	16050652	16051113	23207	PLEKHM2
chr1	16063771	16064209	284723	SLC25A34
chr1	16086424	16087049	54751	FBLIM1
chr1	16088580	16089297	54751	FBLIM1
chr1	16095605	16096237	54751	FBLIM1
chr1	16099301	16100235	54751	FBLIM1
chr1	16101299	16102025	54751	FBLIM1
chr1	16111357	16112073	54751	FBLIM1
chr1	16168032	16168413	729614	FLJ37453
chr1	16172447	16173060	729614	FLJ37453
chr1	16182012	16182855	23013,(64783)
chr1	16183626	16184759	23013,(64783)
chr1	16187049	16187945	23013,(64783)
chr1	16188196	16188646	23013,(64783)
chr1	16197339	16197858	23013,(64783)
chr1	16198764	16199249	23013,(64783)
chr1	16206951	16207349	23013,(64783)
chr1	16213558	16214063	23013,(64783)
chr1	16216704	16217053	23013,(64783)
chr1	16238047	16238546	23013,(64783)
chr1	16247446	16247881	23013,(64783)
chr1	16300324	16300819	7709	ZBTB17
chr1	16392305	16392761	348487	FAM131C
chr1	16457716	16458111	1969	EPHA2
chr1	16466963	16467563	1969	EPHA2
chr1	16562035	16562573	79363	RSG1
chr1	16581756	16582202	54455	FBXO42
chr1	16585875	16586413	54455	FBXO42
chr1	16589603	16590687	54455	FBXO42
chr1	16597650	16598184	54455	FBXO42
chr1	16602628	16602972	54455	FBXO42
chr1	16610914	16611867	54455	FBXO42
chr1	16621829	16622323	54455	FBXO42
chr1	16642936	16643424	54455	FBXO42
chr1	16652191	16653352	54455	FBXO42
chr1	16655707	16656458	54455	FBXO42
chr1	16656910	16658675	54455	FBXO42
chr1	16661832	16662835	54455	FBXO42
chr1	16662897	16663553	54455	FBXO42
chr1	16664035	16664441	54455	FBXO42
chr1	16696630	16697148	26099	SZRD1
chr1	16698684	16699129	26099	SZRD1
chr1	16701309	16701924	26099	SZRD1
chr1	16708634	16709395	26099	SZRD1
chr1	16733909	16734479	374955	SPATA21
chr1	16736935	16737491	374955	SPATA21
chr1	16741873	16742419	374955	SPATA21
chr1	16743716	16744419	374955	SPATA21
chr1	16780537	16781203	55707	NECAP2
chr1	16807182	16807547	114819	CROCCP3
chr1	16937113	16938075	55672	NBPF1
chr1	16938390	16939093	55672	NBPF1
chr1	16948518	16949633	84809	CROCCP2
chr1	16950495	16951581	84809	CROCCP2
chr1	16951639	16952345	84809	CROCCP2
chr1	16953737	16954574	84809	CROCCP2
chr1	16955564	16956763	84809	CROCCP2
chr1	17034459	17035428	284729	ESPNP
chr1	17042852	17043473	284729	ESPNP
chr1	17043602	17044024	284729	ESPNP
chr1	17254806	17255601	9696	CROCC
chr1	17258205	17258978	9696	CROCC
chr1	17262556	17263255	9696	CROCC
chr1	17269151	17270158	9696	CROCC
chr1	17273415	17274065	9696	CROCC
chr1	17290216	17291668	9696	CROCC
chr1	17316943	17317915	23400	ATP13A2
chr1	17329526	17330067	23400	ATP13A2
chr1	17347707	17348253	6390	SDHB
chr1	17367015	17367728	6390	SDHB
chr1	17400507	17401036	11240	PADI2
chr1	17404598	17405287	11240	PADI2
chr1	17583144	17583660	51702	PADI3
chr1	17637848	17638416	23569	PADI4
chr1	17638452	17639109	23569	PADI4
chr1	17642372	17643176	23569	PADI4
chr1	17643589	17644593	23569	PADI4
chr1	17648584	17648998	23569	PADI4
chr1	17669092	17669709	23569	PADI4
chr1	17741035	17741542	55920	RCC2
chr1	17744786	17745334	55920	RCC2
chr1	17756809	17757741	55920	RCC2
chr1	17869784	17870782	55160	ARHGEF10L
chr1	17875040	17876102	55160	ARHGEF10L
chr1	17903471	17903919	55160	ARHGEF10L
chr1	17905452	17905828	55160	ARHGEF10L
chr1	17946389	17946833	55160	ARHGEF10L
chr1	19004159	19004597	5081	PAX7
chr1	19068641	19069198	5081	PAX7
chr1	19438102	19438580	23352	UBR4
chr1	19449462	19449917	23352	UBR4
chr1	19521382	19521743	23352	UBR4
chr1	19530453	19530817	23352	UBR4
chr1	19533737	19534122	23352	UBR4
chr1	19534662	19535131	23352	UBR4
chr1	19555207	19555765	23065	EMC1
chr1	19556712	19557183	23065	EMC1
chr1	19578834	19579507	51154	MRTO4
chr1	19636160	19636702	8574	AKR7A2
chr1	19715773	19716321	832	CAPZB
chr1	19720883	19721239	832	CAPZB
chr1	19771103	19771597	832	CAPZB
chr1	19784860	19785237	832	CAPZB
chr1	19788557	19789078	832	CAPZB
chr1	19936283	19936726	100532736	MINOS1-NBL1
chr1	19936283	19936726	440574	MINOS1
chr1	19950745	19951239	100532736	MINOS1-NBL1
chr1	19950745	19951239	440574	MINOS1
chr1	19954441	19955156	100532736	MINOS1-NBL1
chr1	19954441	19955156	440574	MINOS1
chr1	19968331	19969080	100532736	MINOS1-NBL1
chr1	20000839	20001274	3362	HTR6
chr1	20012149	20012777	255104	TMCO4
chr1	20023678	20024499	255104	TMCO4
chr1	20068222	20068633	255104	TMCO4
chr1	20069042	20069700	255104	TMCO4
chr1	20089500	20089913	255104	TMCO4
chr1	20090868	20091362	255104	TMCO4
chr1	20102307	20102714	255104	TMCO4
chr1	20108136	20108550	255104	TMCO4
chr1	20211873	20212376	23252	OTUD3
chr1	20224653	20225286	23252	OTUD3
chr1	20229420	20229946	23252	OTUD3
chr1	20400037	20400382	5322	PLA2G5
chr1	20471114	20471621	64600	PLA2G2F
chr1	20647764	20648137	127731	VWA5B1
chr1	20920934	20921346	978	CDA
chr1	20936791	20937372	978	CDA
chr1	20941371	20941783	978	CDA
chr1	20972568	20973153	65018	PINK1
chr1	20995587	20996163	57576	KIF17
chr1	21012789	21013403	57576	KIF17
chr1	21019128	21020125	57576	KIF17
chr1	21025727	21026337	57576	KIF17
chr1	21026571	21026943	57576	KIF17
chr1	21040279	21041045	57576	KIF17
chr1	21041058	21041505	57576	KIF17
chr1	21043448	21043996	57576	KIF17
chr1	21078394	21078752	50809	HP1BP3
chr1	21100920	21101554	50809	HP1BP3
chr1	21136643	21137166	8672	EIF4G3
chr1	21148405	21148781	8672	EIF4G3
chr1	21163643	21164028	8672	EIF4G3
chr1	21188830	21189230	8672	EIF4G3
chr1	21195844	21196287	8672	EIF4G3
chr1	21242666	21243020	8672	EIF4G3
chr1	21278819	21279428	8672	EIF4G3
chr1	21310681	21311482	8672	EIF4G3
chr1	21333535	21333976	8672	EIF4G3
chr1	21340321	21340698	8672	EIF4G3
chr1	21343781	21344231	8672	EIF4G3
chr1	21405168	21405542	8672	EIF4G3
chr1	21440131	21440527	8672	EIF4G3
chr1	21454353	21455020	8672	EIF4G3
chr1	21461611	21461981	8672	EIF4G3
chr1	21477113	21477560	8672	EIF4G3
chr1	21479992	21480418	8672	EIF4G3
chr1	21498994	21499608	8672	EIF4G3
chr1	21544963	21545516	1889	ECE1
chr1	21548965	21550455	1889	ECE1
chr1	21556906	21557515	1889	ECE1
chr1	21566319	21567031	1889	ECE1
chr1	21577618	21578082	1889	ECE1
chr1	21601729	21602178	1889	ECE1
chr1	21607307	21607905	1889	ECE1
chr1	21609319	21609859	1889	ECE1
chr1	21626900	21627328	1889	ECE1
chr1	21627601	21628113	1889	ECE1
chr1	21648055	21648418	1889	ECE1
chr1	21662586	21663350	1889	ECE1
chr1	21848425	21848974	249	ALPL
chr1	21850489	21851033	249	ALPL
chr1	21854488	21855399	249	ALPL
chr1	21858627	21859104	249	ALPL
chr1	21871728	21872150	249	ALPL
chr1	21875903	21876316	249	ALPL
chr1	21882883	21883541	249	ALPL
chr1	21897812	21898411	249	ALPL
chr1	21941795	21942243	5909	RAP1GAP
chr1	21970902	21971419	5909	RAP1GAP
chr1	21984707	21985202	5909	RAP1GAP
chr1	22006142	22006777	84196	USP48
chr1	22027291	22027818	84196	USP48
chr1	22039084	22039533	84196	USP48
chr1	22061848	22062596	84196	USP48
chr1	22077010	22077424	84196	USP48
chr1	22098772	22099621	84196	USP48
chr1	22103030	22103837	84196	USP48
chr1	22147293	22147809	401944	LDLRAD2
chr1	22163991	22164758	3339	HSPG2
chr1	22166623	22167356	3339	HSPG2
chr1	22169921	22170541	3339	HSPG2
chr1	22179856	22180307	3339	HSPG2
chr1	22186973	22187450	3339	HSPG2
chr1	22203824	22204336	3339	HSPG2
chr1	22242062	22242750	3339	HSPG2
chr1	22244545	22244991	3339	HSPG2
chr1	22254868	22255489	3339	HSPG2
chr1	22256913	22257413	3339	HSPG2
chr1	22314486	22315446	23436	CELA3B
chr1	22335120	22336086	10136	CELA3A
chr1	22355423	22355916	29092	LINC00339
chr1	22390074	22390530	998	CDC42
chr1	22390987	22391663	998	CDC42
chr1	22407306	22407778	998	CDC42
chr1	22803854	22804204	9923	ZBTB40
chr1	23075526	23075903	2048	EPHB2
chr1	23159513	23160017	2048	EPHB2
chr1	23161317	23161966	2048	EPHB2
chr1	23190200	23190915	2048	EPHB2
chr1	23198128	23198620	2048	EPHB2
chr1	23210599	23211072	2048	EPHB2
chr1	23220808	23221161	2048	EPHB2
chr1	23223886	23224578	2048	EPHB2
chr1	23226146	23226892	2048	EPHB2
chr1	23237160	23237852	2048	EPHB2
chr1	23367887	23368255	23028	KDM1A
chr1	23388160	23388499	23028	KDM1A
chr1	23396657	23397418	23028	KDM1A
chr1	23402145	23402522	23028	KDM1A
chr1	23439972	23440423	7798	LUZP1
chr1	23453919	23454326	7798	LUZP1
chr1	23468169	23468718	7798	LUZP1
chr1	23482498	23482957	7798	LUZP1
chr1	23660289	23660944	10236	HNRNPR
chr1	23709453	23709943	6920	TCEA3
chr1	23714722	23715047	6920	TCEA3
chr1	23736959	23737365	6920	TCEA3
chr1	23739612	23740479	6920	TCEA3
chr1	23742534	23742844	6920	TCEA3
chr1	23766232	23767566	55616	ASAP3
chr1	23770134	23770712	55616	ASAP3
chr1	23783965	23784343	55616	ASAP3
chr1	23854285	23854659	1870	E2F2
chr1	23960057	23960552	259283	MDS2
chr1	24072424	24073234	6924	TCEB3
chr1	24076657	24077160	6924	TCEB3
chr1	24081871	24082355	6924	TCEB3
chr1	24107088	24107862	57095	PITHD1
chr1	24124647	24125175	2582	GALE
chr1	24149628	24150401	3155	HMGCL
chr1	24175291	24175835	2517	FUCA1
chr1	24186711	24187134	2517	FUCA1
chr1	24209973	24210334	1269	CNR2
chr1	24210437	24211354	1269	CNR2
chr1	24223866	24224342	1269	CNR2
chr1	24225913	24226267	1269	CNR2
chr1	24433091	24433504	127294	MYOM3
chr1	24480910	24481553	163702	IFNLR1
chr1	24489467	24489792	163702	IFNLR1
chr1	24489974	24490377	163702	IFNLR1
chr1	24535105	24535704	284632	LOC284632
chr1	24682306	24683109	57822	GRHL3
chr1	24704837	24705187	90529	STPG1
chr1	24752744	24753110	57185	NIPAL3
chr1	24756794	24757091	57185	NIPAL3
chr1	24788902	24789773	57185	NIPAL3
chr1	24841086	24841538	11123	RCAN3
chr1	24855886	24856584	11123	RCAN3
chr1	24889666	24890165	400746	NCMAP
chr1	24918923	24919787	400746	NCMAP
chr1	24920351	24920734	400746	NCMAP
chr1	24929103	24929532	400746	NCMAP
chr1	24931192	24931593	400746	NCMAP
chr1	24990452	24990906	10250	SRRM1
chr1	24991537	24992273	10250	SRRM1
chr1	25073681	25074006	25932	CLIC4
chr1	25086054	25087027	25932	CLIC4
chr1	25089652	25090156	25932	CLIC4
chr1	25094341	25094782	25932	CLIC4
chr1	25107230	25107573	25932	CLIC4
chr1	25108103	25108592	25932	CLIC4
chr1	25110894	25111542	25932	CLIC4
chr1	25114338	25114861	25932	CLIC4
chr1	25122083	25122443	25932	CLIC4
chr1	25136011	25136373	25932	CLIC4
chr1	25139150	25140520	25932	CLIC4
chr1	25148902	25149238	25932	CLIC4
chr1	25165653	25166195	25932	CLIC4
chr1	25241442	25241977	864	RUNX3
chr1	25555884	25556279	25949	SYF2
chr1	25569245	25569711	57035	C1orf63
chr1	25666312	25666746	23585	TMEM50A
chr1	25667748	25668246	23585	TMEM50A
chr1	25671635	25672613	23585	TMEM50A
chr1	25679724	25680097	23585	TMEM50A
chr1	25700265	25701015	6006	RHCE
chr1	25703047	25703540	6006	RHCE
chr1	25778063	25778420	55219	TMEM57
chr1	25779212	25780311	55219	TMEM57
chr1	25796140	25796488	55219	TMEM57
chr1	25822038	25822714	55219	TMEM57
chr1	25823502	25823914	55219	TMEM57
chr1	25951459	25951902	57134	MAN1C1
chr1	25981050	25981720	57134	MAN1C1
chr1	25986588	25987201	57134	MAN1C1
chr1	25988949	25989635	57134	MAN1C1
chr1	26009168	26009728	57134	MAN1C1
chr1	26095435	26096023	57134	MAN1C1
chr1	26102343	26102921	57134	MAN1C1
chr1	26146698	26147196	56181	MTFR1L
chr1	26146698	26147196	646471	LOC646471
chr1	26153639	26154495	56181	MTFR1L
chr1	26154667	26155220	56181	MTFR1L
chr1	26191695	26192439	164091	PAQR7
chr1	26366666	26367112	7780	SLC30A2
chr1	26378824	26379376	84676	TRIM63
chr1	26383202	26383625	84676	TRIM63
chr1	26446000	26446453	149420	PDIK1L
chr1	26514095	26514668	10256	CNKSR1
chr1	26565707	26566234	64793	CEP85
chr1	26567614	26568091	64793	CEP85
chr1	26578369	26578818	64793	CEP85
chr1	26579756	26580398	64793	CEP85
chr1	26619876	26620253	91544	UBXN11
chr1	26636603	26637242	91544	UBXN11
chr1	26653408	26653976	55057	AIM1L
chr1	26655619	26656616	55057	AIM1L
chr1	26673737	26674387	55057	AIM1L
chr1	26695352	26696447	257101	ZNF683
chr1	26743091	26743630	79727	LIN28A
chr1	26761842	26762726	79947	DHDDS
chr1	26766235	26766770	79947	DHDDS
chr1	26767307	26768450	79947	DHDDS
chr1	26780435	26780836	79947	DHDDS
chr1	26867741	26868185	6195	RPS6KA1
chr1	26894827	26895310	6195	RPS6KA1
chr1	26900093	26900480	6195	RPS6KA1
chr1	27033768	27034257	8289	ARID1A
chr1	27036137	27036968	8289	ARID1A
chr1	27043098	27043496	8289	ARID1A
chr1	27045960	27046579	8289	ARID1A
chr1	27048558	27049024	8289	ARID1A
chr1	27089954	27090852	8289	ARID1A
chr1	27122285	27122942	55650	PIGV
chr1	27162986	27163621	84243	ZDHHC18
chr1	27171787	27172422	84243	ZDHHC18
chr1	27212777	27213464	54707	GPN2
chr1	27222919	27223526	63906	GPATCH3
chr1	27225150	27225528	63906	GPATCH3
chr1	27250970	27252595	10726	NUDC
chr1	27257289	27258200	10726	NUDC
chr1	27265399	27266123	10726	NUDC
chr1	27266477	27267008	10726	NUDC
chr1	27267098	27267795	10726	NUDC
chr1	27284320	27285042	126695	C1orf172
chr1	27333720	27334278	115572	FAM46B
chr1	27430611	27431113	6548	SLC9A1
chr1	27439016	27439438	6548	SLC9A1
chr1	27446728	27447284	6548	SLC9A1
chr1	27477728	27478416	6548	SLC9A1
chr1	27568458	27569386	23038	WDTC1
chr1	27592093	27592501	23038	WDTC1
chr1	27608995	27609859	23038	WDTC1
chr1	27670315	27671040	84958	SYTL1
chr1	27671058	27671336	84958	SYTL1
chr1	27696457	27696866	8547	FCN3
chr1	27746915	27747386	10163	WASF2
chr1	27776339	27776809	10163	WASF2
chr1	27779796	27780486	10163	WASF2
chr1	27796070	27796646	10163	WASF2
chr1	27813036	27813457	10163	WASF2
chr1	27865643	27866188	27245	AHDC1
chr1	27878881	27879337	27245	AHDC1
chr1	27885352	27885893	27245	AHDC1
chr1	27907320	27907809	27245	AHDC1
chr1	27946477	27947463	2268	FGR
chr1	28054188	28055487	199870	FAM76A
chr1	28062487	28062978	199870	FAM76A
chr1	28063053	28065026	199870	FAM76A
chr1	28067086	28068387	199870	FAM76A
chr1	28070612	28071076	199870	FAM76A
chr1	28082822	28084664	199870	FAM76A
chr1	28117947	28118421	23673	STX12
chr1	28121764	28122257	23673	STX12
chr1	28125987	28126575	23673	STX12
chr1	28135906	28136389	23673	STX12
chr1	28137474	28138008	23673	STX12
chr1	28163563	28165059	5511	PPP1R8
chr1	28169743	28171968	5511	PPP1R8
chr1	28173618	28174351	5511	PPP1R8
chr1	28206557	28208477	9473	THEMIS2
chr1	28219768	28220496	6118	RPA2
chr1	28221628	28222305	6118	RPA2
chr1	28226170	28227466	6118	RPA2
chr1	28228553	28229798	6118	RPA2
chr1	28231839	28233341	6118	RPA2
chr1	28235828	28236281	6118	RPA2
chr1	28270179	28270629	27293	SMPDL3B
chr1	28272361	28273003	27293	SMPDL3B
chr1	28273413	28274472	27293	SMPDL3B
chr1	28277105	28277595	27293	SMPDL3B
chr1	28286198	28286923	55113	XKR8
chr1	28288702	28289899	55113	XKR8
chr1	28312685	28313600	2140	EYA3
chr1	28331889	28332640	2140	EYA3
chr1	28332870	28334256	2140	EYA3
chr1	28340164	28341345	2140	EYA3
chr1	28345300	28345767	2140	EYA3
chr1	28352031	28352714	2140	EYA3
chr1	28367481	28368072	2140	EYA3
chr1	28373947	28374556	2140	EYA3
chr1	28377872	28378346	2140	EYA3
chr1	28388025	28388476	2140	EYA3
chr1	28395315	28396085	2140	EYA3
chr1	28396624	28397117	2140	EYA3
chr1	28397311	28397831	2140	EYA3
chr1	28399570	28400313	2140	EYA3
chr1	28409638	28410170	2140	EYA3
chr1	28480858	28482875	5724	PTAFR
chr1	28484850	28485492	5724	PTAFR
chr1	28491496	28492280	5724	PTAFR
chr1	28492697	28493512	5724	PTAFR
chr1	28494021	28494810	5724	PTAFR
chr1	28496092	28496717	5724	PTAFR
chr1	28501363	28501855	5724	PTAFR
chr1	28515735	28516848	5724	PTAFR
chr1	28527835	28529457	22826	DNAJC8
chr1	28533758	28534873	22826	DNAJC8
chr1	28540707	28541178	22826	DNAJC8
chr1	28543212	28543671	22826	DNAJC8
chr1	28543776	28544126	22826	DNAJC8
chr1	28550616	28551518	22826	DNAJC8
chr1	28552661	28553087	22826	DNAJC8
chr1	28601650	28602865	83667	SESN2
chr1	28603149	28604160	83667	SESN2
chr1	28605785	28607090	83667	SESN2
chr1	28655633	28656306	54797	MED18
chr1	28699595	28700434	65979	PHACTR4
chr1	28701934	28702687	65979	PHACTR4
chr1	28702884	28704987	65979	PHACTR4
chr1	28716663	28717960	65979	PHACTR4
chr1	28724119	28725935	65979	PHACTR4
chr1	28726425	28727500	65979	PHACTR4
chr1	28727597	28728357	65979	PHACTR4
chr1	28730513	28731175	65979	PHACTR4
chr1	28731667	28732481	65979	PHACTR4
chr1	28736364	28736935	65979	PHACTR4
chr1	28750744	28752028	65979	PHACTR4
chr1	28752177	28753393	65979	PHACTR4
chr1	28769729	28770336	65979	PHACTR4
chr1	28772760	28774155	65979	PHACTR4
chr1	28781286	28782133	65979	PHACTR4
chr1	28787004	28787966	65979	PHACTR4
chr1	28791062	28792095	65979	PHACTR4
chr1	28794717	28795303	65979	PHACTR4
chr1	28799070	28799887	65979	PHACTR4
chr1	28800653	28801406	65979	PHACTR4
chr1	28802180	28802608	65979	PHACTR4
chr1	28803096	28804040	65979	PHACTR4
chr1	28807188	28807820	65979	PHACTR4
chr1	28807944	28808831	65979	PHACTR4
chr1	28814279	28815212	65979	PHACTR4
chr1	28823654	28824626	65979	PHACTR4
chr1	28825149	28826322	65979	PHACTR4
chr1	28837791	28838843	1104	RCC1
chr1	28839338	28840334	1104	RCC1
chr1	28840454	28841464	1104	RCC1
chr1	28841508	28843186	1104	RCC1
chr1	28847154	28848109	1104	RCC1
chr1	28852999	28853481	1104	RCC1
chr1	28854117	28855225	1104	RCC1
chr1	28855338	28856065	1104	RCC1
chr1	28859148	28861270	1104	RCC1
chr1	28882213	28883699	54952	TRNAU1AP
chr1	28884726	28886718	54952	TRNAU1AP
chr1	28889038	28890472	54952	TRNAU1AP
chr1	28891587	28892326	54952	TRNAU1AP
chr1	28892442	28893442	54952	TRNAU1AP
chr1	28895201	28897661	54952	TRNAU1AP
chr1	28897767	28901294	54952	TRNAU1AP
chr1	28901577	28903424	54952	TRNAU1AP
chr1	28906439	28906956	677825	SNORA44
chr1	28906439	28906956	85028	SNHG12
chr1	28930321	28930817	6883	TAF12
chr1	28932107	28933156	6883	TAF12
chr1	28933711	28936914	6883	TAF12
chr1	28938563	28938977	6883	TAF12
chr1	28940154	28941299	6883	TAF12
chr1	28942624	28943656	6883	TAF12
chr1	28943912	28944371	6883	TAF12
chr1	28945389	28947397	6883	TAF12
chr1	28950857	28951470	6883	TAF12
chr1	28951974	28954092	6883	TAF12
chr1	28959521	28961802	6883	TAF12
chr1	28961810	28962428	6883	TAF12
chr1	28963624	28965933	6883	TAF12
chr1	28996535	28997391	10691	GMEB1
chr1	28997780	29001224	10691	GMEB1
chr1	29001454	29002125	10691	GMEB1
chr1	29004361	29005563	10691	GMEB1
chr1	29008739	29009254	10691	GMEB1
chr1	29012107	29013151	10691	GMEB1
chr1	29015146	29016158	10691	GMEB1
chr1	29017158	29017925	10691	GMEB1
chr1	29019635	29020375	10691	GMEB1
chr1	29021118	29022326	10691	GMEB1
chr1	29024193	29025578	10691	GMEB1
chr1	29025891	29027323	10691	GMEB1
chr1	29029769	29030295	10691	GMEB1
chr1	29031905	29033815	10691	GMEB1
chr1	29034337	29035914	10691	GMEB1
chr1	29038913	29039695	10691	GMEB1
chr1	29071840	29072440	51441	YTHDF2
chr1	29073734	29074035	51441	YTHDF2
chr1	29075654	29076208	51441	YTHDF2
chr1	29076465	29076963	51441	YTHDF2
chr1	29080668	29081531	51441	YTHDF2
chr1	29085947	29087641	51441	YTHDF2
chr1	29089093	29090314	51441	YTHDF2
chr1	29090421	29091444	51441	YTHDF2
chr1	29146471	29147270	4985	OPRD1
chr1	29149763	29152277	4985	OPRD1
chr1	29155772	29157232	4985	OPRD1
chr1	29157664	29158290	4985	OPRD1
chr1	29176515	29177325	4985	OPRD1
chr1	29180723	29181542	4985	OPRD1
chr1	29184035	29185401	4985	OPRD1
chr1	29186310	29187014	4985	OPRD1
chr1	29218234	29219281	2035	EPB41
chr1	29219297	29219936	2035	EPB41
chr1	29223729	29224133	2035	EPB41
chr1	29227407	29228482	2035	EPB41
chr1	29231040	29232102	2035	EPB41
chr1	29238870	29240074	2035	EPB41
chr1	29242791	29243280	2035	EPB41
chr1	29243559	29244933	2035	EPB41
chr1	29248483	29249961	2035	EPB41
chr1	29250687	29251974	2035	EPB41
chr1	29255652	29256418	2035	EPB41
chr1	29275166	29275533	2035	EPB41
chr1	29281746	29282258	2035	EPB41
chr1	29290521	29291164	2035	EPB41
chr1	29292391	29292790	2035	EPB41
chr1	29294041	29294916	2035	EPB41
chr1	29297277	29297943	2035	EPB41
chr1	29311060	29311829	2035	EPB41
chr1	29314150	29315111	2035	EPB41
chr1	29316193	29317317	2035	EPB41
chr1	29325533	29325940	2035	EPB41
chr1	29337331	29337976	2035	EPB41
chr1	29339563	29340425	2035	EPB41
chr1	29341731	29342210	2035	EPB41
chr1	29350496	29351178	2035	EPB41
chr1	29357090	29357634	2035	EPB41
chr1	29365800	29366437	2035	EPB41
chr1	29366514	29368147	2035	EPB41
chr1	29374343	29375084	2035	EPB41
chr1	29377097	29378544	2035	EPB41
chr1	29393556	29394248	2035	EPB41
chr1	29396149	29396561	2035	EPB41
chr1	29401267	29402063	2035	EPB41
chr1	29404422	29404874	2035	EPB41
chr1	29405495	29406592	2035	EPB41
chr1	29407768	29408511	2035	EPB41
chr1	29413388	29414273	2035	EPB41
chr1	29432860	29433716	2035	EPB41
chr1	29434012	29435868	2035	EPB41
chr1	29437223	29438513	2035	EPB41
chr1	29444566	29445002	2035	EPB41
chr1	29475846	29476707	6429	SRSF4
chr1	29479005	29480718	6429	SRSF4
chr1	29484244	29485496	6429	SRSF4
chr1	29488053	29488488	6429	SRSF4
chr1	29502387	29502830	6429	SRSF4
chr1	29531544	29532423	51102	MECR
chr1	29533504	29534343	51102	MECR
chr1	29538484	29539146	51102	MECR
chr1	29540442	29541315	51102	MECR
chr1	29568058	29568810	10076	PTPRU
chr1	29578718	29579172	10076	PTPRU
chr1	29584415	29584878	10076	PTPRU
chr1	29593361	29593992	10076	PTPRU
chr1	29600491	29600949	10076	PTPRU
chr1	29619342	29620111	10076	PTPRU
chr1	31224021	31224796	7805	LAPTM5
chr1	31371832	31372820	9672	SDC3
chr1	31417672	31418223	9698	PUM1
chr1	31418602	31419028	9698	PUM1
chr1	31433713	31434308	9698	PUM1
chr1	31435117	31435589	9698	PUM1
chr1	31441637	31442394	9698	PUM1
chr1	31444703	31445110	9698	PUM1
chr1	31448366	31449041	9698	PUM1
chr1	31458694	31459175	9698	PUM1
chr1	31459914	31460432	9698	PUM1
chr1	31471924	31472586	9698	PUM1
chr1	31481630	31482174	9698	PUM1
chr1	31482184	31482742	9698	PUM1
chr1	31488120	31488903	9698	PUM1
chr1	31498333	31499100	9698	PUM1
chr1	31505537	31506141	9698	PUM1
chr1	31518508	31520127	9698	PUM1
chr1	31520467	31522166	9698	PUM1
chr1	31522434	31523382	9698	PUM1
chr1	31525447	31527168	9698	PUM1
chr1	31529098	31530745	9698	PUM1
chr1	31531265	31531843	9698	PUM1
chr1	31658715	31659298	79570	NKAIN1
chr1	31663576	31664181	79570	NKAIN1
chr1	31667170	31668457	79570	NKAIN1
chr1	31669853	31670925	79570	NKAIN1
chr1	31675441	31676162	79570	NKAIN1
chr1	31681827	31682980	79570	NKAIN1
chr1	31684428	31684820	79570	NKAIN1
chr1	31685215	31685869	79570	NKAIN1
chr1	31697750	31698622	79570	NKAIN1
chr1	31703620	31704733	79570	NKAIN1
chr1	31709648	31710090	79570	NKAIN1
chr1	31710375	31710701	79570	NKAIN1
chr1	31735533	31736065	9410	SNRNP40
chr1	31738298	31738705	9410	SNRNP40
chr1	31740271	31740776	9410	SNRNP40
chr1	31741128	31741486	9410	SNRNP40
chr1	31746116	31746775	9410	SNRNP40
chr1	31748185	31748604	9410	SNRNP40
chr1	31749389	31750089	9410	SNRNP40
chr1	31752279	31753369	9410	SNRNP40
chr1	31777185	31777858	51538	ZCCHC17
chr1	31779490	31780744	51538	ZCCHC17
chr1	31804023	31804867	51538	ZCCHC17
chr1	31834515	31835075	51538	ZCCHC17
chr1	31842541	31843016	2170	FABP3
chr1	31986786	31987623	284551	LOC284551
chr1	32083544	32084136	3061	HCRTR1
chr1	32221685	32222207	576	BAI2
chr1	32275836	32277210	90853	SPOCD1
chr1	32374878	32375370	8073	PTP4A2
chr1	32381561	32382019	8073	PTP4A2
chr1	32385344	32386519	8073	PTP4A2
chr1	32390959	32391779	8073	PTP4A2
chr1	32481312	32481920	10657	KHDRBS1
chr1	32483101	32484801	10657	KHDRBS1
chr1	32487134	32487949	10657	KHDRBS1
chr1	32490360	32491509	10657	KHDRBS1
chr1	32498207	32498599	10657	KHDRBS1
chr1	32499744	32500725	10657	KHDRBS1
chr1	32502693	32503194	10657	KHDRBS1
chr1	32505624	32506162	10657	KHDRBS1
chr1	32511802	32512178	10657	KHDRBS1
chr1	32517908	32518578	10657	KHDRBS1
chr1	32519328	32519698	10657	KHDRBS1
chr1	32520702	32521236	10657	KHDRBS1
chr1	32523060	32524978	10657	KHDRBS1
chr1	32547006	32547418	55116	TMEM39B
chr1	32547989	32549650	55116	TMEM39B
chr1	32550106	32550575	55116	TMEM39B
chr1	32552814	32554068	55116	TMEM39B
chr1	32557887	32560128	55116	TMEM39B
chr1	32562829	32564443	55116	TMEM39B
chr1	32565253	32565696	55116	TMEM39B
chr1	32580380	32581961	23633	KPNA6
chr1	32585229	32586787	23633	KPNA6
chr1	32587233	32588572	23633	KPNA6
chr1	32588983	32589659	23633	KPNA6
chr1	32591675	32592559	23633	KPNA6
chr1	32597334	32598059	23633	KPNA6
chr1	32598091	32599680	23633	KPNA6
chr1	32599759	32601368	23633	KPNA6
chr1	32603394	32604354	23633	KPNA6
chr1	32606862	32607958	23633	KPNA6
chr1	32610043	32611277	23633	KPNA6
chr1	32614113	32614987	23633	KPNA6
chr1	32618024	32619819	23633	KPNA6
chr1	32625522	32626042	23633	KPNA6
chr1	32627920	32628767	23633	KPNA6
chr1	32631804	32632645	23633	KPNA6
chr1	32647905	32649720	200081	TXLNA
chr1	32652542	32652866	200081	TXLNA
chr1	32653896	32654337	200081	TXLNA
chr1	32675286	32676272	149069	DCDC2B
chr1	32678244	32680122	149069	DCDC2B
chr1	32683649	32685430	56063	TMEM234
chr1	32685532	32686377	56063	TMEM234
chr1	32688587	32689276	8668	EIF3I
chr1	32690146	32691695	8668	EIF3I
chr1	32696739	32697134	8668	EIF3I
chr1	32698587	32699477	339483	MTMR9LP
chr1	32701980	32703501	339483	MTMR9LP
chr1	32718440	32719412	3932	LCK
chr1	32719563	32720583	3932	LCK
chr1	32721434	32722258	3932	LCK
chr1	32726670	32728416	3932	LCK
chr1	32728630	32729365	3932	LCK
chr1	32732860	32734106	3932	LCK
chr1	32734210	32735462	3932	LCK
chr1	32746009	32747112	3932	LCK
chr1	32749958	32751058	3932	LCK
chr1	32758321	32761190	3065	HDAC1
chr1	32763127	32764631	3065	HDAC1
chr1	32766602	32767674	3065	HDAC1
chr1	32772453	32772867	3065	HDAC1
chr1	32780920	32781775	3065	HDAC1
chr1	32788461	32789437	3065	HDAC1
chr1	32836792	32837404	55108	BSDC1
chr1	32940671	32941342	728116	ZBTB8B
chr1	32941437	32941974	728116	ZBTB8B
chr1	32943316	32944192	728116	ZBTB8B
chr1	32947636	32948606	728116	ZBTB8B
chr1	33013882	33015345	653121	ZBTB8A
chr1	33015595	33017440	653121	ZBTB8A
chr1	33018645	33019853	653121	ZBTB8A
chr1	33020071	33020460	653121	ZBTB8A
chr1	33021461	33023001	653121	ZBTB8A
chr1	33033904	33034395	653121	ZBTB8A
chr1	33038834	33039769	653121	ZBTB8A
chr1	33041981	33043108	653121	ZBTB8A
chr1	33043541	33044202	653121	ZBTB8A
chr1	33045774	33046213	653121	ZBTB8A
chr1	33052309	33053122	653121	ZBTB8A
chr1	33054125	33055642	653121	ZBTB8A
chr1	33056512	33058544	653121	ZBTB8A
chr1	33060812	33062267	653121	ZBTB8A
chr1	33062495	33062946	653121	ZBTB8A
chr1	33064835	33065380	653121	ZBTB8A
chr1	33068676	33069103	653121	ZBTB8A
chr1	33089901	33091288	339487	ZBTB8OS
chr1	33091381	33091787	339487	ZBTB8OS
chr1	33092074	33092525	339487	ZBTB8OS
chr1	33093295	33094410	339487	ZBTB8OS
chr1	33095292	33097007	339487	ZBTB8OS
chr1	33101943	33102310	339487	ZBTB8OS
chr1	33117922	33118503	5928	RBBP4
chr1	33123284	33124531	5928	RBBP4
chr1	33124835	33125338	5928	RBBP4
chr1	33127477	33128648	5928	RBBP4
chr1	33129936	33130443	5928	RBBP4
chr1	33136825	33137971	5928	RBBP4
chr1	33143734	33144966	5928	RBBP4
chr1	33147786	33148432	5928	RBBP4
chr1	33147786	33148432	81493	SYNC
chr1	33149026	33149748	5928	RBBP4
chr1	33149026	33149748	81493	SYNC
chr1	33154171	33155787	81493	SYNC
chr1	33155897	33157299	81493	SYNC
chr1	33157417	33157891	81493	SYNC
chr1	33158652	33159094	81493	SYNC
chr1	33159493	33160392	81493	SYNC
chr1	33161912	33164147	81493	SYNC
chr1	33165286	33166892	81493	SYNC
chr1	33212749	33213994	57648	KIAA1522
chr1	33215813	33216899	57648	KIAA1522
chr1	33218024	33219124	57648	KIAA1522
chr1	33229132	33229879	57648	KIAA1522
chr1	33233852	33234249	57648	KIAA1522
chr1	33241512	33242103	8565	YARS
chr1	33244232	33244725	8565	YARS
chr1	33257009	33257573	8565	YARS
chr1	33259513	33261521	8565	YARS
chr1	33271179	33271780	8565	YARS
chr1	33275322	33275743	8565	YARS
chr1	33279894	33280356	8565	YARS
chr1	33280608	33281009	8565	YARS
chr1	33281322	33281879	8565	YARS
chr1	33285630	33286300	64766	S100PBP
chr1	33286723	33287622	64766	S100PBP
chr1	33287798	33288292	64766	S100PBP
chr1	33312305	33312802	64766	S100PBP
chr1	33330413	33331408	252995	FNDC5
chr1	33365777	33366201	113452	TMEM54
chr1	33406440	33407308	127544	RNF19B
chr1	33408325	33409310	127544	RNF19B
chr1	33410184	33410761	127544	RNF19B
chr1	33419335	33420363	127544	RNF19B
chr1	33420934	33422172	127544	RNF19B
chr1	33428692	33429408	127544	RNF19B
chr1	33481780	33482707	204	AK2
chr1	33492015	33492789	204	AK2
chr1	33494974	33495488	204	AK2
chr1	33565637	33565939	113451	ADC
chr1	33580977	33581275	113451	ADC
chr1	33617590	33618281	55223	TRIM62
chr1	33624200	33624807	55223	TRIM62
chr1	33635496	33636079	55223	TRIM62
chr1	33748025	33748496	149076	ZNF362
chr1	33773905	33774383	127550	A3GALT2
chr1	34001590	34002423	114784	CSMD2
chr1	34009575	34010020	114784	CSMD2
chr1	34045191	34045591	114784	CSMD2
chr1	34107592	34108033	114784	CSMD2
chr1	34124101	34124573	114784	CSMD2
chr1	34147165	34147829	114784	CSMD2
chr1	34154025	34154470	114784	CSMD2
chr1	34214692	34215071	114784	CSMD2
chr1	34370320	34370755	114784	CSMD2
chr1	34476092	34476618	114784	CSMD2
chr1	34615621	34616091	114784	CSMD2
chr1	35347678	35348143	58512	DLGAP3
chr1	35360599	35360952	58512	DLGAP3
chr1	35486279	35486537	9204	ZMYM6
chr1	35488589	35489077	9204	ZMYM6
chr1	35545384	35545982	79830	ZMYM1
chr1	35555528	35555923	79830	ZMYM1
chr1	35562266	35562776	79830	ZMYM1
chr1	35564100	35564502	79830	ZMYM1
chr1	35575363	35575733	79830	ZMYM1
chr1	35765152	35765785	9202	ZMYM4
chr1	35769614	35770198	9202	ZMYM4
chr1	35788205	35788960	9202	ZMYM4
chr1	35814560	35814935	9202	ZMYM4
chr1	35832267	35832613	9202	ZMYM4
chr1	35839535	35840023	9202	ZMYM4
chr1	35841997	35843042	9202	ZMYM4
chr1	35904996	35905400	79932	KIAA0319L
chr1	35921021	35921546	79932	KIAA0319L
chr1	35961656	35962035	79932	KIAA0319L
chr1	35969541	35970155	79932	KIAA0319L
chr1	36000167	36000673	79932	KIAA0319L
chr1	36017461	36017936	79932	KIAA0319L
chr1	36044398	36045442	339488	TFAP2E
chr1	36050132	36050552	339488	TFAP2E
chr1	36073586	36074095	5690	PSMB2
chr1	36076890	36077618	5690	PSMB2
chr1	36100868	36101507	5690	PSMB2
chr1	36200958	36201290	63967	CLSPN
chr1	36201464	36202014	63967	CLSPN
chr1	36219962	36220361	63967	CLSPN
chr1	36223706	36224345	63967	CLSPN
chr1	36298497	36298923	192670	AGO4
chr1	36310779	36311192	192670	AGO4
chr1	36311803	36312248	192670	AGO4
chr1	36315944	36316369	192670	AGO4
chr1	36384158	36384502	26523	AGO1
chr1	36405574	36406071	192669	AGO3
chr1	36419118	36419467	192669	AGO3
chr1	36441547	36441911	192669	AGO3
chr1	36442877	36443374	192669	AGO3
chr1	36443802	36444155	192669	AGO3
chr1	36453296	36453746	192669	AGO3
chr1	36481738	36482143	192669	AGO3
chr1	36495031	36495666	192669	AGO3
chr1	36506756	36507273	192669	AGO3
chr1	36514750	36515221	192669	AGO3
chr1	36556400	36556962	54936	ADPRHL2
chr1	36692766	36693299	9967	THRAP3
chr1	36704798	36705237	9967	THRAP3
chr1	36710285	36711348	9967	THRAP3
chr1	36712610	36713339	9967	THRAP3
chr1	36723428	36723808	9967	THRAP3
chr1	36740624	36741613	9967	THRAP3
chr1	36747276	36747882	9967	THRAP3
chr1	36764898	36765421	9967	THRAP3
chr1	36784073	36784505	79729	SH3D21
chr1	36813132	36813651	83931	STK40
chr1	36828492	36828879	83931	STK40
chr1	36842626	36843230	83931	STK40
chr1	36843779	36844589	83931	STK40
chr1	36889095	36889791	127700	OSCP1
chr1	36892299	36893278	127700	OSCP1
chr1	36894186	36895117	127700	OSCP1
chr1	36900013	36900535	127700	OSCP1
chr1	36903507	36904136	127700	OSCP1
chr1	36908578	36909115	127700	OSCP1
chr1	36936604	36937081	1441	CSF3R
chr1	36943823	36944454	1441	CSF3R
chr1	37271180	37271660	2899	GRIK3
chr1	37281307	37281772	2899	GRIK3
chr1	37490066	37490532	2899	GRIK3
chr1	37933836	37934298	728431	LINC01137
chr1	37956614	37957180	64769	MEAF6
chr1	38007998	38008608	79753	SNIP1
chr1	38009428	38010311	79753	SNIP1
chr1	38011784	38012363	79753	SNIP1
chr1	38029041	38030436	7802	DNALI1
chr1	38039431	38039810	29889	GNL2
chr1	38042382	38042836	29889	GNL2
chr1	38159506	38159875	55143	CDCA8
chr1	38165134	38165587	55143	CDCA8
chr1	38170185	38170706	55143	CDCA8
chr1	38171435	38172169	55143	CDCA8
chr1	38199677	38200270	284656	EPHA10
chr1	38226393	38226890	284656	EPHA10
chr1	38281797	38282625	4520	MTF1
chr1	38283938	38284840	4520	MTF1
chr1	38289846	38290444	4520	MTF1
chr1	38321268	38321654	4520	MTF1
chr1	38328795	38330017	3633	INPP5B
chr1	38332553	38332982	3633	INPP5B
chr1	38388032	38388388	3633	INPP5B
chr1	38398925	38399448	3633	INPP5B
chr1	38404344	38405607	3633	INPP5B
chr1	38427314	38428038	10946	SF3A3
chr1	38448422	38449158	10946	SF3A3
chr1	38486600	38486963	51118	UTP11L
chr1	39315051	39315376	64121	RRAGC
chr1	39319778	39320152	64121	RRAGC
chr1	39324074	39324606	64121	RRAGC
chr1	39332728	39333105	100527950	GJA9-MYCBP
chr1	39332728	39333105	26292	MYCBP
chr1	39334673	39335110	100527950	GJA9-MYCBP
chr1	39334673	39335110	26292	MYCBP
chr1	39335553	39335977	100527950	GJA9-MYCBP
chr1	39335553	39335977	26292	MYCBP
chr1	39355713	39356053	54933	RHBDL2
chr1	39356597	39356955	54933	RHBDL2
chr1	39365475	39366684	54933	RHBDL2
chr1	39366743	39367620	54933	RHBDL2
chr1	39373855	39374439	54933	RHBDL2
chr1	39377353	39378084	54933	RHBDL2
chr1	39378703	39379901	54933	RHBDL2
chr1	39382434	39383084	54933	RHBDL2
chr1	39388467	39388939	54933	RHBDL2
chr1	39393736	39394436	54933	RHBDL2
chr1	39460163	39460808	79647	AKIRIN1
chr1	39470419	39471115	79647	AKIRIN1
chr1	39498907	39499636	4725	NDUFS5
chr1	39564754	39565174	23499	MACF1
chr1	39585507	39585887	23499	MACF1
chr1	39609354	39609752	23499	MACF1
chr1	39632111	39632433	23499	MACF1
chr1	39632622	39633243	23499	MACF1
chr1	39637302	39637689	23499	MACF1
chr1	39656110	39656794	23499	MACF1
chr1	39663883	39664494	23499	MACF1
chr1	39667671	39668356	23499	MACF1
chr1	39684477	39684857	23499	MACF1
chr1	39693649	39694035	23499	MACF1
chr1	39706957	39707468	23499	MACF1
chr1	39707659	39708137	23499	MACF1
chr1	39762093	39762455	23499	MACF1
chr1	39770337	39770854	23499	MACF1
chr1	39774313	39774736	23499	MACF1
chr1	39778007	39778627	23499	MACF1
chr1	39806621	39807512	23499	MACF1
chr1	39821044	39821598	23499	MACF1
chr1	39830846	39831160	23499	MACF1
chr1	39837428	39837899	23499	MACF1
chr1	39838480	39839118	23499	MACF1
chr1	39848031	39848352	23499	MACF1
chr1	39851843	39852683	23499	MACF1
chr1	39862858	39863312	23499	MACF1
chr1	39864938	39865528	23499	MACF1
chr1	39884162	39884608	23499	MACF1
chr1	39899380	39899809	23499	MACF1
chr1	39904213	39904885	23499	MACF1
chr1	39905800	39906200	23499	MACF1
chr1	39914946	39915425	23499	MACF1
chr1	39920102	39920595	23499	MACF1
chr1	39967253	39968024	353500	BMP8A
chr1	40020204	40020620	728448	PPIEL
chr1	40038951	40039627	8761	PABPC4
chr1	40151113	40151986	51440	HPCAL4
chr1	40215422	40215914	10450	PPIE
chr1	40247314	40247879	656	BMP8B
chr1	40324512	40325001	54802	TRIT1
chr1	40329663	40330284	54802	TRIT1
chr1	40334113	40334945	54802	TRIT1
chr1	40344432	40344999	54802	TRIT1
chr1	40422277	40422695	84879	MFSD2A
chr1	40511123	40511720	10487	CAP1
chr1	40512317	40513018	10487	CAP1
chr1	40541285	40541658	5538	PPT1
chr1	40647812	40648198	6018	RLF
chr1	40660669	40661127	6018	RLF
chr1	40669554	40670127	6018	RLF
chr1	40674226	40674537	6018	RLF
chr1	40693370	40694301	6018	RLF
chr1	40694996	40695660	6018	RLF
chr1	40699508	40700008	6018	RLF
chr1	40727118	40727793	10269	ZMPSTE24
chr1	40742657	40743135	10269	ZMPSTE24
chr1	40750640	40751277	10269	ZMPSTE24
chr1	40752058	40753044	10269	ZMPSTE24
chr1	40755721	40756113	10269	ZMPSTE24
chr1	40866589	40866939	64744	SMAP2
chr1	40868086	40868502	64744	SMAP2
chr1	40926121	40926674	65243	ZFP69B
chr1	41006404	41007264	127396	ZNF684
chr1	41108208	41108731	9783	RIMS3
chr1	41121346	41121887	9783	RIMS3
chr1	41154846	41155332	100130557	NFYC-AS1
chr1	41160505	41161035	4802	NFYC
chr1	41166743	41167241	4802	NFYC
chr1	41226101	41226446	4802	NFYC
chr1	41262101	41262640	9132	KCNQ4
chr1	41275279	41275855	9132	KCNQ4
chr1	41453596	41453926	1503	CTPS1
chr1	41482334	41482762	100507178	SLFNL1-AS1
chr1	41482334	41482762	200172	SLFNL1
chr1	41491241	41491547	100507178	SLFNL1-AS1
chr1	41520915	41521439	22955	SCMH1
chr1	41534123	41534432	22955	SCMH1
chr1	41566193	41566636	22955	SCMH1
chr1	41576951	41577404	22955	SCMH1
chr1	41665751	41666208	22955	SCMH1
chr1	41693284	41693678	22955	SCMH1
chr1	42109502	42109962	59269	HIVEP3
chr1	42171896	42172310	59269	HIVEP3
chr1	42307403	42307854	59269	HIVEP3
chr1	42666103	42666542	22887	FOXJ3
chr1	42672479	42672902	22887	FOXJ3
chr1	42741641	42742066	22887	FOXJ3
chr1	42758415	42758761	22887	FOXJ3
chr1	42771964	42772375	22887	FOXJ3
chr1	42791542	42792036	22887	FOXJ3
chr1	42878379	42879005	284716	RIMKLA
chr1	42906286	42906687	84217	ZMYND12
chr1	42912005	42912403	84217	ZMYND12
chr1	43102290	43102623	728621	CCDC30
chr1	43141726	43142354	10465	PPIH
chr1	43219252	43219757	64175	LEPRE1
chr1	43225245	43226629	64175	LEPRE1
chr1	43234600	43235636	79078	C1orf50
chr1	43287855	43288284	114625	ERMAP
chr1	43349630	43350062	339539	LOC339539
chr1	43420902	43421291	6513	SLC2A1
chr1	43667104	43667737	149465	WDR65
chr1	43710355	43710664	149465	WDR65
chr1	43738500	43738978	128218	TMEM125
chr1	43767213	43767556	7075	TIE1
chr1	43780144	43780636	7075	TIE1
chr1	43865041	43865485	23334	SZT2
chr1	44021845	44022277	5792	PTPRF
chr1	44022920	44023268	5792	PTPRF
chr1	44033665	44034058	5792	PTPRF
chr1	44039672	44040065	5792	PTPRF
chr1	44064612	44065164	5792	PTPRF
chr1	44080048	44080639	5792	PTPRF
chr1	44118368	44118762	9682	KDM4A
chr1	44121921	44123223	9682	KDM4A
chr1	44127754	44128503	9682	KDM4A
chr1	44141945	44142299	9682	KDM4A
chr1	44151055	44151507	9682	KDM4A
chr1	44168363	44168991	100132774	KDM4A-AS1
chr1	44168363	44168991	9682	KDM4A
chr1	44175601	44176137	6487	ST3GAL3
chr1	44212170	44212669	6487	ST3GAL3
chr1	44222470	44222930	6487	ST3GAL3
chr1	44226042	44226532	6487	ST3GAL3
chr1	44237004	44237472	6487	ST3GAL3
chr1	44244385	44245063	6487	ST3GAL3
chr1	44268533	44269005	6487	ST3GAL3
chr1	44313960	44314310	6487	ST3GAL3
chr1	44357432	44358218	6487	ST3GAL3
chr1	44374206	44374759	6487	ST3GAL3
chr1	44387670	44388751	6487	ST3GAL3
chr1	44390651	44391093	6487	ST3GAL3
chr1	44392548	44393028	6487	ST3GAL3
chr1	44417784	44418238	9670	IPO13
chr1	44591065	44591539	128209	KLF17
chr1	44699943	44700348	79033	ERI3
chr1	44800819	44801401	79033	ERI3
chr1	44809386	44809939	79033	ERI3
chr1	44814643	44815272	79033	ERI3
chr1	44910048	44910457	55182	RNF220
chr1	44916459	44916846	55182	RNF220
chr1	44944780	44945176	55182	RNF220
chr1	44946105	44946593	55182	RNF220
chr1	44950465	44950912	55182	RNF220
chr1	44957193	44957699	55182	RNF220
chr1	45021645	45022639	55182	RNF220
chr1	45047884	45048746	55182	RNF220
chr1	45092337	45093101	55182	RNF220
chr1	45135374	45135845	79639	TMEM53
chr1	45137230	45137808	79639	TMEM53
chr1	45145733	45146394	339541	C1orf228
chr1	45151917	45152376	339541	C1orf228
chr1	45155493	45155970	339541	C1orf228
chr1	45164128	45165468	339541	C1orf228
chr1	45165575	45166480	339541	C1orf228
chr1	45174999	45175579	339541	C1orf228
chr1	45175937	45176427	339541	C1orf228
chr1	45178652	45179182	339541	C1orf228
chr1	45186337	45186836	339541	C1orf228
chr1	45214335	45215256	11004	KIF2C
chr1	45217808	45218212	11004	KIF2C
chr1	45231166	45232323	11004	KIF2C
chr1	45276368	45276989	149478	BTBD19
chr1	45290106	45291873	8643	PTCH2
chr1	45305794	45306777	8643	PTCH2
chr1	45324088	45324582	8891	EIF2B3
chr1	45331710	45332594	8891	EIF2B3
chr1	45343776	45344303	8891	EIF2B3
chr1	45382840	45383215	8891	EIF2B3
chr1	45401953	45402388	8891	EIF2B3
chr1	45447920	45448887	8891	EIF2B3
chr1	45504074	45504567	57643	ZSWIM5
chr1	45505297	45505895	57643	ZSWIM5
chr1	45509899	45510383	57643	ZSWIM5
chr1	45559734	45560504	57643	ZSWIM5
chr1	45594853	45595141	57643	ZSWIM5
chr1	45603862	45604236	57643	ZSWIM5
chr1	45661952	45662398	57643	ZSWIM5
chr1	45799716	45800064	4595	MUTYH
chr1	45812859	45813400	10420	TESK2
chr1	45819826	45820432	10420	TESK2
chr1	45823308	45824197	10420	TESK2
chr1	45834266	45835188	10420	TESK2
chr1	45835273	45835783	10420	TESK2
chr1	45838357	45838768	10420	TESK2
chr1	45852296	45852695	10420	TESK2
chr1	45857745	45858533	10420	TESK2
chr1	45864821	45865431	10420	TESK2
chr1	45866770	45867073	10420	TESK2
chr1	45870103	45870519	10420	TESK2
chr1	45884637	45885097	10420	TESK2
chr1	45885124	45885593	10420	TESK2
chr1	45907365	45907952	10420	TESK2
chr1	45915890	45916208	10420	TESK2
chr1	45930337	45931130	10420	TESK2
chr1	45939596	45940028	10420	TESK2
chr1	45949809	45950666	10420	TESK2
chr1	45961219	45961749	126661	CCDC163P
chr1	45962436	45962865	126661	CCDC163P
chr1	45975132	45975671	25974	MMACHC
chr1	45983071	45983504	5052	PRDX1
chr1	45986038	45986575	5052	PRDX1
chr1	46021854	46022869	10327	AKR1A1
chr1	46029132	46029465	10327	AKR1A1
chr1	46053422	46054153	4678	NASP
chr1	46059387	46060054	4678	NASP
chr1	46077090	46077613	4678	NASP
chr1	46082354	46082963	4678	NASP
chr1	46106428	46106714	60313	GPBP1L1
chr1	46141911	46142689	60313	GPBP1L1
chr1	46154307	46154926	51249	TMEM69
chr1	46154957	46155663	51249	TMEM69
chr1	46161301	46161708	3652	IPP
chr1	46171173	46171563	3652	IPP
chr1	46176564	46177011	3652	IPP
chr1	46181866	46182319	3652	IPP
chr1	46199144	46199663	3652	IPP
chr1	46200312	46201161	3652	IPP
chr1	46273205	46273566	23139	MAST2
chr1	46276088	46276688	23139	MAST2
chr1	46280151	46280547	23139	MAST2
chr1	46284590	46284948	23139	MAST2
chr1	46295497	46296369	23139	MAST2
chr1	46304792	46305349	23139	MAST2
chr1	46363091	46363942	23139	MAST2
chr1	46384134	46384819	23139	MAST2
chr1	46389526	46389945	23139	MAST2
chr1	46498393	46499030	23139	MAST2
chr1	46515453	46515853	8503	PIK3R3
chr1	46516744	46517266	8503	PIK3R3
chr1	46548415	46548818	8503	PIK3R3
chr1	46587938	46588649	8503	PIK3R3
chr1	46677842	46678489	541468	LURAP1
chr1	46677842	46678489	55624	POMGNT1
chr1	46684532	46684988	541468	LURAP1
chr1	46684532	46684988	55624	POMGNT1
chr1	46725111	46725532	8438	RAD54L
chr1	46742413	46742953	8438	RAD54L
chr1	46748185	46748677	10489	LRRC41
chr1	46752477	46753222	10489	LRRC41
chr1	46755045	46755469	10489	LRRC41
chr1	46780690	46781386	7388	UQCRH
chr1	46819048	46819507	387338	NSUN4
chr1	46821398	46822487	387338	NSUN4
chr1	46823557	46824449	387338	NSUN4
chr1	46825479	46825924	387338	NSUN4
chr1	46979535	46980033	127343	DMBX1
chr1	47037823	47038346	8569	MKNK1
chr1	47053089	47053505	8569	MKNK1
chr1	47067745	47068106	8569	MKNK1
chr1	47113768	47114241	64756	ATPAF1
chr1	47127533	47127901	64756	ATPAF1
chr1	47148359	47148767	100130197	EFCAB14-AS1
chr1	47148359	47148767	9813	EFCAB14
chr1	47175356	47175734	9813	EFCAB14
chr1	47492380	47492713	260293	CYP4X1
chr1	47651522	47651991	10158	PDZK1IP1
chr1	47726635	47727557	6491	STIL
chr1	47776499	47777146	6491	STIL
chr1	47811158	47812131	51727	CMPK1
chr1	47812185	47812845	51727	CMPK1
chr1	47827563	47828404	51727	CMPK1
chr1	47835225	47835701	51727	CMPK1
chr1	47839082	47839541	51727	CMPK1
chr1	48297660	48298070	388630	TRABD2B
chr1	48307254	48307842	388630	TRABD2B
chr1	48572720	48573243	391037	SKINTL
chr1	48912817	48913178	54558	SPATA6
chr1	49007012	49007479	84871	AGBL4
chr1	49017694	49018088	84871	AGBL4
chr1	49053156	49053664	84871	AGBL4
chr1	49261170	49261700	84871	AGBL4
chr1	49312545	49313031	84871	AGBL4
chr1	49369607	49369992	84871	AGBL4
chr1	49509778	49510296	84871	AGBL4
chr1	49576661	49577127	84871	AGBL4
chr1	49657748	49658322	84871	AGBL4
chr1	50001339	50001745	84871	AGBL4
chr1	50145635	50146089	84871	AGBL4
chr1	50365325	50366291	84871	AGBL4
chr1	50615018	50615624	1996	ELAVL4
chr1	50647304	50647767	1996	ELAVL4
chr1	50963158	50963664	11124	FAF1
chr1	50967001	50967356	11124	FAF1
chr1	50984619	50985285	11124	FAF1
chr1	51053632	51053976	11124	FAF1
chr1	51060666	51061088	11124	FAF1
chr1	51106503	51106812	11124	FAF1
chr1	51126163	51126599	11124	FAF1
chr1	51151856	51152183	11124	FAF1
chr1	51153132	51154068	11124	FAF1
chr1	51155802	51156312	11124	FAF1
chr1	51177977	51178438	11124	FAF1
chr1	51186860	51187230	11124	FAF1
chr1	51187991	51188479	11124	FAF1
chr1	51203747	51204115	11124	FAF1
chr1	51219393	51219758	11124	FAF1
chr1	51237221	51237553	11124	FAF1
chr1	51276386	51277047	11124	FAF1
chr1	51341000	51341498	11124	FAF1
chr1	51385612	51386142	11124	FAF1
chr1	51578430	51578861	284546	C1orf185
chr1	51582018	51582449	284546	C1orf185
chr1	51583557	51583943	284546	C1orf185
chr1	51589706	51590199	284546	C1orf185
chr1	51704399	51704743	26994	RNF11
chr1	51710762	51711479	26994	RNF11
chr1	51730621	51730995	26994	RNF11
chr1	51773008	51773425	22996	TTC39A
chr1	51790383	51790947	22996	TTC39A
chr1	51793419	51793858	22996	TTC39A
chr1	51799702	51800421	22996	TTC39A
chr1	51802912	51803479	22996	TTC39A
chr1	51804158	51804792	22996	TTC39A
chr1	51832809	51833288	2060	EPS15
chr1	51841991	51842459	2060	EPS15
chr1	51844853	51845965	2060	EPS15
chr1	51867314	51868037	2060	EPS15
chr1	51869631	51870108	2060	EPS15
chr1	51871040	51871333	2060	EPS15
chr1	51916793	51917175	2060	EPS15
chr1	51922562	51923019	2060	EPS15
chr1	51966114	51967193	2060	EPS15
chr1	52083628	52084100	114883	OSBPL9
chr1	52089665	52090190	114883	OSBPL9
chr1	52101830	52102532	114883	OSBPL9
chr1	52109395	52110351	114883	OSBPL9
chr1	52114761	52115294	114883	OSBPL9
chr1	52145623	52146444	114883	OSBPL9
chr1	52148032	52149081	114883	OSBPL9
chr1	52156894	52157346	114883	OSBPL9
chr1	52178764	52179189	114883	OSBPL9
chr1	52189652	52190161	114883	OSBPL9
chr1	52196868	52197445	114883	OSBPL9
chr1	52235681	52236189	114883	OSBPL9
chr1	52297257	52297695	4898	NRD1
chr1	52393663	52394341	5865	RAB3B
chr1	52408669	52409120	5865	RAB3B
chr1	52424013	52424449	5865	RAB3B
chr1	52437020	52437746	5865	RAB3B
chr1	52451624	52452134	5865	RAB3B
chr1	52496843	52497458	51060	TXNDC12
chr1	52500947	52501497	51060	TXNDC12
chr1	52508255	52508938	51060	TXNDC12
chr1	52510258	52510635	51060	TXNDC12
chr1	52514938	52515353	51060	TXNDC12
chr1	52524299	52524670	91408	BTF3L4
chr1	52527368	52528217	91408	BTF3L4
chr1	52530903	52531529	91408	BTF3L4
chr1	52532368	52532888	91408	BTF3L4
chr1	52538470	52538967	91408	BTF3L4
chr1	52539987	52540563	91408	BTF3L4
chr1	52546297	52547157	91408	BTF3L4
chr1	52551015	52551644	91408	BTF3L4
chr1	52615171	52615631	9372	ZFYVE9
chr1	52615997	52616688	9372	ZFYVE9
chr1	52622441	52622873	9372	ZFYVE9
chr1	52654696	52655640	9372	ZFYVE9
chr1	52670044	52670574	9372	ZFYVE9
chr1	52672146	52672572	9372	ZFYVE9
chr1	52697933	52698638	9372	ZFYVE9
chr1	52713166	52713569	9372	ZFYVE9
chr1	52728403	52728797	9372	ZFYVE9
chr1	52739169	52739505	9372	ZFYVE9
chr1	52784903	52786238	9372	ZFYVE9
chr1	52808242	52809413	9372	ZFYVE9
chr1	52841691	52842199	4998	ORC1
chr1	52843708	52844580	4998	ORC1
chr1	52847584	52848007	4998	ORC1
chr1	52881453	52882324	84950	PRPF38A
chr1	52908600	52909430	23318	ZCCHC11
chr1	52913934	52914260	23318	ZCCHC11
chr1	52914923	52915276	23318	ZCCHC11
chr1	52918687	52919080	23318	ZCCHC11
chr1	52932004	52932549	23318	ZCCHC11
chr1	52936682	52937045	23318	ZCCHC11
chr1	52941416	52941827	23318	ZCCHC11
chr1	52956974	52957400	23318	ZCCHC11
chr1	52959947	52960416	23318	ZCCHC11
chr1	52964721	52965366	23318	ZCCHC11
chr1	52966058	52966528	23318	ZCCHC11
chr1	52968297	52968881	23318	ZCCHC11
chr1	52978580	52979035	23318	ZCCHC11
chr1	52988291	52989273	23318	ZCCHC11
chr1	53003200	53003826	23318	ZCCHC11
chr1	53110092	53110788	348378	FAM159A
chr1	53116908	53117323	348378	FAM159A
chr1	53118230	53118730	348378	FAM159A
chr1	53151990	53152543	65260	SELRC1
chr1	53154731	53155784	65260	SELRC1
chr1	53161781	53162326	65260	SELRC1
chr1	53163113	53163774	65260	SELRC1
chr1	53195302	53195849	79699	ZYG11B
chr1	53224559	53225010	79699	ZYG11B
chr1	53232992	53233339	79699	ZYG11B
chr1	53239306	53239669	79699	ZYG11B
chr1	53259602	53260053	79699	ZYG11B
chr1	53263148	53263787	79699	ZYG11B
chr1	53284372	53284804	79699	ZYG11B
chr1	53312496	53313208	440590	ZYG11A
chr1	53317546	53317969	440590	ZYG11A
chr1	53323567	53324353	440590	ZYG11A
chr1	53325889	53326329	440590	ZYG11A
chr1	53327032	53328362	440590	ZYG11A
chr1	53348940	53349671	440590	ZYG11A
chr1	53354072	53354603	440590	ZYG11A
chr1	53357502	53358159	440590	ZYG11A
chr1	53369283	53369835	55268	ECHDC2
chr1	53400141	53401132	6342	SCP2
chr1	53405343	53406149	6342	SCP2
chr1	53407041	53407516	6342	SCP2
chr1	53421693	53422038	6342	SCP2
chr1	53422598	53422924	6342	SCP2
chr1	53436583	53437022	6342	SCP2
chr1	53440708	53441375	6342	SCP2
chr1	53443209	53443638	6342	SCP2
chr1	53572488	53572967	6512	SLC1A7
chr1	53594484	53595113	6512	SLC1A7
chr1	53693754	53694243	4116	MAGOH
chr1	53702547	53703014	4116	MAGOH
chr1	53717350	53717735	7804	LRP8
chr1	54112116	54112508	148979	GLIS1
chr1	54139533	54139894	148979	GLIS1
chr1	54245701	54246130	55706	NDC1
chr1	54249855	54250715	55706	NDC1
chr1	54255250	54256410	55706	NDC1
chr1	54263843	54264462	55706	NDC1
chr1	54294244	54294671	55706	NDC1
chr1	54303028	54303433	55706	NDC1
chr1	54362675	54363269	1733	DIO1
chr1	54363918	54364605	1733	DIO1
chr1	54372198	54372717	1733	DIO1
chr1	54373157	54373812	1733	DIO1
chr1	54406383	54407150	51668	HSPB11
chr1	54426713	54427157	115353	LRRC42
chr1	54499472	54499801	9528	TMEM59
chr1	54505758	54506214	9528	TMEM59
chr1	54550144	54550463	127428	TCEANC2
chr1	54611761	54612273	200008	CDCP2
chr1	54612475	54612875	200008	CDCP2
chr1	54645372	54646409	606495	CYB5RL
chr1	54663274	54663849	606495	CYB5RL
chr1	54667703	54668650	51253	MRPL37
chr1	54669099	54669564	51253	MRPL37
chr1	54671774	54672602	51253	MRPL37
chr1	54679301	54679948	51253	MRPL37
chr1	54697256	54697972	23648	SSBP3
chr1	54700906	54701583	23648	SSBP3
chr1	54714984	54715343	23648	SSBP3
chr1	54718830	54719350	23648	SSBP3
chr1	54733500	54734064	23648	SSBP3
chr1	54737219	54737798	23648	SSBP3
chr1	54741889	54742279	23648	SSBP3
chr1	54779380	54779856	23648	SSBP3
chr1	54785937	54786346	23648	SSBP3
chr1	54799430	54800049	23648	SSBP3
chr1	54846456	54847165	23648	SSBP3
chr1	55032697	55033399	26027	ACOT11
chr1	55062152	55062798	26027	ACOT11
chr1	55065969	55066660	26027	ACOT11
chr1	55076684	55077104	26027	ACOT11
chr1	55076684	55077104	338094	FAM151A
chr1	55083147	55084431	26027	ACOT11
chr1	55083147	55084431	338094	FAM151A
chr1	55087551	55088979	26027	ACOT11
chr1	55087551	55088979	338094	FAM151A
chr1	55091215	55091894	26027	ACOT11
chr1	55094923	55095928	26027	ACOT11
chr1	55108194	55108619	100527960	MROH7-TTC4
chr1	55108194	55108619	374977	MROH7
chr1	55110002	55110895	100527960	MROH7-TTC4
chr1	55110002	55110895	374977	MROH7
chr1	55110896	55111532	100527960	MROH7-TTC4
chr1	55110896	55111532	374977	MROH7
chr1	55112970	55113617	100527960	MROH7-TTC4
chr1	55112970	55113617	374977	MROH7
chr1	55124646	55125485	100527960	MROH7-TTC4
chr1	55124646	55125485	374977	MROH7
chr1	55126890	55128278	100527960	MROH7-TTC4
chr1	55126890	55128278	374977	MROH7
chr1	55162314	55162727	100527960	MROH7-TTC4
chr1	55162314	55162727	374977	MROH7
chr1	55164960	55165353	100527960	MROH7-TTC4
chr1	55164960	55165353	374977	MROH7
chr1	55195385	55195835	100527960	MROH7-TTC4
chr1	55195385	55195835	7268	TTC4
chr1	55197498	55198753	100527960	MROH7-TTC4
chr1	55197498	55198753	7268	TTC4
chr1	55200785	55201251	100527960	MROH7-TTC4
chr1	55200785	55201251	7268	TTC4
chr1	55227813	55228359	25973	PARS2
chr1	55290577	55291163	163747	C1orf177
chr1	55299450	55299925	163747	C1orf177
chr1	55303765	55304299	163747	C1orf177
chr1	55321900	55322294	1718	DHCR24
chr1	55334375	55334829	1718	DHCR24
chr1	55446675	55447369	199964	TMEM61
chr1	55450739	55451334	199964	TMEM61
chr1	55519608	55520119	255738	PCSK9
chr1	55554484	55554961	23358	USP24
chr1	55626664	55627157	23358	USP24
chr1	55648317	55648784	23358	USP24
chr1	55654233	55654718	23358	USP24
chr1	55656994	55657718	23358	USP24
chr1	55666808	55667393	23358	USP24
chr1	55667964	55668439	23358	USP24
chr1	56975125	56975648	8613	PPAP2B
chr1	57019873	57020252	8613	PPAP2B
chr1	57030984	57031405	8613	PPAP2B
chr1	57160891	57161165	5563	PRKAA2
chr1	57167024	57168106	5563	PRKAA2
chr1	57333912	57334412	731	C8A
chr1	57413196	57413780	732	C8B
chr1	57525613	57526220	1600,(115209)
chr1	57610032	57610366	1600,(115209)
chr1	57634376	57634754	1600,(115209)
chr1	57657578	57658025	1600,(115209)
chr1	57673254	57673530	1600,(115209)
chr1	57750864	57751355	1600,(115209)
chr1	57897399	57897773	1600,(115209)
chr1	57902255	57902935	1600,(115209)
chr1	57927610	57928181	1600,(115209)
chr1	57946041	57946445	1600,(115209)
chr1	57953781	57954318	1600,(115209)
chr1	57987364	57987835	1600,(115209)
chr1	58001136	58001521	1600,(115209)
chr1	58006737	58007267	1600,(115209)
chr1	58060334	58060779	1600,(115209)
chr1	58080469	58080970	1600,(115209)
chr1	58125261	58125648	1600,(115209)
chr1	58161165	58161626	1600,(115209)
chr1	58172219	58172905	1600,(115209)
chr1	58191376	58191809	1600,(115209)
chr1	58219926	58220520	1600,(115209)
chr1	58261859	58262386	1600,(115209)
chr1	58288544	58289132	1600,(115209)
chr1	58390051	58390502	1600,(115209)
chr1	58423642	58424184	1600,(115209)
chr1	58457103	58457545	1600,(115209)
chr1	58477344	58477757	1600,(115209)
chr1	58566602	58567073	1600,(115209)
chr1	58658956	58659647	1600,(115209)
chr1	58989144	58989691	115209	OMA1
chr1	58995527	58996078	115209	OMA1
chr1	59159865	59160309	114803	MYSM1
chr1	59163802	59164179	114803	MYSM1
chr1	59291231	59291644	100131060	LINC01135
chr1	59312382	59312856	100131060	LINC01135
chr1	59359942	59360833	100131060	LINC01135
chr1	59363896	59364331	100131060	LINC01135
chr1	59795928	59796368	55277	FGGY
chr1	59922086	59922512	55277	FGGY
chr1	59962885	59963356	55277	FGGY
chr1	60012136	60013031	55277	FGGY
chr1	60098634	60099083	55277	FGGY
chr1	60127393	60128068	55277	FGGY
chr1	60131219	60131848	55277	FGGY
chr1	60154283	60154794	55277	FGGY
chr1	60280466	60281059	51361	HOOK1
chr1	60284833	60285291	51361	HOOK1
chr1	60289790	60290252	51361	HOOK1
chr1	60326266	60326907	51361	HOOK1
chr1	60382092	60382494	1573	CYP2J2
chr1	61580405	61581018	4774	NFIA
chr1	61583479	61583962	4774	NFIA
chr1	61604195	61604914	4774	NFIA
chr1	61621196	61621827	4774	NFIA
chr1	61625215	61625775	4774	NFIA
chr1	61632435	61632914	4774	NFIA
chr1	61654873	61655435	4774	NFIA
chr1	61700799	61701429	4774	NFIA
chr1	61722919	61723496	4774	NFIA
chr1	61732000	61732673	4774	NFIA
chr1	61744068	61744604	4774	NFIA
chr1	61791208	61791586	4774	NFIA
chr1	61794076	61795437	4774	NFIA
chr1	61824065	61824505	4774	NFIA
chr1	61832193	61832694	4774	NFIA
chr1	61844939	61845592	4774	NFIA
chr1	61859776	61860225	4774	NFIA
chr1	62156675	62157239	83941	TM2D1
chr1	62158458	62158921	83941	TM2D1
chr1	62163794	62164369	83941	TM2D1
chr1	62167512	62168905	83941	TM2D1
chr1	62169450	62170651	83941	TM2D1
chr1	62170848	62171290	83941	TM2D1
chr1	62187715	62188647	83941	TM2D1
chr1	62213526	62214205	10207	INADL
chr1	62226276	62227035	10207	INADL
chr1	62238536	62239995	10207	INADL
chr1	62244366	62244689	10207	INADL
chr1	62249082	62249851	10207	INADL
chr1	62254285	62255110	10207	INADL
chr1	62258123	62258579	10207	INADL
chr1	62279515	62280345	10207	INADL
chr1	62285648	62286365	10207	INADL
chr1	62287808	62288229	10207	INADL
chr1	62301040	62301562	10207	INADL
chr1	62303125	62303518	10207	INADL
chr1	62312233	62312629	10207	INADL
chr1	62344206	62344831	10207	INADL
chr1	62346322	62346826	10207	INADL
chr1	62369411	62369812	10207	INADL
chr1	62383293	62383845	10207	INADL
chr1	62402228	62402679	10207	INADL
chr1	62429742	62430755	10207	INADL
chr1	62431426	62432420	10207	INADL
chr1	62435260	62435719	10207	INADL
chr1	62442758	62443187	10207	INADL
chr1	62444931	62445504	10207	INADL
chr1	62449466	62450434	10207	INADL
chr1	62453558	62453944	10207	INADL
chr1	62457688	62458223	10207	INADL
chr1	62460169	62460580	10207	INADL
chr1	62462316	62462787	10207	INADL
chr1	62464940	62466070	10207	INADL
chr1	62481207	62481872	10207	INADL
chr1	62510478	62511024	10207	INADL
chr1	62520333	62520800	10207	INADL
chr1	62524837	62525379	10207	INADL
chr1	62532601	62533909	10207	INADL
chr1	62537077	62537559	10207	INADL
chr1	62558134	62558779	10207	INADL
chr1	62563496	62564236	10207	INADL
chr1	62570236	62570686	10207	INADL
chr1	62577261	62578266	10207	INADL
chr1	62592887	62593571	10207	INADL
chr1	62598953	62599844	10207	INADL
chr1	62599957	62600401	10207	INADL
chr1	62605952	62606692	10207	INADL
chr1	62612120	62612538	10207	INADL
[truncated: 43,116 more rows]
