# Supplementary material for: Glucose-sensitive acetylation of Seryl tRNA synthetase regulates lipid synthesis in breast cancer
Source: Signal Transduct Target Ther. 2021 Aug 16;6:303. doi: 10.1038/s41392-021-00714-0 (PMC8368063; doi:10.1038/s41392-021-00714-0)
Supplement: Supplementary file 3 — Supplementary Table S2 [file 41392_2021_714_MOESM3_ESM.xls]

## Sheet: core_table
Gene ID	Transcript ID	Gene Symbol	Vector, FPKM			SerRS, FPKM
			Sample #1	Sample #2	Sample #3	Sample #1	Sample #2	Sample #3
1915	NM_001402.5,XM_011535514.2	EEF1A1	4737.9	4297.73	4140.25	4158.87	4577.25	4674.11
7114	NM_021109.3	TMSB4X	3149.54	2538.63	2623.92	2908.88	2932.31	3269.48
9168	NM_021103.3	TMSB10	2872.23	2631.93	2653.38	2794.22	2883.81	3197.51
6222	NM_022551.2	RPS18	2634.35	2387.48	2333.77	2389.99	2377.28	2463.51
60	NM_001101.3	ACTB	2437.22	2568.17	2945.68	2469.33	2792.35	2691.75
7431	NM_003380.3,XM_006717500.1	VIM	2397.48	2130.33	1779.07	1828.82	2492.67	2313.62
2597	NM_001256799.2,NM_001289745.1,NM_001289746.1,NM_002046.5	GAPDH	2345.49	2630.63	2364.3	2345.28	2986.17	2770.7
6176	NM_001003.2,NM_213725.1	RPLP1	2089.82	1801.06	1938.99	2151.38	2041.16	2270.92
6171	NM_001035267.1,NM_021104.1	RPL41	1783.78	1631.87	1719.29	1653.45	1683.38	1836.66
100462981	NM_001190470.1	MTRNR2L2	1658.63	1676.47	1935.15	1266.24	1598.78	1548.28
6175	NM_001002.3,NM_053275.3	RPLP0	1581.09	1640.82	1754.75	1781.6	1877.52	1897.9
71	NM_001199954.1,NM_001614.3	ACTG1	1429.05	1408.35	1354.84	1304.78	1568	1580.89
6202	NM_001012.1	RPS8	1397.7	1222.62	1254.54	1342.53	1446.45	1479.5
6187	NM_002952.3	RPS2	1348.26	1421.27	1645.15	1432.93	1494.45	1570.54
6205	NM_001015.4	RPS11	1321.44	1310.64	1267.74	1350.96	1350.62	1411.67
5315	NM_001206796.2,NM_001206797.2,NM_001206798.2,NM_001206799.1,NM_001316318.1,NM_002654.5,NM_182470.3,NM_182471.3,XM_005254443.1,XM_005254445.4,XM_006720570.1,XM_011521670.2,XM_017022313.1	PKM	1319.36	1277.94	1241.06	1369.04	1578.36	1547.48
2335	NM_001306129.1,NM_001306130.1,NM_001306131.1,NM_001306132.1,NM_002026.3,NM_054034.2,NM_212474.2,NM_212476.2,NM_212478.2,NM_212482.2,XM_005246397.1,XM_005246398.1,XM_005246399.1,XM_005246401.1,XM_005246402.1,XM_005246403.1,XM_005246404.1,XM_005246405.1,XM_005246406.1,XM_005246407.1,XM_005246408.1,XM_005246409.1,XM_005246410.1,XM_005246411.1,XM_005246412.1,XM_005246414.1,XM_005246416.1,XM_017003692…	FN1	1286.19	1733.13	754.39	1211.85	1861.88	1575
6232	NM_001030.4	RPS27	1275.87	1162.53	1125.38	1353.65	1291.5	1196.89
23521	NM_001270491.1,NM_012423.3	RPL13A	1252.86	1207.55	1147.28	1311.12	1320.39	1387.45
6277	NM_014624.3,XM_017002033.1	S100A6	1251.39	971.73	1184.27	1308.93	1625.12	1599.7
6168	NM_000998.4	RPL37A	1247.66	1173.18	1271.66	1221.26	1271.49	1252.17
10399	NM_006098.4	RACK1	1239.73	1158.06	1312.62	1220.94	1260.91	1435.4
6142	NM_000980.3	RPL18A	1218.85	1275.52	1267.97	1400.96	1395.22	1491.26
3956	NM_002305.3	LGALS1	1211.85	1084.03	1219.41	940.8	1194.38	1414.83
6181	NM_001004.3	RPLP2	1141.41	1073.78	1177.78	1055.24	1151.12	1380.45
6204	NM_001014.4,NM_001203245.2,NM_001204091.1	RPS10	1123.35	1148.62	1273.26	1237.3	1151.83	1274.16
3326	NM_001271969.1,NM_001271970.1,NM_001271971.1,NM_001271972.1,NM_007355.3	HSP90AB1	1100.72	1005.79	1134.15	936.42	955.54	1015.84
6132	NM_000973.4,NM_001317771.1,NM_001317782.1,NM_033301.2,XM_017013723.1	RPL8	1099.64	1134.71	1315.63	1255.44	1299.9	1391.2
4502	NM_005953.3	MT2A	1089.61	1724.67	1309.08	897.24	1134.19	877.85
302	NM_001002857.1,NM_001002858.2,NM_001136015.2,NM_004039.2,XM_011521477.2,XM_017022090.1,XM_017022091.1,XM_017022092.1,XM_017022093.1	ANXA2	1073.28	1016.15	1074.24	1115.31	1070.63	1169.16
11224	NM_007209.3	RPL35	1067.64	1077.62	1288.32	1243.87	1208.42	1203.85
6159	NM_000992.2	RPL29	1056.22	1074.65	1098.64	1110.1	1156.59	1152.73
6206	NM_001016.3	RPS12	1049.11	1061.54	1072.54	1045.65	1215.39	1276.03
6128	NM_000970.4,NM_001024662.2,NM_001320137.1,NM_001320138.1,NM_001320139.1,NM_001320140.1,NM_001320141.1,NM_001320142.1,XM_017019781.1,XM_017019782.1	RPL6	1041.58	1006.16	1089.39	986.43	1049.77	903.41
4736	NM_007104.4,XM_017010900.1	RPL10A	1038.26	1057.21	989.22	1088.94	1071.19	1170.81
6143	NM_000981.3,XM_005257564.3	RPL19	1034.66	946.82	1022.08	967.24	1071.11	1057.67
6218	NM_001021.4	RPS17	1031.59	933.86	981.54	1063.27	947.42	929.69
6122	NM_000967.3,NM_001033853.1	RPL3	1017.98	1060.07	965.76	1009.13	1073.39	1139.99
100463486	NM_001190702.1	MTRNR2L8	1000.94	958.91	1145.43	807.03	923.85	946.47
6154	NM_000987.3,NM_001315530.1,NM_001315531.1	RPL26	1000.64	906.28	903.6	897.77	977.86	838.92
6136	NM_000976.3	RPL12	993.94	1001.35	1070.1	1127.25	1178.93	1138.44
6155	NM_000988.3	RPL27	984.17	838.9	889.51	884.52	860.71	920.17
7314	NM_001281716.1,NM_001281717.1,NM_001281718.1,NM_001281719.1,NM_001281720.1,NM_018955.3	UBB	973.5	760.64	978.69	964.92	758.41	988.42
1937	NM_001404.4	EEF1G	966.04	1059.09	1053.46	968.99	1012.53	1139.95
5216	NM_005022.3,XM_017024761.1	PFN1	948.31	833.92	1031.67	852.23	881.17	938.81
5328	NM_001145031.2,NM_001319191.1,NM_002658.4,XM_011539866.2	PLAU	944.18	911.65	1027.08	1142.74	986.73	1020.03
2778	NM_000516.5,NM_001077488.3,NM_001077489.3,NM_001077490.2,NM_001309840.1,NM_001309842.1,NM_001309861.1,NM_001309883.1,NM_016592.3,NM_080425.3,NM_080426.3,XM_017027812.1,XM_017027813.1,XM_017027814.1,XM_017027815.1,XM_017027816.1,XM_017027817.1,XM_017027818.1,XM_017027819.1,XM_017027820.1,XM_017027821.1,XM_017027822.1	GNAS	930.84	946.8	922.1	884.48	923.01	928.97
6223	NM_001022.3,NM_001321483.1,NM_001321484.1,NM_001321485.1,XM_017027113.1	RPS19	930.33	980.22	1068.26	1033.35	993.92	1027.61
6133	NM_000661.4,NM_001024921.3	RPL9	930.15	919.53	936.95	882.43	942.7	836.22
6125	NM_000969.3	RPL5	927.44	845.02	880.35	819.53	904.75	887.35
2512	NM_000146.3	FTL	921.65	946.11	867.75	836.85	1133.94	1079.49
6275	NM_002961.2,NM_019554.2	S100A4	921.43	510.75	645.38	1432.36	925.41	1230.41
6130	NM_000972.2	RPL7A	910.07	1036.58	1174.97	1037.36	1179.4	1092.84
100463487	NM_001190706.1	MTRNR2L9	905.78	852.42	1086.2	765.55	868.61	849.53
3312	NM_006597.5,NM_153201.3,XM_011542798.1	HSPA8	904.48	722.25	1039.57	774.9	748.12	953.2
3159	NM_001319077.1,NM_001319078.1,NM_001319079.1,NM_001319080.1,NM_001319081.1,NM_001319082.1,NM_002131.3,NM_145899.2,NM_145901.2,NM_145902.2,NM_145903.2,NM_145905.2	HMGA1	891.66	1063.22	1312.09	594.56	909.51	825.15
6124	NM_000968.3	RPL4	886.55	875.99	915.65	888.35	912.34	895.86
6235	NM_001030001.2,NM_001032.4	RPS29	882.61	738.61	816.32	910.87	894.53	999.07
2023	NM_001201483.1,NM_001428.3,XM_006710433.2	ENO1	882.14	901.27	778.77	803.07	1086.66	993.63
3304	NM_005346.4	HSPA1B	874.68	1135.18	925.88	714.28	350.23	663.65
25873	NM_015414.3,NM_033643.2	RPL36	871.55	840.84	891.54	953.86	905.38	979.44
6208	NM_001025070.1,NM_001025071.1,NM_005617.3,XM_017009684.1	RPS14	871.32	810.4	841.14	875.3	867.1	1023.85
5757	NM_001099285.1,NM_002823.4,XM_011511518.1,XM_011511519.1,XM_011511520.1,XM_011511521.1,XM_011511522.2	PTMA	852.02	805.21	840.6	789.92	848.49	870.44
6227	NM_001024.3	RPS21	845.91	742.74	883.98	785.86	824.88	780.4
1072	NM_005507.2	CFL1	842.33	828.03	892.52	811.44	760.94	922.84
6209	NM_001018.4,NM_001308226.1	RPS15	833.36	861.41	1007.03	953.3	887.24	1063.36
3320	NM_001017963.2,NM_005348.3,XM_011536718.2	HSP90AA1	823.25	779.53	867.03	667.53	652.86	632.05
3487	NM_001552.2	IGFBP4	818.47	651.85	728.35	699.25	653.52	908.06
203068	NM_001293212.1,NM_001293213.1,NM_001293214.1,NM_001293215.1,NM_001293216.1,NM_178014.3	TUBB	816.24	706.54	879.28	859.95	884.79	900.51
6165	NM_000996.2,NM_001316311.1	RPL35A	813.47	826.03	782.95	868.23	873.85	907.33
7316	NM_021009.6	UBC	792.35	1062.08	806.85	702.99	775.84	770.57
6203	NM_001013.3,NM_001321701.1,NM_001321702.1,NM_001321704.1,NM_001321705.1,NM_001321706.1,XM_017027112.1	RPS9	787.22	757.33	780.21	867.23	809.29	909.8
3921	NM_001304288.1,NM_002295.5	RPSA	779.98	753.94	862.53	786.01	771.63	903.8
6229	NM_001026.4,NM_001142282.1,NM_001142283.1,NM_001142284.1,NM_001142285.1,NM_033022.3	RPS24	779.91	788.97	828.15	768.47	778.01	570.1
6194	NM_001010.2	RPS6	776.52	788.83	879.98	799.27	887.09	921.36
6191	NM_001007.4	RPS4X	759	703.41	653.67	723.19	747.71	823.79
4869	NM_001037738.2,NM_002520.6,NM_199185.3,XM_005265920.3,XM_011534564.1	NPM1	757.74	630.05	703.93	481.61	601	596.98
10376	NM_006082.2	TUBA1B	754.69	666.19	914.95	744.06	736.29	830.17
6160	NM_000993.4,NM_001098577.2,NM_001099693.1	RPL31	752.76	712.81	761.58	789.1	741.29	730.98
6138	NM_001253379.1,NM_001253380.1,NM_001253382.1,NM_001253383.1,NM_001253384.1,NM_002948.3	RPL15	740.23	775.63	708.54	737.84	814.48	804.96
6152	NM_000986.3	RPL24	735.01	718.89	767.23	707.88	738.85	770.92
4637	NM_021019.4,NM_079423.3	MYL6	716.5	659.31	688.46	742.38	696.67	804.32
226	NM_000034.3,NM_001127617.2,NM_001243177.1,NM_184041.2,NM_184043.2,XM_011545768.2	ALDOA	714.98	767.66	680.36	598.86	853.15	786.18
6141	NM_000979.3,NM_001270490.1	RPL18	714.75	685.61	730.78	749.14	700.1	775.38
2495	NM_002032.2	FTH1	712.05	774.52	658.95	799.22	917.22	945.39
4282	NM_002415.1	MIF	703.79	800.04	771.26	741.81	853.62	831.48
9349	NM_000978.3	RPL23	702.7	612.48	621.55	627.78	626.35	581.85
10410	NM_021034.2	IFITM3	693.28	682.62	738.61	815.7	801.16	1087.63
6129	NM_000971.3,XM_006716463.2	RPL7	688.91	688.77	656.75	645.81	603.9	553.23
6201	NM_001011.3	RPS7	686.25	718.58	719.44	630.42	650.9	656.06
1471	NM_000099.3,NM_001288614.1	CST3	680.58	528.48	504.27	762.1	845.82	947.91
1192	NM_001287593.1,NM_001287594.1,NM_001288.4	CLIC1	677.74	618.87	739.52	662.62	651.84	648.05
9045	NM_001034996.2,NM_003973.4	RPL14	674.28	685.5	679.49	567.15	699.74	685.44
6210	NM_001019.4,NM_001030009.1	RPS15A	671.44	611.35	647.19	594.43	654.28	620.66
6217	NM_001020.5,NM_001321111.1,XM_005259137.2	RPS16	668.43	669.36	690.94	653.6	697.75	701.5
567	NM_004048.2,XM_005254549.3	B2M	664.11	651.1	682.95	769.95	738.11	836.63
689	NM_001037637.1,NM_001207.4	BTF3	661.65	603.07	604.42	501.18	548.3	492.24
6189	NM_001006.4,NM_001267699.1	RPS3A	660.95	582.18	626.84	588.94	603.63	652.61
682	NM_001322243.1,NM_001728.3,NM_198589.2,NM_198590.2,NM_198591.2,XM_017027173.1	BSG	656.64	686.28	633.54	900.2	788.77	910.35
6207	NM_001017.2	RPS13	651.52	621.68	613.59	539.62	611.69	645.36
6161	NM_000994.3,NM_001007073.1,NM_001007074.1	RPL32	642.53	582.68	571.32	633.25	671.57	627.11
6135	NM_000975.3,NM_001199802.1	RPL11	634.41	525.87	501.66	615.09	523.19	556.89
6234	NM_001031.4	RPS28	629.17	628.64	673.68	740.71	662.51	793.08
3105	NM_001242758.1,NM_002116.7,XM_005275331.2,XM_017030288.1	HLA-A	616.52	632.86	625.23	841.66	772.93	1008.76
1509	NM_001909.4	CTSD	615.44	597.8	524.71	762.16	803.81	1087.96
7311	NM_001033930.2,NM_001321017.1,NM_001321018.1,NM_001321019.1,NM_001321020.1,NM_001321021.1,NM_001321022.1,NM_003333.4,XM_005260052.2,XM_005260053.3,XM_005260054.2,XM_006722871.2,XM_017027198.1	UBA52	610.64	616.09	588.02	645.3	623.25	642.89
6170	NM_001000.3	RPL39	610.11	610.8	564.64	593.87	636.56	602.06
3939	NM_001135239.1,NM_001165414.1,NM_001165415.1,NM_001165416.1,NM_005566.3	LDHA	591.96	691.28	478.67	414.2	632.39	520.77
5054	NM_000602.4,XM_017012260.1	SERPINE1	584.25	742.9	425.91	229.41	392.7	295.44
6156	NM_000989.3	RPL30	572.34	594.34	634.37	648.87	722.73	611.03
6147	NM_000984.5	RPL23A	559.69	457.16	501.74	457.62	514.4	526.97
3178	NM_002136.3,NM_031157.3,XM_005268826.1,XM_017019251.1	HNRNPA1	557.97	529.67	534.36	466.02	460.13	490.01
811	NM_004343.3	CALR	554.92	530.89	548.91	593.79	547.82	630.7
8407	NM_001277223.1,NM_001277224.1,NM_003564.2	TAGLN2	547.13	470.24	451.8	541.82	600.66	571.75
6230	NM_001028.2	RPS25	541.56	573.11	544.23	439.92	529.62	629.54
6158	NM_000991.4,NM_001136134.1,NM_001136135.1,NM_001136136.1,NM_001136137.1	RPL28	530.23	499.01	512.26	544.07	535.1	593.71
6144	NM_000982.3	RPL21	521.51	498.98	615.69	484.39	494	594.65
6193	NM_001009.3	RPS5	497.26	504.95	502.87	524.76	530.08	541.48
6282	NM_005620.1	S100A11	485.03	379	473.2	487.1	507.13	520.18
10209	NM_005801.3	EIF1	484.14	429.43	433.75	410.37	450.7	429.53
1350	NM_001867.2	COX7C	483.01	409.35	460.35	439.02	357.62	340.07
6233	NM_001135592.2,NM_001177413.1,NM_002954.5	RPS27A	480.81	506.32	516.72	436.31	498.29	499.67
6139	NM_000985.4,NM_001035006.2,NM_001199340.1,NM_001199341.1,NM_001199342.1,NM_001199343.1,NM_001199344.1,NM_001199345.1	RPL17	479.62	460.72	486.88	464.06	462.71	476.88
514	NM_006886.3	ATP5E	469.6	407.81	508.66	459.3	427.2	450.89
3490	NM_001253835.1,NM_001553.2	IGFBP7	467.6	468.02	368.29	661.47	404.74	507.61
805	NM_001305624.1,NM_001305625.1,NM_001305626.1,NM_001743.5	CALM2	467.41	413.97	444.57	426.26	409.67	389.03
6164	NM_000995.4,NM_001319232.1,NM_001319234.1,NM_001319235.1,NM_001319236.1,NM_033625.3	RPL34	467.01	486.48	484.63	493.16	444.53	447.65
7531	NM_006761.4,XM_005256784.3,XM_017025005.1	YWHAE	464.74	437.02	491.62	403.23	462.98	431.04
10577	NM_006432.3,XM_017020930.1	NPC2	462.94	514.81	500.73	849.56	521.58	797.25
1984	NM_001143760.1,NM_001143761.1,NM_001143762.1,NM_001970.4,XM_005256509.2,XM_011523710.2,XM_011523711.2,XM_011523712.2,XM_011523713.2,XM_017024300.1,XM_017024301.1	EIF5A	459.89	444.31	542.46	465.92	460.55	436.7
7184	NM_003299.2	HSP90B1	456.74	439.4	376.31	364.42	440.85	391.12
7167	NM_000365.5,NM_001159287.1,NM_001258026.1	TPI1	455.19	504.65	444.9	406.87	543.3	490.69
7171	NM_001145160.1,NM_003290.2,XM_005260042.3,XM_006722865.2,XM_011528231.2,XM_011528232.1,XM_017027188.1,XM_017027189.1	TPM4	449.09	502.97	402.94	350.99	437.34	394.99
1291	NM_001848.2	COL6A1	448.92	347.94	400.34	847.89	567.37	676.96
6188	NM_001005.4,NM_001256802.1,NM_001260506.1,NM_001260507.1	RPS3	448.46	491.45	525.55	448.87	458.8	588.52
476	NM_000701.7,NM_001160233.1,NM_001160234.1,XM_017001360.1,XM_017001361.1	ATP1A1	439.11	384.14	395.47	412.7	550.88	549.91
5660	NM_001042465.2,NM_001042466.2,NM_002778.3	PSAP	437.43	486.3	402.84	432.66	590.59	563.81
2197	NM_001997.4	FAU	435.75	440.77	456.97	413.4	423.31	477.8
1938	NM_001961.3	EEF2	410.75	470.74	435.23	492.67	533.09	590.62
6281	NM_002966.2	S100A10	408.23	361.22	343.43	397.35	385.55	395.97
4946	NM_001301020.1,NM_004152.3	OAZ1	405.83	375.7	439.82	425.49	391.72	460.91
967	NM_001257389.1,NM_001257390.1,NM_001257391.1,NM_001257392.1,NM_001257400.1,NM_001257401.1,NM_001267698.1,NM_001780.5	CD63	388.79	355.27	371.35	377.41	451.71	460.45
5420	NM_001018111.2,NM_005397.3	PODXL	388.5	356.76	267.54	382.64	352.52	416.1
4666	NM_001113201.2,NM_001113202.1,NM_001113203.2,NM_001320193.1,NM_001320194.1,NM_005594.5,XM_006719412.1,XM_006719413.2,XM_006719414.1,XM_006719418.1,XM_006719420.3,XM_011538389.1,XM_017019337.1	NACA	388.36	374.81	355.69	344.7	368.84	360.27
100462977	NM_001190452.1	MTRNR2L1	387.16	339.55	427.87	325.08	330.05	349.15
1973	NM_001204510.1,NM_001416.3	EIF4A1	381	364.84	398.76	359.1	393.25	357.5
8655	NM_001037494.1,NM_001037495.1,NM_003746.2	DYNLL1	378.12	296.98	421.4	419.66	341.68	382.23
977	NM_001039490.1,NM_004357.4,NM_139029.1,NM_139030.3	CD151	376.05	388.4	380.42	412.42	359.21	472.34
1982	NM_001042559.2,NM_001172705.1,NM_001418.3	EIF4G2	371.04	369.17	361.42	313.64	341.24	360.91
826	NM_001003962.2,NM_001302632.1,NM_001302633.1,NM_001749.3,XM_005259295.1,XM_005259296.1,XM_011527359.1	CAPNS1	370.95	381.66	399.62	413.16	413.99	412.02
3491	NM_001554.4	CYR61	369.58	495.06	437.44	179.32	208.79	163.63
387	NM_001313941.1,NM_001313943.1,NM_001313944.1,NM_001313945.1,NM_001313946.1,NM_001313947.1,NM_001664.3	RHOA	365.8	349.26	330.96	356.17	408.89	393.53
5479	NM_000942.4	PPIB	365.29	346.1	390.89	455.77	413.37	452
3315	NM_001540.3	HSPB1	363.5	377.24	406.96	391.62	331.71	453.22
26986	NM_002568.3,XM_005250861.2	PABPC1	363.34	368.45	360.1	335.9	358.31	341.84
6169	NM_000999.3,NM_001035258.1	RPL38	360.84	353.47	358.35	316.82	456.01	360.67
4831	NM_001018137.2,NM_001018138.1,NM_001018139.2,NM_001198682.1,NM_002512.3	NME2	360.56	316.06	374.81	347.23	342.68	347.8
7534	NM_001135699.1,NM_001135700.1,NM_001135701.1,NM_001135702.1,NM_003406.3,NM_145690.2,XM_005251061.3,XM_005251063.3,XM_011517290.2,XM_017013810.1,XM_017013811.1,XM_017013812.1	YWHAZ	359.21	350.54	375.25	307.42	331.73	290.83
81	NM_001322033.1,NM_004924.5,XM_005259281.4,XM_006723406.2,XM_017027331.1	ACTN4	356.3	345.19	362.08	381.16	363.81	350.56
64855	NM_001035534.2,NM_022833.3,XM_005252135.2,XM_011518925.1	FAM129B	354.69	379.55	402.68	479.7	441.93	428.4
7076	NM_003254.2,XM_017029766.1	TIMP1	354.48	409.28	431.16	367.88	470.04	495.95
5688	NM_002792.3	PSMA7	353.27	306.05	406.43	349.03	367.79	335.92
3856	NM_001256282.1,NM_001256293.1,NM_002273.3	KRT8	349.77	343.57	373	472.08	421.71	546.41
1490	NM_001901.2	CTGF	349.62	439.34	367.15	305.56	300.3	237.01
3688	NM_002211.3,NM_033668.2,NM_133376.2	ITGB1	349.42	318.38	257.67	261.1	323.55	315.69
308	NM_001154.3,XM_017008141.1	ANXA5	348.04	301.75	311.77	356.68	266.25	305.16
23787	NM_001271641.1,NM_014341.2,XM_005248978.1,XM_005248979.1,XM_011514450.1,XM_017010642.1,XM_017010643.1	MTCH1	343.99	367.33	381.03	353.6	356.42	385.28
2014	NM_001313905.1,NM_001425.2,XM_011526605.2	EMP3	335.7	295.5	315.05	322.74	333.99	325.84
5223	NM_001317079.1,NM_002629.3	PGAM1	335.39	343.87	329.31	313.62	350.11	321.02
1933	NM_001037663.1,NM_001959.3,NM_021121.3	EEF1B2	335.35	318.8	356.98	281.45	304.89	326.25
6224	NM_001023.3,NM_001146227.1	RPS20	335.12	343.94	350.78	340.71	342.73	375.94
1974	NM_001967.3	EIF4A2	334.12	256	297.44	245.74	267.41	280.92
6134	NM_001256577.2,NM_001256580.2,NM_001303624.1,NM_001303625.1,NM_001303626.1,NM_006013.4	RPL10	330.85	319.17	289.24	330.76	364.61	394.75
3675	NM_002204.3,XM_005257308.2	ITGA3	327.41	338.45	291.74	369.12	403.81	400.07
6166	NM_001001.4	RPL36AL	323.79	260.17	294.12	256.35	289.54	281.63
56937	NM_001255976.1,NM_020182.4,NM_199169.2,NM_199170.2,NM_199171.2	PMEPA1	321.94	310.56	306.74	472.27	336.02	430.78
3187	NM_001257293.1,NM_005520.2,XM_005265895.2,XM_005265896.2,XM_005265901.1,XM_005265902.4,XM_006714862.2,XM_006714863.2,XM_011534542.1,XM_011534544.1,XM_011534545.1,XM_011534546.1,XM_011534547.1,XM_017009414.1,XM_017009415.1,XM_017009416.1,XM_017009417.1,XM_017009418.1,XM_017009419.1,XM_017009420.1,XM_017009421.1,XM_017009422.1,XM_017009423.1,XM_017009424.1,XM_017009425.1	HNRNPH1	321.76	274.02	289.46	281.98	239.83	224.53
57142	NM_001321859.1,NM_001321860.1,NM_001321861.1,NM_001321862.1,NM_001321863.1,NM_001321904.1,NM_007008.2,NM_020532.4,NM_153828.2,NM_207520.1,NM_207521.1,XM_005264434.3,XM_017004518.1,XM_017004519.1	RTN4	318.15	342.16	322.82	269.23	317.08	313.01
5250	NM_002635.3,NM_005888.3,NM_213611.2	SLC25A3	317.06	334.4	351.16	311.87	334.5	324.61
1337	NM_004373.3	COX6A1	315.13	306.64	356.36	324.53	301.04	314.7
5763	NM_002824.4,XM_011520987.1	PTMS	313.65	255.33	309.06	346.04	297.48	396.5
6173	NM_001199972.1,NM_021029.5	RPL36A	312.58	267.86	271.9	255.92	303.18	273.39
7812	NM_001007553.2,NM_001130523.2,NM_001242891.1,NM_001242892.1,NM_001242893.1,NM_007158.5	CSDE1	309.75	292.47	302.57	296.64	313.79	277.13
2280	NM_000801.4,NM_001199786.1,NM_054014.3	FKBP1A	308.17	280.07	256.22	301.18	336.45	291.59
5478	NM_001300981.1,NM_021130.4	PPIA	301.78	231.84	280.42	237.84	233.05	249.23
84790	NM_001303114.1,NM_001303115.1,NM_001303116.1,NM_001303117.1,NM_032704.4	TUBA1C	299.68	266.9	382.43	271.65	293.33	308.14
6231	NM_001029.3	RPS26	298.58	276.2	318.53	295	293.92	337.04
3945	NM_001174097.2,NM_001315537.1,NM_002300.7,XM_006719074.2	LDHB	290.99	272.74	319.7	247.07	240.63	229.16
4323	NM_004995.3	MMP14	290.56	307.69	252.96	296.55	343	368.76
2771	NM_001166425.1,NM_001282617.1,NM_001282618.1,NM_001282619.1,NM_001282620.1,NM_002070.3	GNAI2	288.65	281.54	285.16	317.38	323.89	379.14
4627	NM_002473.5,XM_011530197.2,XM_017028803.1,XM_017028804.1,XM_017028805.1,XM_017028806.1	MYH9	288.51	334.81	270.49	286.74	328.11	361.87
3020	NM_002107.4	H3F3A	284.24	272.42	267.75	320.91	256.76	279.8
6167	NM_000997.4	RPL37	280.41	239.46	256.15	252.31	260.04	229.8
3181	NM_002137.3,NM_031243.2,XM_005249729.1,XM_017012109.1,XM_017012110.1	HNRNPA2B1	279.41	207.1	254.93	210.39	186.17	182.92
1351	NM_004074.2	COX8A	279.25	275.67	314.16	268.94	229.24	280.71
4000	NM_001257374.2,NM_001282624.1,NM_001282625.1,NM_001282626.1,NM_005572.3,NM_170707.3,NM_170708.3,XM_011509533.1,XM_011509534.1	LMNA	278.58	224.26	243.84	295.41	293.73	353.65
7178	NM_001286272.1,NM_001286273.1,NM_003295.3	TPT1	277.89	249.83	257.99	271.94	272.65	303.68
11337	NM_007278.1	GABARAP	277.4	246.76	237.9	256.13	318.66	315.48
2316	NM_001110556.1,NM_001456.3,XM_011531127.1,XM_011531128.1,XM_011531129.1,XM_011531130.1,XM_011531131.1	FLNA	275.04	311.52	272.48	370.14	344.31	373.08
301	NM_000700.2,XM_011518609.1,XM_017014657.1	ANXA1	274	239.74	244.78	241.02	245.64	237.28
5708	NM_001278708.1,NM_001278709.1,NM_002808.4	PSMD2	271.48	311.74	311.1	207.89	252.9	218.04
6228	NM_001025.4	RPS23	271.12	243.14	219.34	225.99	247.77	212.31
5052	NM_001202431.1,NM_002574.3,NM_181696.2,NM_181697.2	PRDX1	268.57	217.82	262.89	236.34	245.83	256.74
1292	NM_001849.3,NM_058174.2,NM_058175.2,XM_011529451.1	COL6A2	268.3	237.99	249.15	604.77	371.58	466.49
3337	NM_001300914.1,NM_001313964.1,NM_006145.2,XM_006722733.1,XM_006722734.3,XM_011527956.2	DNAJB1	268.24	306.35	273.76	212.95	137.19	189.08
2876	NM_000581.2,NM_201397.1	GPX1	268.19	277.1	331.64	297.73	288.04	335.8
7045	NM_000358.2	TGFBI	267.44	290.03	239.34	274.23	225.53	248.47
4907	NM_001204813.1,NM_002526.3	NT5E	266.29	244.92	212.07	156.67	186.3	214.58
754	NM_001286822.1,NM_004339.3	PTTG1IP	265.83	287.26	281.16	253.95	277.32	277.99
822	NM_001256139.1,NM_001256140.1,NM_001320732.1,NM_001320733.1,NM_001320734.1,NM_001747.3,XM_011533122.1,XM_011533123.1	CAPG	265.41	258.04	292.11	249.2	245.64	283.43
5355	NM_002668.2	PLP2	264.91	292.93	267.91	231.62	272.19	253.49
857	NM_001172895.1,NM_001172896.1,NM_001172897.1,NM_001753.4	CAV1	262.35	223.31	220.7	172.02	177.7	177.84
51372	NM_015933.4	TMA7	259.15	184.5	218.23	191.77	185.47	188.15
4904	NM_004559.4	YBX1	258.72	244.75	283.37	268.35	247.39	272.29
1277	NM_000088.3,XM_005257058.3,XM_005257059.4,XM_011524341.1	COL1A1	256.36	252.25	257.68	520.79	263.79	376.35
506	NM_001686.3	ATP5B	255.76	256.1	289.96	256.34	259.67	269.63
2896	NM_002087.3,XM_005257253.1	GRN	255.5	269.55	260.92	328.12	333.5	392.04
7529	NM_003404.4,NM_139323.3,XM_017028039.1,XM_017028040.1	YWHAB	253.25	256.08	281.69	231.63	274.41	236.91
5230	NM_000291.3	PGK1	252.69	282.59	192	183.89	293.17	239.98
821	NM_001024649.1,NM_001746.3,XM_011534664.1,XM_011534665.2	CANX	251.45	232.27	254.76	234.73	275.16	316.69
8815	NM_001143985.1,NM_003860.3,XM_017018514.1,XM_017018515.1	BANF1	250.34	238.66	295.11	249.52	232.35	274.43
2030	NM_001078175.2,NM_001078177.1,NM_001304462.1,NM_001304463.1,NM_001304465.1,NM_001304466.1,XM_005248876.4,XM_005248878.3,XM_005248879.3,XM_005248880.3,XM_005248881.3,XM_005248882.3,XM_011514341.2	SLC29A1	250.06	247.14	249.91	361.8	243.76	363.81
4691	NM_005381.2	NCL	249.6	245.81	281.07	215.24	240.85	202.03
11034	NM_001011546.1,NM_006870.3,XM_011529142.1,XM_011529143.1,XM_011529144.1	DSTN	249.17	213.91	169.49	173.08	258.32	208.4
87	NM_001102.3,NM_001130004.1,NM_001130005.1,XM_011537265.2,XM_011537266.2,XM_011537267.2,XM_011537268.2,XM_017021720.1,XM_017021721.1,XM_017021722.1,XM_017021723.1,XM_017021725.1,XM_017021726.1,XM_017021727.1,XM_017021728.1	ACTN1	248.71	257.97	231.57	254.28	256.95	247.13
10971	NM_006826.3	YWHAQ	247.16	244.71	257.55	239.95	277.08	251.39
7052	NM_001323316.1,NM_001323317.1,NM_001323318.1,NM_004613.3,NM_198951.2,XM_011529028.1	TGM2	246.16	307.47	372.04	628.33	329.58	406.55
7846	NM_001270399.1,NM_001270400.1,NM_006009.3	TUBA1A	244.68	186.59	209.24	277.28	268.9	289.54
10109	NM_005731.3,NM_152862.2,XM_011510471.1,XM_017003113.1,XM_017003114.1,XM_017003115.1	ARPC2	244.06	234.85	258.95	212.33	240.34	222.19
1499	NM_001098209.1,NM_001098210.1,NM_001904.3,XM_005264886.2,XM_006712983.1,XM_006712984.1,XM_006712985.1,XM_017005738.1	CTNNB1	243.65	238.94	210.37	299.27	230.84	270.03
598	NM_001191.3,NM_001317919.1,NM_001317920.1,NM_001317921.1,NM_001322239.1,NM_001322240.1,NM_001322242.1,NM_138578.2,XM_011528964.2,XM_017027993.1	BCL2L1	239.76	287.08	306.02	215.37	253.86	240.35
4478	NM_002444.2,XM_005262269.2,XM_011530959.1,XM_017029545.1,XM_017029546.1	MSN	239.68	260.27	232.47	155.91	227.67	221.07
7009	NM_001098576.1,NM_003217.2,XM_005269126.3	TMBIM6	239.67	249.43	258.15	217.99	254.87	239.34
11098	NM_001293178.1,NM_001293179.1,NM_001293180.1,NM_007173.5	PRSS23	238.42	257.45	212.86	239.22	261.18	283.51
10383	NM_006088.5	TUBB4B	238.12	202.33	322.23	269.17	252.13	266.51
4071	NM_014220.2,XM_017006385.1	TM4SF1	235.41	230.41	215.02	144.54	200.39	170.19
7168	NM_000366.5,NM_001018004.1,NM_001018005.1,NM_001018006.1,NM_001018007.1,NM_001018008.1,NM_001018020.1,NM_001301244.1,NM_001301289.1,XM_005254637.1,XM_005254638.3,XM_005254639.3,XM_005254645.2,XM_005254646.2,XM_005254647.3,XM_005254650.3,XM_005254651.1,XM_005254652.1,XM_005254653.2,XM_006720667.3,XM_017022534.1,XM_017022535.1,XM_017022536.1,XM_017022537.1,XM_017022538.1,XM_017022539.1,XM_017022540…	TPM1	235.26	215.01	220.22	317.11	216.38	210.41
389	NM_001042678.1,NM_001042679.1,NM_175744.4	RHOC	235.03	230.44	271.26	302.76	311.74	303.01
396	NM_001185077.2,NM_001185078.2,NM_001301240.1,NM_001301241.1,NM_001301242.1,NM_001301243.1,NM_004309.5,XM_011523574.1	ARHGDIA	235.01	258.56	296.19	273.43	271.91	289.43
79144	NM_024299.2	PPDPF	234.96	267.53	295.74	292.03	283.17	310.14
1173	NM_001025205.1,NM_001311198.1,NM_004068.3	AP2M1	234.58	253.94	268.17	242.83	244.59	262.99
3875	NM_000224.2,NM_199187.1	KRT18	233.89	211.85	253.89	299.68	262.6	319
26472	NM_138689.2	PPP1R14B	233.09	244.73	268.05	210.75	205.35	240.06
140576	NM_001317007.1,NM_001317008.1,NM_080388.2	S100A16	232.07	228.26	265.84	227.81	273.17	274.9
5034	NM_000918.3	P4HB	231.25	227.62	225.24	260.75	261.53	304.05
9260	NM_005451.4,NM_203352.2,NM_213636.2,XM_011534698.2,XM_011534699.2	PDLIM7	229.45	237.67	237.87	245.51	221.98	227.37
3855	NM_005556.3,XM_011538325.1,XM_017019294.1	KRT7	228.77	275.5	223.34	353.63	297.12	333.66
8904	NM_001198863.1,NM_003915.5,NM_152925.2,NM_152926.2,NM_152927.2,NM_152928.2	CPNE1	227.83	230.85	263.34	259.67	273.57	238.4
728695	NM_032461.3	SPANXB1	227.39	184.87	147.58	163.97	173.25	186.09
3309	NM_005347.4	HSPA5	223.36	215.48	209.48	205.89	195.96	217.74
10094	NM_001278556.1,NM_001287222.1	ARPC3	222.39	218.68	219.23	182.46	207.98	183.79
975	NM_001297649.1,NM_004356.3,XM_011520492.2,XM_017018598.1	CD81	221.3	216.08	220.86	233.54	236.83	255.85
6613	NM_001005849.1,NM_006937.3	SUMO2	220.94	185.9	210.01	191.09	197.86	196.3
51614	NM_015966.2,NM_198398.1	ERGIC3	220.3	211.66	231.81	251.16	251.28	246.7
3692	NM_001267810.1,NM_002212.3,NM_181466.2,NM_181468.2	EIF6	219.13	211.07	256.58	230.14	250.22	239.91
103910	NM_001144944.1,NM_001144945.1,NM_033546.3	MYL12B	218.34	212.42	202.89	185.01	194.63	195
2879	NM_001039847.2,NM_001039848.2,NM_002085.4	GPX4	216.9	208.53	209.91	248.85	231.04	268.96
10397	NM_001135242.1,NM_001258432.1,NM_001258433.1,NM_006096.3,XM_011516791.1,XM_011516792.1	NDRG1	212.52	257.97	98.23	95.02	303.12	189.75
334	NM_001142276.1,NM_001142277.1,NM_001142278.1,NM_001243299.1,NM_001642.2	APLP2	212.47	242.83	185.68	171.06	216.98	263.61
4725	NM_001184979.1,NM_004552.2	NDUFS5	212.01	181.66	206.51	209.82	193.07	207.81
1266	NM_001286055.1,NM_001286056.1,NM_001839.4,XM_017000245.1	CNN3	210.74	187.27	196.19	226.68	232.69	227.59
23770	NM_001308373.1,NM_012181.4,XM_011527863.1,XM_011527864.1	FKBP8	210.62	249.65	228.2	277.18	259.68	275.48
3959	NM_005567.3	LGALS3BP	209.11	188.52	205.14	287.27	204.78	294.41
1522	NM_001336.3	CTSZ	208.95	187.36	194.48	225.22	192.53	229.96
3107	NM_001243042.1,NM_002117.5	HLA-C	208.39	189.73	202.38	269.8	233.01	299.9
3190	NM_001318186.1,NM_001318187.1,NM_001318188.1,NM_002140.4,NM_031262.3,NM_031263.3,XM_005251960.2,XM_005251963.3,XM_005251965.2,XM_011518616.1,XM_017014668.1,XM_017014669.1	HNRNPK	208.34	212.21	210.83	182.64	188.11	184.1
1936	NM_001130053.2,NM_001130055.2,NM_001130056.2,NM_001130057.2,NM_001195203.1,NM_001289950.1,NM_001317743.1,NM_001960.4,NM_032378.4,XM_005250820.3,XM_005250823.1,XM_006716519.3,XM_006716520.3,XM_006716522.1,XM_006716523.1,XM_006716524.1,XM_006716525.1,XM_011516905.2,XM_011516906.2,XM_017013168.1,XM_017013169.1,XM_017013170.1,XM_017013171.1,XM_017013172.1,XM_017013173.1	EEF1D	208.02	218.01	251.95	245.15	251.07	263.06
3106	NM_005514.7,XM_011514557.1	HLA-B	207.23	219.09	225.03	325.82	289.13	320.49
5339	NM_000445.4,NM_201378.3,NM_201379.2,NM_201380.3,NM_201381.2,NM_201382.3,NM_201383.2,NM_201384.2,XM_005250976.3,XM_005250978.3,XM_005250979.4,XM_005250980.4,XM_005250981.3,XM_005250982.3,XM_005250983.2,XM_005250984.4,XM_006716588.3,XM_006716589.2,XM_006716590.3,XM_011517130.2,XM_011517131.2,XM_011517132.2	PLEC	207.04	216.53	220.49	338.54	268.99	262.34
2950	NM_000852.3	GSTP1	206.89	210.23	214.83	204.98	223.61	253.32
83442	NM_031286.3	SH3BGRL3	205.95	162.6	184.38	190.59	195.55	206.6
11065	NM_001281741.1,NM_001281742.1,NM_007019.3,NM_181799.2,NM_181800.2,NM_181801.3	UBE2C	205.51	208.42	303.99	183.93	198.43	175.94
3329	NM_002156.4,NM_199440.1	HSPD1	205.29	188.27	229.44	151.76	138.81	144.25
3183	NM_001077442.1,NM_001077443.1,NM_004500.3,NM_031314.2,XM_006720125.2,XM_011536708.1,XM_011536709.2,XM_011536710.2,XM_011536711.2,XM_011536712.1,XM_017021252.1,XM_017021253.1	HNRNPC	204.88	182.01	221.58	182.29	180.65	178.69
5093	NM_006196.3	PCBP1	204.59	204.56	214.94	205.57	206.34	215.46
7040	NM_000660.5,XM_011527242.1	TGFB1	203.8	204.84	179.92	274.55	242.3	233.83
6185	NM_001135771.2,NM_001324299.1,NM_001324301.1,NM_001324302.1,NM_001324303.1,NM_001324304.1,NM_001324305.1,NM_001324306.1,NM_002951.4,XM_006723851.2,XM_006723852.2	RPN2	201.46	200.57	211.96	207.7	217	208.95
4267	NM_001122898.2,NM_001321367.1,NM_001321368.1,NM_001321369.1,NM_001321370.1,NM_002414.4	CD99	201.14	202.87	194.27	190.01	198	249.37
677	NM_001244698.1,NM_001244701.1,NM_004926.3	ZFP36L1	200.67	238.41	169.55	169.34	174.56	189.21
7295	NM_001244938.1,NM_003329.3	TXN	200.08	191.19	229.13	182.61	178.82	155.99
10933	NM_001265603.1,NM_001265604.1,NM_001265605.1,NM_006791.3,NM_206839.2,XM_017021872.1	MORF4L1	197.92	184.26	175.59	186.61	198.6	181.72
808	NM_005184.2	CALM3	197.35	188.6	223.52	192.65	171.35	191.16
5901	NM_001300796.1,NM_001300797.1,NM_006325.4,XM_017019772.1,XM_017019773.1	RAN	195.79	187	216.77	167.07	176.66	162.13
100128731	NM_001134693.1	OST4	195.45	186.77	202.9	184.66	200.22	207.2
468	NM_001675.4,NM_182810.2,XM_017028807.1	ATF4	193.78	215.44	208.1	175.26	206.57	187.45
100188893	NM_001134493.1	TOMM6	193.53	181.24	229.2	180.77	175.65	173.19
6137	NM_000977.3,NM_001243130.1,NM_001243131.1,NM_033251.2	RPL13	192.29	201.37	217.54	210.38	220.55	226.2
51079	NM_015965.6	NDUFA13	191.84	182.65	216.19	244.47	192.48	220.19
2934	NM_000177.4,NM_001127662.1,NM_001127663.1,NM_001127664.1,NM_001127665.1,NM_001127666.1,NM_001127667.1,NM_001258029.1,NM_001258030.1,NM_198252.2,XM_005251943.1,XM_005251944.1,XM_005251945.3,XM_006717079.1,XM_011518584.1,XM_011518585.1,XM_011518586.1,XM_011518587.2,XM_011518588.2,XM_011518589.2,XM_011518590.2,XM_011518591.2,XM_011518592.1,XM_011518593.1,XM_011518594.1,XM_017014643.1,XM_017014644.1,…	GSN	191.07	188.85	180.12	211.46	245.25	255.08
8665	NM_003754.2	EIF3F	189.54	197.87	213.84	175.58	180.66	201.76
440400	NM_001004333.4	RNASEK	187.56	170.66	182.15	190.17	201.05	198.08
79026	NM_001620.2,NM_024060.3,XM_005274240.1,XM_005274241.2,XM_005274245.1,XM_017018270.1,XM_017018271.1,XM_017018272.1,XM_017018273.1	AHNAK	187.24	173.61	155.19	152.36	167.34	177.23
1469	NM_001898.2	CST1	187.12	85.94	147.45	339.74	170.94	229.3
9689	NM_001207067.1,NM_001207068.1,NM_001207069.1,NM_001321688.1,NM_001321690.1,NM_001321691.1,NM_001321693.1,NM_001321694.1,NM_014670.3,XM_017005393.1	BZW1	186.89	203.7	184.21	119.98	173.96	133.99
1327	NM_001318786.1,NM_001318788.1,NM_001318794.1,NM_001318797.1,NM_001318802.1,NM_001861.4	COX4I1	186.47	180.83	208.37	197.73	204.13	193.4
2923	NM_005313.4	PDIA3	185.69	166.41	166.69	172.17	180.39	177.91
5176	NM_002615.5,XM_017024754.1	SERPINF1	184.6	219.15	179.29	404.05	289.22	256.29
3301	NM_001314039.1,NM_001539.3	DNAJA1	184.25	146.78	198.78	162.7	139.25	174.16
558	NM_001278599.1,NM_001699.5,NM_021913.4	AXL	183.76	185.59	209.48	156.45	160.74	142.41
5879	NM_006908.4,NM_018890.3	RAC1	183.3	168.94	191.49	170.69	162.65	171.59
1535	NM_000101.3,XM_011522905.2	CYBA	182.44	170.42	207.85	180.85	189.51	238.87
9584	NM_001242599.1,NM_001242600.1,NM_001323422.1,NM_001323423.1,NM_001323424.1,NM_004902.3,NM_184234.2,XM_006723890.3,XM_006723891.3,XM_011529111.2,XM_017028138.1,XM_017028139.1,XM_017028140.1,XM_017028141.1,XM_017028142.1,XM_017028143.1,XM_017028144.1,XM_017028145.1,XM_017028146.1,XM_017028147.1	RBM39	182.27	161.34	175.1	156.83	150.35	130.64
10398	NM_006097.4,NM_181526.2	MYL9	182.15	204.65	178.98	265.77	195.81	245.53
2079	NM_004450.2	ERH	181.86	155.61	197.53	144.49	157.06	151.73
9741	NM_014713.4	LAPTM4A	181.85	172.44	161.06	176.67	186.2	191.57
4735	NM_001008491.2,NM_001008492.2,NM_001282972.1,NM_001282973.1,NM_001321029.1,NM_001321030.1,NM_001321031.1,NM_001321032.1,NM_001321033.1,NM_001321034.1,NM_001321035.1,NM_004404.4,NM_006155.2,XM_011511237.1,XM_011511238.1,XM_011511240.1,XM_017004189.1,XM_017004190.1,XM_017004191.1,XM_017004192.1,XM_017004193.1,XM_017004194.1,XM_017004195.1,XM_017004196.1,XM_017004197.1,XM_017004198.1,XM_017004199.1,…	2020-09-02	180.99	180.71	173.71	167.61	167.44	165.48
1284	NM_001846.2	COL4A2	180.89	216.07	168.44	306.19	259.15	224.87
58485	NM_001166621.1,NM_021210.4	TRAPPC1	180.55	156.28	186.57	189	171.93	179.57
80781	NM_030582.3,NM_130444.2,NM_130445.3	COL18A1	180.26	194.3	193.83	439.76	285.13	370.29
83658	NM_001281727.1,NM_001281728.1,NM_001281729.1,NM_001319157.1,NM_014183.3,NM_177953.2	DYNLRB1	179.59	165.89	197.03	192.94	194.77	192.91
8721	NM_001281297.1,NM_001281298.1,NM_001281299.1,NM_003792.3,NM_153200.2	EDF1	179.36	160.73	203.54	217.64	202.69	217.74
10211	NM_001318875.1,NM_005803.3,XM_005248780.3,XM_006714947.3,XM_017010157.1,XM_017010158.1	FLOT1	179.11	178.55	194.11	192.15	184.55	176.88
10628	NM_001313972.1,NM_006472.5,XM_017000085.1	TXNIP	178.15	250.82	203.54	235.91	247.5	275.8
824	NM_001146068.1,NM_001748.4,XM_011544286.2	CAPN2	178.01	179.16	168.98	144.7	165.14	166.89
6902	NM_001297738.1,NM_001297740.1,NM_004607.2	TBCA	177.91	147.85	169.53	123.8	144.5	126.6
10945	NM_006801.2	KDELR1	177.62	166.52	168.5	175.53	178.52	199.21
6303	NM_002970.3,XM_017029720.1	SAT1	177.58	158.86	129.01	131.67	137.71	141.8
4170	NM_001197320.1,NM_021960.4,NM_182763.2	MCL1	175.77	214.39	186.42	133.77	149.32	133.63
8870	NM_003897.3	IER3	175.64	220.05	201.41	153.78	337.52	208.8
1476	NM_000100.3	CSTB	175.31	181.32	185.84	163.77	207.2	187.82
1460	NM_001282385.1,NM_001320.6	CSNK2B	174.92	173.85	188.55	176.05	172.66	167.44
7791	NM_001010972.1,NM_003461.4,XM_011516569.2,XM_017012587.1	ZYX	174.74	176.37	186.12	160.51	178.05	197.52
10574	NM_001009570.2,NM_001166284.1,NM_001166285.1,NM_006429.3,XM_011532478.2,XM_011532479.1	CCT7	174.19	170.01	227.19	177.02	171.6	173.93
378	NM_001660.3	ARF4	174.05	153.76	155.78	150.56	165.95	187.21
10487	NM_001105530.1,NM_006367.3,XM_005270368.1,XM_011540509.1,XM_011540510.1,XM_011540511.1,XM_011540512.1,XM_011540513.2,XM_011540514.1,XM_011540515.1,XM_017000067.1,XM_017000068.1,XM_017000069.1,XM_017000070.1,XM_017000071.1,XM_017000072.1,XM_017000073.1	CAP1	173.91	170.83	189.21	171.66	187.98	186.11
1340	NM_001863.4	COX6B1	173.75	177.26	192.23	192.14	178.31	177.03
292	NM_001152.4	SLC25A5	172.61	160.43	180.23	161.95	147.45	166.88
3015	NM_002106.3	H2AFZ	171.44	171.68	237.58	166.68	137.83	154.17
7919	NM_004640.6,NM_080598.5	DDX39B	171.26	173.36	190.97	179.37	158.65	146.09
23646	NM_001031696.3,NM_001291311.1,NM_012268.3,XM_005258704.1,XM_005258707.4,XM_005258708.3,XM_005258709.4,XM_005258710.4,XM_006723122.1,XM_011526692.1,XM_011526693.1,XM_017026546.1,XM_017026547.1,XM_017026548.1,XM_017026549.1	PLD3	171.18	177.92	174.06	235.63	178.63	225.71
10728	NM_001282601.1,NM_001282602.1,NM_001282603.1,NM_001282604.1,NM_001282605.1,NM_006601.6,XM_005268576.4,XM_006719199.2,XM_011537773.2,XM_011537774.2,XM_017018716.1	PTGES3	170.66	161.14	181.13	156.98	151.93	162.02
6628	NM_003091.3,NM_198216.1	SNRPB	170.6	191.55	186.57	188.85	185.34	185.91
4738	NM_006156.2	NEDD8	170.46	148.34	177	161.33	166.17	178.65
517	NM_001002031.2,NM_005176.5,XM_017019460.1,XM_017019461.1,XM_017019462.1	ATP5G2	169.62	165.35	178.62	158.98	170.37	182.01
10049	NM_005494.2,NM_058246.3,XM_005249515.2,XM_005249516.2,XM_006715823.1,XM_011515704.1,XM_017011633.1	DNAJB6	168.81	150.98	175.08	143.06	146.4	153.41
375	NM_001024226.1,NM_001024227.1,NM_001024228.1,NM_001658.3,XM_017001233.1	ARF1	168.58	174.33	183.71	182.53	172.62	196.28
5621	NM_000311.3,NM_001080121.1,NM_001080122.1,NM_001080123.1,NM_001271561.1,NM_183079.2	PRNP	168.17	137.99	142.24	184.16	171.2	161.06
54985	NM_001002017.2,NM_001002018.2,NM_001288665.1,NM_001288666.1,NM_001288667.1,NM_001288668.1,NM_001308070.1,NM_017885.3,XM_011522559.2,XM_017023384.1	HCFC1R1	166.91	143.05	161.81	132.81	177.27	158.98
59286	NM_001048241.2,NM_024292.3	UBL5	166.69	138.21	170.98	163.42	145.76	190.19
6923	NM_007108.3,NM_207013.2	ELOB	166.61	147.38	176.07	181.36	194.15	190.82
2547	NM_001288976.1,NM_001288977.1,NM_001288978.1,NM_001469.4	XRCC6	166.31	170.07	194.01	146.04	162.03	153.39
6418	NM_001122821.1,NM_001248000.1,NM_001248001.1,NM_003011.3,XM_017015013.1,XM_017015014.1,XM_017015015.1,XM_017015016.1	SET	166.28	171.88	188.05	159.92	164.9	146.24
4673	NM_001307924.1,NM_004537.5,NM_139207.3,XM_006719425.3,XM_011538390.2,XM_011538393.2,XM_017019338.1,XM_017019339.1,XM_017019340.1	NAP1L1	164.26	168.89	144.84	129.5	173.09	142.94
7262	NM_003311.3	PHLDA2	163.96	121.85	181.43	175.85	154.78	229.5
10130	NM_001282704.1,NM_001282705.1,NM_001282706.1,NM_001282707.1,NM_005742.3,XM_011510308.1	PDIA6	163.89	155.98	159.07	150.28	158.21	167.13
284119	NM_012232.5,XM_005257242.3	PTRF	163.75	151.41	178.03	135.74	173.16	190.83
3837	NM_001276453.1,NM_002265.5	KPNB1	163.06	157.26	164.29	129.06	148.19	130.65
1655	NM_001320595.1,NM_001320596.1,NM_001320597.1,NM_004396.4	DDX5	162.87	139.01	138.82	145.14	144.94	132.97
6727	NM_001309434.1,NM_003134.5	SRP14	162.66	150.75	187.59	158.37	153.32	156.39
5589	NM_001001329.2,NM_001289102.1,NM_001289103.1,NM_001289104.1,NM_002743.3,XM_011528130.1,XM_011528131.1,XM_011528132.1,XM_017026977.1	PRKCSH	162.63	185.86	186.2	201.67	190.96	219.88
81567	NM_001145549.2,NM_030810.3	TXNDC5	162.44	164.67	164.93	152.49	153.26	165.98
7001	NM_005809.5	PRDX2	161.88	159.94	166.69	161.08	166.18	203.78
3146	NM_001313892.1,NM_001313893.1,NM_002128.5	HMGB1	161.85	154.56	179.53	158.96	121.97	134.84
2782	NM_001282538.1,NM_001282539.1,NM_002074.4,XM_017001059.1,XM_017001060.1,XM_017001061.1	GNB1	160.78	159.14	131.25	165.74	165.56	150.4
9123	NM_001042422.2,NM_001042423.2,NM_001206950.1,NM_001206951.1,NM_001206952.1,NM_004207.3,XM_011523607.1	SLC16A3	160.49	181.91	138.24	175.35	221.09	173.93
3094	NM_005340.6,XM_017009410.1	HINT1	160.46	150.42	164.64	137.55	155.07	167.79
55845	NM_018462.4	BRK1	160.17	151.46	141.28	160.22	153.04	156.02
871	NM_001207014.1,NM_001235.3,XM_011545327.1	SERPINH1	160.11	172.89	175.47	200.08	144.01	206.55
5094	NM_001098620.2,NM_001128911.1,NM_001128912.1,NM_001128913.1,NM_001128914.1,NM_005016.5,NM_031989.4	PCBP2	159.98	156.44	152.67	157.94	160.21	165.02
23193	NM_001278192.1,NM_001278193.1,NM_001278194.1,NM_198334.2,NM_198335.3,XM_017017412.1,XM_017017413.1,XM_017017414.1	GANAB	159.65	164.52	155.19	147.49	149.83	167.68
3191	NM_001005335.1,NM_001533.2,XM_011526886.1,XM_011526887.1,XM_011526888.2,XM_011526889.1	HNRNPL	159.52	168.4	177.71	155.53	139.28	146.69
6633	NM_004597.6,NM_177542.3	SNRPD2	159.47	154.23	168.9	163.76	153.05	145.4
3925	NM_001145454.2,NM_005563.3,NM_203399.1,NM_203401.1	STMN1	158.31	128.1	143.08	125.5	123.75	129.13
5204	NM_002624.3,NM_145897.2	PFDN5	158.11	148.51	153.53	163.75	179.76	170.61
54732	NM_017510.4	TMED9	157.69	142.43	164.61	174.47	172.86	196.93
51637	NM_016039.2	C14orf166	157.56	131.25	143.07	139.78	140.21	132.47
7837	NM_012293.2,XM_005264707.3,XM_011510396.1,XM_011510397.2	PXDN	157.12	170.16	162.12	226.34	182.46	196.33
132299	NM_001014446.2,NM_001286773.1,NM_001286774.1,NM_152398.3	OCIAD2	157.04	149.68	160.07	119.32	135.79	122.1
5692	NM_002796.2	PSMB4	156.68	135.92	168.29	170.7	150.99	160.74
6574	NM_005415.4,XM_017004768.1,XM_017004769.1,XM_017004770.1,XM_017004771.1	SLC20A1	156.66	149.85	170.88	153.34	171.99	147.13
10983	NM_006835.2,XM_011531555.1	CCNI	156.37	165.47	148.51	158.91	172.6	154.16
50854	NM_001040437.2,NM_001040438.2,NM_001287482.1,NM_001287483.1,NM_001287484.1,NM_001287485.1,NM_001287486.1,NM_001287487.1,NM_001287488.1	C6orf48	156.33	141.83	128.85	136.43	133.23	160.63
81502	NM_030789.3,NM_178580.2,NM_178581.2,NM_178582.2	HM13	156	145.74	177.14	173.31	184.88	183.24
293	NM_001636.3	SLC25A6	155.92	173.24	164.74	166.85	177.66	217.45
1611	NM_001291963.1,NM_004394.2	DAP	155.82	149.5	190.61	105.44	153.89	136.02
3958	NM_001177388.1,NM_002306.3,XM_011536759.2	LGALS3	155.45	170.58	134.99	157.32	208.4	208.58
54206	NM_018948.3,XM_005263477.2,XM_006710697.2,XM_011541596.2	ERRFI1	154.76	260.66	149.69	146.34	204.57	165.75
7917	NM_001098534.1,NM_001199697.1,NM_001199698.1,NM_004639.3,NM_080702.2,NM_080703.2,XM_011514892.2,XM_017011275.1,XM_017011276.1,XM_017011277.1,XM_017011278.1,XM_017011279.1,XM_017011280.1,XM_017011281.1,XM_017011282.1,XM_017011283.1,XM_017011284.1,XM_017011285.1,XM_017011286.1,XM_017011287.1,XM_017011288.1,XM_017011289.1,XM_017011290.1,XM_017011291.1,XM_017011292.1,XM_017011293.1,XM_017011294.1,XM_…	BAG6	151.59	154.37	161.98	169.71	164.87	169.73
3021	NM_005324.4	H3F3B	151.32	148.06	159.54	128.23	133.59	123.98
37	NM_000018.3,NM_001033859.2,NM_001270447.1,NM_001270448.1,XM_006721516.2,XM_011523829.1,XM_011523830.1	ACADVL	151.09	159.94	143.27	169.94	155.38	135.59
527	NM_001198569.1,NM_001694.3	ATP6V0C	151.03	135.84	177.12	152.39	157.4	172.09
2521	NM_001170634.1,NM_001170937.1,NM_004960.3,XM_005255233.4,XM_011545781.1,XM_011545782.2	FUS	150.95	128.86	154.98	124.43	117.93	112.86
8553	NM_003670.2	BHLHE40	150.71	312.9	147.13	164.84	176.57	149.87
6319	NM_005063.4	SCD	150.5	152.63	160.19	155.6	167.42	128.63
10963	NM_001282652.1,NM_001282653.1,NM_006819.2	STIP1	150.2	143.9	169.87	146.39	116.72	149.89
8683	NM_003769.2	SRSF9	149.74	141.89	167.22	145.07	137.44	136.22
8878	NM_001142298.1,NM_001142299.1,NM_003900.4,XM_011534683.2,XM_017010010.1	SQSTM1	149.71	129.05	155.1	168.84	188.98	224.61
9551	NM_001003713.2,NM_001003714.2,NM_001039178.2,NM_004889.3	ATP5J2	148.78	122.94	153.32	130.9	110.95	145.63
2787	NM_005274.2	GNG5	148.77	128.33	159.53	129.63	138.64	138.61
79002	NM_024038.2	C19orf43	147.88	137.34	176.62	176.31	153.24	178.68
6157	NM_000990.4	RPL27A	147.21	159.2	144.57	139.39	135.06	152.71
10093	NM_001024959.2,NM_001024960.2,NM_001198780.1,NM_005718.4	ARPC4	147.06	147.03	162.66	159.69	162.92	179.36
26010	NM_001100422.1,NM_001100423.1,NM_001100424.1,NM_001282735.1,NM_001282743.1,NM_001282744.1,NM_015535.2,XM_005246456.1,XM_005246457.1,XM_005246458.1,XM_005246459.1,XM_011510938.1,XM_011510939.1,XM_017003783.1,XM_017003784.1,XM_017003785.1,XM_017003786.1,XM_017003787.1	SPATS2L	146.79	142.78	155.9	127.11	146.65	137.03
10598	NM_001321441.1,NM_012111.2	AHSA1	146.22	133.75	151.82	131.74	114.78	128.11
6678	NM_001309443.1,NM_001309444.1,NM_003118.3	SPARC	145.43	114.99	117.81	222.12	134.68	158.14
51142	NM_001320327.1,NM_016139.3	CHCHD2	145.3	135.02	163.2	135.64	135.89	153.59
7077	NM_003255.4	TIMP2	144.96	154.15	120.51	147.06	173.66	173.18
6430	NM_001039465.1,NM_001320214.1,NM_006925.4,XM_005267999.1,XM_005268000.1,XM_011537077.2,XM_017021593.1,XM_017021594.1	SRSF5	144.88	141.19	102.7	101.59	99.48	74.77
351	NM_000484.3,NM_001136016.3,NM_001136129.2,NM_001136130.2,NM_001136131.2,NM_001204301.1,NM_001204302.1,NM_001204303.1,NM_201413.2,NM_201414.2	APP	144.7	147.73	112.13	130.1	143.64	129.03
9445	NM_021999.4	ITM2B	144.46	145.38	133.29	166.28	145.09	186.28
8848	NM_001243797.1,NM_001243798.1,NM_001243799.1,NM_006022.3,NM_183422.3,XM_005266583.4,XM_017020810.1,XM_017020811.1	TSC22D1	144.1	117.97	117.93	176.18	175.74	197.33
746	NM_014206.3	TMEM258	143.96	128.43	134.99	137.89	112.48	123.85
8667	NM_003756.2	EIF3H	143.87	142.16	146.29	135.47	145.77	129.52
3068	NM_001126050.1,NM_001126051.1,NM_001319186.1,NM_001319187.1,NM_001319188.1,NM_004494.2,XM_011509453.2,XM_011509454.2,XM_011509455.2	HDGF	143.32	145.15	150.48	142.17	143.24	139.31
7048	NM_001024847.2,NM_003242.5,XM_011534043.2,XM_011534045.2,XM_017007106.1	TGFBR2	143.07	156.99	135.5	113.07	177.15	130.84
9528	NM_001305043.1,NM_001305049.1,NM_001305050.1,NM_001305051.1,NM_001305052.1,NM_001305066.1,NM_004872.4,XM_006711051.1	TMEM59	142.84	127.74	116.15	131.63	140.68	141.58
11140	NM_007065.3,XM_011527652.2	CDC37	141.51	142.76	160.64	153.57	138.45	162.46
10959	NM_001321445.1,NM_006815.3	TMED2	141.46	134.88	139.79	132.3	142.45	140.87
7203	NM_001008800.2,NM_005998.4	CCT3	141.06	123.41	169.73	162.75	132.47	140.39
1603	NM_001344.3	DAD1	141	122.49	143.14	123.56	136.99	142.15
7458	NM_022170.1,NM_031992.1,XM_011516556.1,XM_011516557.1	EIF4H	140.94	142.21	137.12	120.4	127.52	139.31
11047	NM_001281437.1,NM_001281438.1,NM_007002.3,NM_175573.2,XM_005260257.1,XM_011528503.1,XM_017027602.1,XM_017027603.1,XM_017027604.1,XM_017027605.1,XM_017027606.1,XM_017027607.1,XM_017027608.1,XM_017027609.1,XM_017027610.1	ADRM1	140.67	127.74	162.22	145.41	144.29	144.78
3151	NM_005517.3	HMGN2	140.39	119.44	144.24	149.59	115.28	136.29
100287171	NM_182905.4,XM_011517658.2,XM_011517659.2,XM_011517660.2,XM_011517662.2,XM_011517663.2,XM_011517664.2,XM_011517665.2,XM_011517666.2,XM_011517671.2,XM_017014169.1,XM_017014170.1,XM_017014171.1,XM_017014172.1,XM_017014173.1	WASH1	140.36	145.39	137.08	179.03	138.71	122.32
7335	NM_001032288.2,NM_001257393.1,NM_001257394.1,NM_001257395.1,NM_001257396.1,NM_001257397.1,NM_001257398.1,NM_001257399.1,NM_001282575.2,NM_001282576.1,NM_001282577.2,NM_001282578.2,NM_001282579.1,NM_001282580.1,NM_021988.5,NM_022442.5,NM_199144.2	UBE2V1	139.16	146.07	154.19	128.53	158.57	132.67
3880	NM_002276.4	KRT19	138.84	130.43	147.06	98.94	154.15	201.82
3150	NM_004965.6,XM_011529543.1,XM_011529544.1,XM_011529545.1,XM_011529547.1,XM_011529549.1,XM_017028332.1,XM_017028333.1,XM_017028334.1,XM_017028335.1,XM_017028336.1,XM_017028338.1	HMGN1	138.76	131.97	143.23	140.38	119.72	113.79
7086	NM_001064.3,NM_001135055.2,NM_001258028.1,XM_011534054.1,XM_011534055.1	TKT	138.73	144.6	145.46	161.77	176.17	176.45
10581	NM_006435.2	IFITM2	138.58	139.4	138.06	118.49	145.1	175.24
53827	NM_001164605.1,NM_001320912.1,NM_001320913.1,NM_014164.5,NM_144779.2	FXYD5	138.34	131.53	166.53	144.35	151.67	145.58
6625	NM_001301069.1,NM_003089.5,XM_005259178.1,XM_011527240.2,XM_011527241.2	SNRNP70	137.32	121.63	136.29	142.64	117.65	118.62
5695	NM_002799.3	PSMB7	137.13	130.52	175.52	147.13	143.83	132.15
4054	NM_001130144.2,NM_001164266.1,NM_021070.4,XM_011545032.2,XM_011545033.2,XM_017017737.1	LTBP3	136.91	193.76	135.87	244.34	115.87	184.92
8992	NM_003945.3	ATP6V0E1	136.8	107.26	136.77	124.09	138.6	141.74
10653	NM_001166103.1,NM_021102.3	SPINT2	136.61	134.04	123.16	155.85	119.36	149.94
51604	NM_001184728.2,NM_001184729.2,NM_001184730.2,NM_015937.5,XM_005260430.2,XM_005260432.2	PIGT	136.21	138.73	138.01	146.35	158.68	151.87
5694	NM_001270481.1,NM_002798.2	PSMB6	136.2	119.89	158.01	135.01	129.63	136.94
25844	NM_015388.3,XM_005248989.4,XM_005248990.2,XM_011514458.2	YIPF3	136.16	127.17	146.65	142.15	148.25	163.98
5829	NM_001080855.2,NM_001243756.1,NM_002859.3,NM_025157.4,XM_005253917.3,XM_006719532.1,XM_006719534.1,XM_006719535.3,XM_006719536.2,XM_011538622.1,XM_011538623.1,XM_017019726.1,XM_017019727.1,XM_017019728.1,XM_017019729.1,XM_017019730.1,XM_017019731.1,XM_017019732.1,XM_017019733.1,XM_017019734.1,XM_017019735.1,XM_017019736.1,XM_017019737.1,XM_017019738.1,XM_017019739.1,XM_017019740.1,XM_017019741.1,…	PXN	135.93	146.32	168.41	137.94	143.54	132.71
6513	NM_006516.2	SLC2A1	135.63	209.8	106.45	133.69	180.74	155.64
10099	NM_001168412.1,NM_005724.5,NM_198902.2,XM_017021857.1	TSPAN3	135.58	120.34	113.97	112.8	117.7	111.63
7384	NM_003365.2	UQCRC1	135.4	137.94	143.78	150.6	169.48	167.84
1981	NM_001194946.1,NM_001194947.1,NM_001291157.1,NM_004953.4,NM_182917.4,NM_198241.2,NM_198242.2,NM_198244.2	EIF4G1	135.38	140.34	147.34	122.37	132.91	138.92
10808	NM_001286503.1,NM_001286504.1,NM_001286505.1,NM_006644.3,XM_005266236.1,XM_011534887.2,XM_011534888.1,XM_017020361.1,XM_017020362.1,XM_017020363.1,XM_017020364.1	HSPH1	135.33	132.65	159.37	117.84	73.23	122.23
402	NM_001199745.1,NM_001667.3	ARL2	134.95	141.42	140.63	133.97	132.5	163.27
1175	NM_001301076.1,NM_001301078.1,NM_001301081.1,NM_004069.4,NM_021575.3,XM_011526423.2,XM_011526424.2	AP2S1	134.92	148.96	177.07	161.94	140.43	156.34
10541	NM_006401.2	ANP32B	134.55	137.67	175.11	122.03	129.11	110.67
140823	NM_080748.2,XM_017027678.1	ROMO1	134.2	126.03	155.23	143.22	127.68	144.31
652	NM_001202.4,NM_130850.3,XM_005268015.4,XM_017021603.1,XM_017021604.1,XM_017021605.1	BMP4	134.16	111.18	107.65	154.15	93.58	153.72
7170	NM_001043351.1,NM_001043352.1,NM_001043353.1,NM_001278188.1,NM_001278189.1,NM_001278190.1,NM_001278191.1,NM_152263.3,NM_153649.3	TPM3	133.91	120.07	138.37	121.37	122.83	125.37
54587	NM_001282582.1,NM_001282583.1,NM_001282584.1,NM_001282585.1,NM_032348.3,XM_017001516.1,XM_017001517.1	MXRA8	133.49	137.69	118.8	178.55	155.01	139.85
6746	NM_003145.3,XM_011509923.2	SSR2	132.93	125.98	139.03	163.71	142.3	153.98
51629	NM_001143780.2,NM_001321240.1,NM_001321241.1,NM_016016.3,XM_011524880.2,XM_011524882.2,XM_011524883.2,XM_011524884.1,XM_017024737.1	SLC25A39	132.77	119.77	143.65	150.26	142.23	151.82
5878	NM_001252039.1,NM_004583.3,NM_201434.2,XM_011525090.1,XM_011525091.1	RAB5C	132.57	127.6	137.35	133.05	128.17	139.78
81876	NM_030981.2,XM_017018378.1	RAB1B	132.38	143.73	153.2	137.23	125.62	161.18
3646	NM_001568.2,XM_017013398.1	EIF3E	132.23	129.92	126.35	104.56	126.38	108.51
10916	NM_014599.5,NM_177433.2,NM_201222.2	MAGED2	132.1	124.15	110.53	146.51	146.79	175.39
93621	NM_001272053.1,NM_001272054.1,NM_033296.2	MRFAP1	131.68	117.12	147.4	119.72	114.42	113.22
6146	NM_000983.3	RPL22	131.4	112.36	105.84	116.22	117.63	114.98
81688	NM_030939.4,XM_005249433.3,XM_011514928.2	C6orf62	131.3	116.68	138.75	126.47	114.63	127.62
829	NM_006135.2,XM_011542225.2,XM_017002424.1	CAPZA1	131.29	123.64	157.71	114.3	128	113.62
22913	NM_007367.3,NM_016732.2,XM_005260334.4,XM_005260336.4,XM_011528694.2,XM_011528695.2,XM_017027731.1	RALY	131.05	131.9	156.37	163.4	144.45	156.41
1211	NM_001076677.2,NM_001184760.1,NM_001184761.1,NM_001184762.1,NM_001311203.1,NM_001311204.1,NM_001311205.1,NM_001311206.1,NM_001833.3,NM_007096.3,XM_017014257.1,XM_017014258.1	CLTA	131.03	115.79	146.32	134.99	142.25	150.94
8666	NM_003755.3	EIF3G	130.91	129.7	142.6	151.2	136.7	166.38
10575	NM_001256721.1,NM_006430.3	CCT4	130.6	125.22	154.39	123.14	118.48	123.12
25824	NM_012094.4,NM_181651.2,NM_181652.2,XM_005273882.4	PRDX5	130.54	126.43	138.53	120.74	124.76	159.49
7916	NM_004638.3,NM_080686.2,XM_017011274.1	PRRC2A	130.43	138.65	160.59	154.2	134.93	150.25
7913	NM_001134709.1,NM_003472.3,XM_017011273.1	DEK	130.4	124.92	138.34	90.57	97.79	91.32
27166	NM_001271828.1,NM_013237.3	PRELID1	129.77	116.47	161.16	137.43	117.12	149.92
498	NM_001001935.2,NM_001001937.1,NM_001257334.1,NM_001257335.1,NM_004046.5,XM_017025789.1	ATP5A1	129.42	118.07	131.21	123.21	119.96	125.31
3725	NM_002228.3	JUN	129.4	117.42	128.2	125.51	114.97	131.27
2091	NM_001436.3,XM_005258651.2,XM_011526623.2	FBL	129.3	138.26	145.56	125.95	128.16	120.59
10627	NM_001303047.1,NM_001303048.1,NM_001303049.1,NM_006471.3	MYL12A	129.15	134.97	116.94	122.43	126.3	120.94
2012	NM_001423.2	EMP1	128.84	129.16	101.58	94.86	136.37	116.87
10493	NM_006373.3	VAT1	128.77	139.07	127.54	139.9	169.94	166.15
128866	NM_176812.4	CHMP4B	127.41	126.77	126.25	117.13	122.1	125.31
7165	NM_001243891.1,NM_001243892.1,NM_001243894.1,NM_001243895.1,NM_003288.3,NM_199359.2,NM_199360.2,NM_199361.2,NM_199362.2,NM_199363.2,XM_011529034.2,XM_011529035.2,XM_017028038.1	TPD52L2	127.31	141.8	167.26	132.14	134.49	124.69
23524	NM_016333.3,XM_005255226.1,XM_006720874.3	SRRM2	127.19	114.67	111.85	111.87	104.53	85.34
51330	NM_016639.2	TNFRSF12A	127.07	108.31	143.41	115.01	113.81	119.39
2621	NM_000820.3	GAS6	127.02	139.02	120.09	153.17	100.47	161.32
4493	NM_175617.3,XM_005255956.4	MT1E	127.01	252.89	136.29	97.55	134.27	101.15
22943	NM_012242.2	DKK1	126.94	164.39	220.79	86.33	105.83	79.74
64073	NM_001317801.1,NM_033520.2	C19orf33	126.56	118.13	135.49	103.71	115.3	135.7
708	NM_001212.3	C1QBP	126.49	120.5	146.68	109.51	114.28	110.38
3182	NM_004499.3,NM_031266.2	HNRNPAB	126.15	103.46	139.53	114.84	107.45	118.76
5037	NM_002567.3	PEBP1	125.96	145.84	151.46	134.13	148.16	139.06
4670	NM_001297418.1,NM_005968.4,NM_031203.3,XM_005272478.2,XM_005272479.2,XM_005272480.2,XM_005272481.1,XM_005272483.2,XM_017026823.1,XM_017026824.1,XM_017026825.1,XM_017026826.1,XM_017026827.1,XM_017026828.1,XM_017026829.1,XM_017026830.1,XM_017026831.1,XM_017026832.1	HNRNPM	125.62	120.09	140.76	125.5	107.51	115.94
5329	NM_001005376.2,NM_001005377.2,NM_001301037.1,NM_002659.3,XM_005258990.4,XM_011527027.2,XM_011527028.2,XM_011527029.1,XM_011527030.2,XM_011527031.2,XM_017026872.1,XM_017026873.1	PLAUR	125.07	138.5	129.79	95.53	127.82	111.18
65108	NM_023009.6	MARCKSL1	124.88	90.14	118.21	218.84	144.35	178.38
2739	NM_006708.2	GLO1	124.63	137.67	146.31	112.4	124.59	109.78
6432	NM_001031684.2,NM_001195446.1,XM_005264484.2,XM_005264485.2,XM_011533032.2	SRSF7	124.55	94.28	127.43	105.24	87.21	91.57
11282	NM_014275.4,NM_054013.3,XM_017008998.1	MGAT4B	124.53	131.22	144.18	150.61	152.46	173.15
3276	NM_001207042.2,NM_001536.5,NM_198318.4,XM_005258842.1,XM_017026734.1,XM_017026735.1,XM_017026736.1	PRMT1	124.28	130.88	144.63	130.83	122.39	117.57
831	NM_001042440.3,NM_001190442.1,NM_001284212.2,NM_001284213.2,NM_173060.3,XM_006714696.3,XM_006714697.3,XM_006714698.3,XM_006714699.3,XM_006714700.3,XM_006714701.3,XM_006714702.3,XM_006714703.3,XM_006714704.3,XM_006714705.3,XM_006714706.3,XM_006714707.3,XM_006714708.3,XM_006714709.3,XM_006714710.3,XM_006714711.3,XM_006714712.3,XM_006714713.3,XM_006714714.3,XM_006714715.3,XM_011543654.2,XM_011543655…	CAST	124.23	114.51	106.93	104.95	121.91	109.52
9948	NM_005112.4,NM_017491.3,XM_017008880.1	WDR1	124.08	133.52	138.21	115.18	123.21	113.07
5689	NM_002793.3	PSMB1	123.93	136.78	140.39	127.8	131.36	129.22
5358	NM_001136025.4,NM_001172335.2,NM_001282337.1,NM_001282338.1,NM_005032.6,XM_011537534.1	PLS3	123.87	135.69	104.54	72.37	102.09	101.78
4144	NM_005911.5	MAT2A	123.75	97.95	109.02	87.29	94.93	80.41
3615	NM_000884.2,XM_006713128.3,XM_017006349.1,XM_017006350.1	IMPDH2	123.68	108.29	114.53	111.03	119.54	120.06
4192	NM_001012333.2,NM_001012334.2,NM_001270550.1,NM_001270551.1,NM_001270552.1,NM_002391.4,XM_011520116.2,XM_017017764.1	MDK	123.33	140.25	141.62	183	145.58	177.54
7879	NM_004637.5	RAB7A	123.04	119.41	117.13	106.01	120.02	109.16
1778	NM_001376.4	DYNC1H1	122.81	105.85	102.91	104.46	109.94	95.33
11316	NM_007263.3,NM_199442.1,NM_199444.1,XM_011527655.1,XM_011527656.1	COPE	122.58	130.02	131.05	148.09	135.25	152.72
80097	NM_025029.3,XM_005263795.4,XM_011511886.2,XM_011511887.2,XM_011511888.2,XM_011511889.2,XM_011511890.2	MZT2B	122.5	119.93	150.84	142.82	118.8	146.53
375790	NM_001305275.1,NM_198576.3,XM_005244749.3,XM_011541429.2	AGRN	122.3	128.58	99.95	161.96	115.71	144.85
3133	NM_005516.5,XM_017010807.1,XM_017010808.1,XM_017010809.1	HLA-E	122.18	136.35	112.96	113.9	135.6	144.18
3611	NM_001014794.2,NM_001014795.2,NM_001278441.1,NM_001278442.1,NM_004517.3,XM_005252904.4,XM_005252905.2,XM_011520065.1,XM_017017672.1	ILK	121.98	116.05	124.6	111.25	128.17	123.32
51504	NM_001286082.1,NM_001286084.1,NM_016404.2	TRMT112	121.88	122.27	144.7	117.16	121.66	128.01
6611	NM_001258423.1,NM_004595.4,XM_005274582.2,XM_011545568.2,XM_017029753.1,XM_017029754.1,XM_017029755.1	SMS	121.49	126.74	118.83	83.73	106.58	91.02
5476	NM_000308.3,NM_001127695.2,NM_001167594.2	CTSA	121.24	124.79	117.14	128.76	152.77	137.57
4201	NM_001318942.1,NM_001318943.1,NM_014623.3,XM_005249121.3,XM_017010868.1	MEA1	121.21	117.83	150.08	116.85	122.33	128.4
166	NM_001130.5,NM_198969.1,NM_198970.1,XM_006722664.1	AES	121.11	134.52	140.23	156.41	140.53	165.55
10412	NM_001271665.1,NM_014886.4,XM_011543098.1,XM_017008952.1,XM_017008953.1	NSA2	120.8	99.46	107.22	85.9	94.66	81.47
51386	NM_001242923.1,NM_016091.3,XM_005261625.1,XM_006724260.3,XM_017028814.1	EIF3L	120.61	123.95	126.59	121.41	137.77	142.86
11100	NM_001301016.2,NM_001321208.1,NM_001321211.1,NM_007040.5,NM_144732.4,XM_005258459.3,XM_005258461.4,XM_005258463.3,XM_005258464.3,XM_005258465.4,XM_011526392.2,XM_011526393.2,XM_011526394.2,XM_011526395.2	HNRNPUL1	119.68	133.49	131.56	129.46	118.59	113.57
3005	NM_005318.3	H1F0	119.56	151.09	132.69	109.63	146.31	128.87
1347	NM_001865.3	COX7A2	119.26	108.6	128.86	114.15	109.26	109.69
1508	NM_001317237.1,NM_001908.4,NM_147780.3,NM_147781.3,NM_147782.3,NM_147783.3,XM_006716244.2,XM_006716245.2,XM_011543812.2,XM_017013097.1,XM_017013098.1,XM_017013099.1,XM_017013100.1,XM_017013101.1	CTSB	119.14	136.26	108.43	128.31	161.24	158.62
5518	NM_014225.5,XM_017026929.1	PPP2R1A	119.12	133.93	140.39	142.97	139.19	136.4
285855	NM_198486.3,XM_017010780.1	RPL7L1	119.12	125.18	143.27	113.81	120.09	115.6
10134	NM_001139441.1,NM_001139457.2,NM_001256447.1,NM_005745.7	BCAP31	119.09	122.43	143.45	148.34	150.79	147.85
27338	NM_014501.2,XM_011526752.1	UBE2S	119.05	115.89	159.5	132.07	105.29	111.17
7388	NM_001297565.1,NM_001297566.1,NM_006004.3	UQCRH	118.7	105.27	131.39	110.28	101.75	112.32
100463488	NM_001190708.1	MTRNR2L10	118.59	104.77	127.59	111.17	97.07	108.53
6046	NM_001113182.2,NM_001199455.1,NM_001199456.1,NM_001291986.1,NM_005104.3	BRD2	118.58	118.95	124.22	112.67	115.03	111.01
51507	NM_001283035.1,NM_001283036.1,NM_001283037.1,NM_016407.4,XM_017027872.1	RTFDC1	117.87	106.7	123.38	119.59	119.31	107.95
4240	NM_001114614.2,NM_001310319.1,NM_001310320.1,NM_001310321.1,NM_005928.3,XM_017022206.1	MFGE8	117.85	111.89	91.53	144.22	149.22	175.01
27335	NM_001300992.1,NM_001308393.1,NM_013234.3	EIF3K	117.83	107.73	118.56	115.93	108.85	109.49
192286	NM_138820.2	HIGD2A	117.32	92.4	125.4	115.06	116.26	131.77
4841	NM_001145408.1,NM_001145409.1,NM_001145410.1,NM_007363.4	NONO	117.26	104.01	116.64	123.1	115.43	122.46
5682	NM_001143937.1,NM_002786.3,NM_148976.2	PSMA1	117.19	118.11	116.73	99.32	100.72	93.7
27018	NM_001282674.1,NM_014380.2,NM_206915.2,NM_206917.2	BEX3	117.15	106.72	107.81	106.82	98.69	105.92
8682	NM_001297576.1,NM_001297577.1,NM_001297578.1,NM_003768.4,XM_006711599.2	PEA15	117.14	136.05	126.64	147.62	113.22	115.32
3336	NM_002157.2	HSPE1	117.13	92.6	119.16	93.39	77.01	81.24
4501	NM_005952.3	MT1X	116.97	202.99	85.3	63.41	159.25	101.2
6284	NM_001024210.1,NM_001024211.1,NM_001024212.1,NM_001024213.1,NM_005979.2,XM_005245434.3,XM_011509862.2,XM_011509863.2,XM_011509864.1,XM_017002034.1,XM_017002035.1,XM_017002036.1	S100A13	116.91	103.45	116.82	122.98	144.64	121.36
10474	NM_001278270.1,NM_006354.3,NM_133480.2	TADA3	116.35	115.03	119.06	131.06	126.97	136.66
5725	NM_002819.4,NM_031990.3,NM_031991.3,XM_005259597.2,XM_005259598.2	PTBP1	116.06	125	133.19	123.94	108.08	119.1
9524	NM_001321170.1,NM_138501.5,XM_006722945.1,XM_011528442.2	TECR	116.01	105.01	140.92	132.3	116.89	133.85
6888	NM_006755.1	TALDO1	115.68	104.98	120.52	115.88	97.95	135.34
6612	NM_001286416.1,NM_006936.2	SUMO3	115.51	124.47	126.38	111.9	117.86	121.29
80279	NM_001278197.1,NM_001278198.1,NM_001278216.1,NM_001278217.1,NM_176096.2,XM_011525297.1,XM_017025164.1,XM_017025165.1,XM_017025166.1	CDK5RAP3	114.94	107.22	100.57	118.17	96.54	81.53
1329	NM_001862.2	COX5B	114.71	120.12	144.19	128.24	123.19	141.49
2224	NM_001135821.1,NM_001135822.1,NM_001242824.1,NM_001242825.1,NM_002004.3,XM_005244962.1,XM_005244963.1	FDPS	114.18	112.16	147.87	131.27	101.22	99.75
4779	NM_003204.2,XM_005257410.3,XM_005257411.3,XM_005257412.3,XM_005257413.3,XM_005257415.3,XM_017024691.1	NFE2L1	114.07	120.26	98.92	109.44	123.22	121.91
51596	NM_001014433.2,NM_001014837.1,NM_001014838.1,NM_001014840.1,NM_015921.2	CUTA	113.63	103.84	127.84	112.63	111.69	111.82
7284	NM_003321.4,XM_011545928.2,XM_017023619.1	TUFM	113.61	105.9	134.71	105.18	106.06	111.38
170954	NM_001134870.1,NM_133471.3	PPP1R18	113.29	104.28	119.55	105.75	122.78	125.73
5700	NM_002802.2,XM_017021470.1,XM_017021471.1	PSMC1	113.1	98.39	103.6	96.86	103.87	90.54
3609	NM_001137673.1,NM_004516.3,NM_012218.3,NM_017620.2,NM_153464.2,XM_006722742.2,XM_011527984.2,XM_011527985.2,XM_011527987.1,XM_017026763.1,XM_017026764.1,XM_017026765.1	ILF3	113.04	120.34	122.67	113.05	104.52	105.18
7416	NM_003374.2,XM_005272075.3,XM_017009821.1,XM_017009822.1,XM_017009823.1	VDAC1	112.91	104.89	108.65	89.48	103.9	102.92
51398	NM_016145.3,XM_017026864.1	WDR83OS	112.9	120.25	125.38	137.88	114.22	136.16
3185	NM_001098204.1,NM_001098205.1,NM_001098206.1,NM_001098207.1,NM_001098208.1,NM_004966.3	HNRNPF	112.89	106.22	134.8	106.94	107.29	107.14
5687	NM_001282232.1,NM_001282233.1,NM_001282234.1,NM_002791.2,XM_017021468.1	PSMA6	112.56	97.01	116.94	112.89	113.56	116.49
6647	NM_000454.4	SOD1	112.45	105.37	110.77	110.24	108.56	104.21
6421	NM_005066.2,XM_005271112.4,XM_005271113.4,XM_005271115.4,XM_011541950.2,XM_017002053.1,XM_017002054.1	SFPQ	112.44	102.43	109.91	111.18	99.45	107.95
11331	NM_001144831.1,NM_001267700.1	PHB2	112.09	108.25	125.7	119.99	117.34	121.09
23204	NM_001313858.1,NM_015161.2	ARL6IP1	112.02	103.93	117.11	89.67	90.09	95.5
6396	NM_001136026.2,NM_001136232.2,NM_001278946.1,NM_030673.3,NM_183352.2,XM_005265379.2,XM_017007019.1,XM_017007020.1,XM_017007021.1	SEC13	111.79	115.14	108.06	119.7	118.51	133.23
998	NM_001039802.1,NM_001791.3,NM_044472.2	CDC42	111.71	101.03	99.15	108.91	105.02	114.92
3732	NM_001024844.1,NM_002231.3,XM_006718223.2,XM_011520067.2	CD82	111.7	120.32	133.9	188.93	112.28	164.6
10576	NM_001198842.1,NM_006431.2	CCT2	111.16	111.52	124.01	104.33	101.94	104.5
115098	NM_001136203.1,NM_138442.3	CCDC124	111.13	114.87	122.38	129.49	105.92	110.3
6950	NM_001008897.1,NM_030752.2	TCP1	110.82	99.38	113.74	92.24	99.24	101.85
1975	NM_001300821.1,NM_001417.5	EIF4B	110.77	113.36	107.43	98.45	112.81	117.06
10956	NM_001017956.2,NM_001017957.2,NM_001017958.2,NM_001261420.1,NM_001261421.1,NM_001261422.1,NM_001261423.1,NM_006812.3,XM_005268581.1,XM_006719200.1,XM_006719201.1	OS9	110.68	116.51	109.41	130.03	128.18	142.66
7430	NM_001111077.1,NM_003379.4,XM_011536110.1	EZR	110.65	101.66	107.09	93.17	122.32	105.63
10567	NM_006423.2	RABAC1	110.56	109.12	105.12	110.28	119.69	152.95
10477	NM_001278554.1,NM_001278555.1,NM_006357.3,NM_182678.2,XM_005246244.2,XM_011510492.2,XM_017003166.1,XM_017003167.1	UBE2E3	110.2	98.28	103.98	96.59	129.5	106.72
51258	NM_016497.3	MRPL51	109.83	97.88	112.78	102.21	95.13	97.87
22985	NM_001164814.1,NM_001164815.1,NM_001164816.1,NM_001164817.1,NM_014977.3,XM_005267415.3,XM_005267416.3,XM_005267418.1,XM_006720081.3,XM_011536570.2	ACIN1	109.65	92.51	110.97	122.43	102.09	106.8
5954	NM_002901.2	RCN1	109.49	113.95	104.22	97.61	102.72	107
706	NM_000714.5,NM_001256530.1,NM_001256531.1	TSPO	109.43	127.09	143.26	146.01	130.9	162.8
51639	NM_016047.3	SF3B6	109.35	115.73	109.22	99.77	93.84	92.87
8894	NM_001316363.1,NM_001316364.1,NM_003908.4,XM_017028118.1	EIF2S2	109.29	112.35	128.03	97.51	101.52	80.56
3913	NM_002292.3,XM_005265127.3	LAMB2	109.04	107.06	88.62	140.72	136.08	134.64
6500	NM_006930.3,NM_170679.2	SKP1	109.01	88.67	89	79.83	89.52	92.88
2783	NM_005273.3	GNB2	108.95	111.44	117.87	117.9	101.09	139.62
5441	NM_021128.4	POLR2L	108.89	105.97	148.46	97.98	100.8	127.52
22919	NM_012325.2,XM_011528696.2	MAPRE1	108.79	101.57	117.97	95.22	106.97	93.53
6301	NM_006513.3,XM_006710813.2	SARS	108.73	100.2	128.06	450.75	495.97	480.3
29997	NM_015710.4	NOP53	108.71	114.64	97.31	113.91	124.9	122.25
7169	NM_001301226.1,NM_001301227.1,NM_003289.3,NM_213674.1,XM_017015087.1,XM_017015088.1,XM_017015089.1,XM_017015090.1,XM_017015091.1,XM_017015092.1,XM_017015093.1	TPM2	108.48	107.59	101.83	104.32	78.13	64.96
23399	NM_001143775.1,NM_015343.4	CTDNEP1	108.31	104.74	119.6	109.92	118.58	118.71
84833	NM_001206426.1,NM_001206427.1,NM_032747.3	USMG5	108.16	103.67	107.66	95.19	95.16	83.24
4710	NM_001168331.1,NM_004547.5	NDUFB4	107.96	88.24	89.86	85.85	90.15	98.44
9403	NM_004261.3,NM_203341.1	SELENOF	107.75	92.83	106.82	93.61	99.08	101.83
10480	NM_001307929.1,NM_006360.5,XM_011519840.2	EIF3M	107.42	105.54	110.84	84.94	95.5	101.73
79188	NM_024334.2,XM_017007176.1	TMEM43	107.33	109.82	86.58	92.95	115.78	112.68
10097	NM_001005386.2,NM_005722.3	ACTR2	107.2	116.59	106.23	89.2	98.52	97.91
328	NM_001244249.1,NM_001641.3,NM_080648.2,NM_080649.2	APEX1	107.07	94.15	103.58	106.51	120.29	111.89
30851	NM_001204698.1,NM_014604.3	TAX1BP3	107.04	125.22	116.48	108.52	112.99	117.28
9601	NM_004911.4,XM_006716185.2	PDIA4	107.03	96.33	97.09	104.87	101.77	112.19
5768	NM_001004128.2,NM_002826.4	QSOX1	106.68	118.06	103.92	85.42	99.19	105.4
10955	NM_006811.3,NM_198941.2,XM_017027601.1	SERINC3	106.43	101.54	97.15	89.18	111.94	96.04
29927	NM_013336.3	SEC61A1	106.43	110.68	115.08	115.75	113.12	122.63
6415	NM_003009.2	SELENOW	106.05	102.05	110.52	117.66	102.22	101.52
3069	NM_001243900.2,NM_001320965.1,NM_001320966.1,NM_001320967.1,NM_005336.5,NM_203346.4,XM_005247002.3,XM_005247003.4,XM_006712475.3,XM_011511058.2,XM_011511060.2,XM_017003940.1,XM_017003941.1,XM_017003942.1	HDLBP	105.97	107.15	103.89	115.38	108.63	120.55
381	NM_001662.3	ARF5	105.28	106.81	107.88	114.06	101.36	126.06
7057	NM_003246.3,XM_011521971.1	THBS1	105.24	147.73	82.5	119.25	134.5	101.3
5499	NM_001008709.1,NM_002708.3,NM_206873.1	PPP1CA	105.24	109.64	135.48	128.74	109.16	137.02
10589	NM_006442.3	DRAP1	104.76	103.27	124.76	107.14	96.79	114.55
3927	NM_001271608.1,NM_006148.3	LASP1	104.62	101.7	115.44	122.31	120.22	127.11
7922	NM_001077516.1,NM_001288777.1,NM_006979.2	SLC39A7	104.53	100.92	100.37	117.65	111.59	122.3
960	NM_000610.3,NM_001001389.1,NM_001001390.1,NM_001001391.1,NM_001001392.1,NM_001202555.1,NM_001202556.1,NM_001202557.1,XM_005253231.2,XM_005253232.2,XM_005253233.2,XM_005253234.2,XM_005253235.2,XM_005253238.2,XM_005253239.2,XM_005253240.2,XM_006718388.1,XM_006718390.3,XM_011520482.1,XM_011520483.1,XM_011520484.1,XM_011520485.1,XM_011520486.1,XM_011520487.2,XM_011520488.1,XM_011520489.2,XM_017018583…	CD44	104.47	104.78	89.63	68.45	114.17	90.1
26020	NM_014045.3,XM_005267510.1	LRP10	104.45	104.78	104.37	98.14	116.2	134.58
126328	NM_001193375.1,NM_175614.4	NDUFA11	104.44	107.14	121.21	115.62	114.63	130.77
8061	NM_001300844.1,NM_001300855.1,NM_001300856.1,NM_001300857.1,NM_005438.4	FOSL1	104.38	132.56	146.35	72.56	108.49	98.23
8079	NM_005439.2	MLF2	104.05	103.93	119.99	122.24	107.47	122.3
23564	NM_001303007.1,NM_001303008.1,NM_013974.2,XM_011514448.2	DDAH2	103.76	97.48	103.32	134.56	99.53	125.99
4150	NM_001042539.2,NM_001276275.1,NM_001276276.1,NM_002383.3,XM_006721047.3,XM_006721048.3	MAZ	103.61	94.08	109.41	120.02	106.77	108.23
5880	NM_002872.4,XM_006724286.3	RAC2	103.45	95.11	119.01	82.64	101.85	103.28
47	NM_001096.2,NM_001303274.1,NM_001303275.1,NM_198830.1,XM_005257395.1,XM_017024688.1	ACLY	103.36	95.5	105.29	100.66	94.76	100.31
1650	NM_005216.4	DDOST	103.14	94.58	89.16	114.3	101.6	123.64
11167	NM_007085.4	FSTL1	103.08	112.41	87.81	116.91	87.39	105.1
6427	NM_001195427.1,NM_003016.4,XM_017024942.1	SRSF2	103.05	100.75	100.79	97.11	97.78	86
6431	NM_006275.5	SRSF6	102.93	88.1	100.41	101.16	95.02	79.98
2317	NM_001164317.1,NM_001164318.1,NM_001164319.1,NM_001457.3,XM_005264978.1	FLNB	102.57	107.97	79.56	97.21	95.86	98.63
23406	NM_021149.3	COTL1	102.52	93.07	122.95	104.04	82.54	89.35
11054	NM_007346.2	OGFR	101.97	110.23	115.35	128.6	128	125.43
9230	NM_004218.3	RAB11B	101.76	105.45	103.93	116.1	95.6	114.97
6836	NM_001280788.1,NM_001280789.1,NM_001280790.1,NM_001280791.1,NM_001280792.1,NM_001280793.1,NM_033161.3,XM_011518943.1,XM_011518944.2,XM_011518945.2,XM_017015062.1	SURF4	101.56	110.17	126.17	116.87	120.33	113.55
7520	NM_021141.3	XRCC5	101.56	109.37	107.45	92.96	101.33	92.01
5720	NM_001281528.1,NM_001281529.1,NM_006263.3,NM_176783.2	PSME1	101.55	70.83	83.18	99.8	100.56	120.19
4076	NM_005898.4,NM_203364.2,XM_017017749.1	CAPRIN1	101.37	101.61	102.89	92.89	89.34	103.05
8664	NM_003753.3	EIF3D	101.13	104.67	106.03	91.95	104.38	106.61
5702	NM_002804.4,XM_017018026.1	PSMC3	101.02	90.19	113.43	106.59	90.49	104.6
116138	NM_057161.3	KLHDC3	100.91	114.44	114.53	139.24	118.41	121.33
5834	NM_002862.3	PYGB	100.81	100.3	86.53	121.69	195.17	113.23
123920	NM_144601.3,NM_181553.2,XM_006721131.1,XM_011522861.1	CMTM3	100.77	118.57	114.27	170.36	120.92	132.16
91304	NM_001033026.1,NM_033420.3,XM_005259675.2,XM_005259676.2,XM_005259677.2,XM_005259678.2,XM_017027457.1	TMEM259	100.76	114.29	102.09	123.21	102.48	101.73
9643	NM_001142418.1,NM_001142419.1,NM_001142420.1,NM_001142421.1,NM_001142422.1,NM_001142423.1,NM_001142424.1,NM_001142425.1,NM_001142426.1,NM_001142427.1,NM_001142428.1,NM_001142429.1,NM_001142430.1,NM_001142431.1,NM_001142432.1,NM_012286.2	MORF4L2	100.73	99.26	89.82	93.39	94.24	91.24
9124	NM_020992.3,XM_011540330.1	PDLIM1	100.72	73.97	76.74	69.37	73.56	88.03
3184	NM_001003810.1,NM_002138.3,NM_031369.2,NM_031370.2	HNRNPD	100.63	108.45	106.66	86.54	86.61	73.76
64750	NM_022739.3,XM_005257585.3,XM_011525128.1	SMURF2	100.51	88.94	94.76	80.83	78.87	89.68
813	NM_001130674.2,NM_001199671.1,NM_001199672.1,NM_001199673.1,NM_001219.4,XM_017012659.1	CALU	100.38	91.48	76.78	78.27	90.52	99.28
10542	NM_006402.2	LAMTOR5	99.8	101.07	107.96	102.33	103.25	96.89
10992	NM_006842.2,XM_005273726.3,XM_011544740.2,XM_017017144.1	SF3B2	99.76	111.11	114.39	100.2	100.58	112.88
10092	NM_001270439.1,NM_005717.3	ARPC5	99.74	86.66	95.91	91.51	95.29	99.83
5351	NM_000302.3,NM_001316320.1	PLOD1	99.67	100.55	89.81	120.76	142.99	137.47
7415	NM_007126.3	VCP	99.51	91.79	114.98	114.15	114.37	116.9
1495	NM_001290307.2,NM_001290309.2,NM_001290310.2,NM_001290312.1,NM_001323982.1,NM_001323983.1,NM_001323984.1,NM_001323985.1,NM_001323986.1,NM_001323987.1,NM_001323988.1,NM_001323989.1,NM_001323990.1,NM_001323991.1,NM_001323992.1,NM_001323993.1,NM_001323994.1,NM_001323995.1,NM_001323996.1,NM_001323997.1,NM_001323998.1,NM_001323999.1,NM_001324000.1,NM_001324001.1,NM_001324002.1,NM_001324003.1,NM_001324…	CTNNA1	99.25	96.8	78.66	75.45	84.76	94.83
5691	NM_002795.3	PSMB3	99.14	92.94	120.17	107.13	100.98	107.97
6050	NM_002939.3,NM_203383.1,NM_203384.1,NM_203385.1,NM_203386.2,NM_203387.2,NM_203388.2,NM_203389.2,XM_011520255.1,XM_011520257.2,XM_011520258.2,XM_011520259.2,XM_011520260.2,XM_011520261.2,XM_011520262.2,XM_011520263.1,XM_017018106.1	RNH1	98.44	110.04	111.07	114.43	115.77	137.68
5714	NM_002812.4	PSMD8	98.42	91.68	106.84	101.97	92.67	96.25
4713	NM_004146.5,XM_011528039.2	NDUFB7	98.35	93.9	106.7	108.61	96.74	127.77
3838	NM_001320611.1,NM_002266.3	KPNA2	98.32	82	111.74	95.24	79.65	86.36
3728	NM_002230.2,NM_021991.2,XM_006721873.2,XM_006721874.2,XM_006721875.1,XM_006721878.1,XM_011524753.2,XM_011524755.1,XM_011524756.1,XM_011524757.2,XM_011524758.1,XM_017024588.1,XM_017024589.1,XM_017024590.1	JUP	98.17	83.54	94.18	156.13	117.61	155.99
3608	NM_001267809.1,NM_004515.3	ILF2	98.15	88.15	107.49	99.9	92.95	89.37
10960	NM_006816.2	LMAN2	98.01	90.4	105.52	114.58	99.48	117.65
10226	NM_001164189.1,NM_001164194.1,NM_005817.4	PLIN3	97.49	104.02	103.24	102.5	108.02	121.37
9636	NM_005101.3	ISG15	97.49	103.67	118.59	127.52	71.61	118.88
11315	NM_001123377.1,NM_007262.4,XM_005263424.3	PARK7	97.44	75.3	97.71	97.35	87.03	90.58
124944	NM_001142798.2,NM_001142799.2,NM_174893.3	C17orf49	97.32	97.35	107.28	127.61	117.72	129
1163	NM_001826.2	CKS1B	97.29	84.73	119.06	88.02	76.02	79.57
3895	NM_001079521.1,NM_001079522.1,NM_001271014.1,NM_004986.3,XM_006720138.2,XM_006720139.2,XM_006720140.3,XM_006720141.2,XM_011536751.2,XM_011536752.1,XM_011536753.1,XM_017021278.1,XM_017021279.1,XM_017021280.1,XM_017021281.1,XM_017021282.1,XM_017021283.1,XM_017021284.1,XM_017021285.1,XM_017021286.1	KTN1	97.15	87.23	86.63	76.72	98.18	77.08
85236	NM_001312653.1,NM_080593.2	HIST1H2BK	96.89	87.31	119.85	115.85	108.69	117.03
801	NM_006888.4,XM_006720258.3	CALM1	96.86	90.21	90.4	80.29	99.42	91.83
9377	NM_004255.3	COX5A	96.81	85.64	100.13	93.75	81.32	89.27
5585	NM_002741.3,NM_213560.1,XM_011528128.1	PKN1	96.71	113.38	105.12	115.48	110.81	126.48
7536	NM_001178030.1,NM_001178031.1,NM_004630.3,NM_201995.2,NM_201997.2,NM_201998.2,XM_011545244.1,XM_011545245.1,XM_011545246.1,XM_011545247.1,XM_011545248.1,XM_017018244.1,XM_017018245.1,XM_017018246.1,XM_017018247.1,XM_017018248.1,XM_017018249.1,XM_017018250.1,XM_017018251.1	SF1	96.57	100.84	110.23	113.58	102.27	117.01
7805	NM_006762.2,XM_011542098.2	LAPTM5	96.49	74.86	85.72	99.07	86.81	89.18
2130	NM_001163285.1,NM_001163286.1,NM_001163287.1,NM_005243.3,NM_013986.3,XM_005261389.3,XM_005261390.4,XM_011529995.2,XM_011529996.2,XM_011529997.1,XM_011529998.1,XM_011529999.2,XM_011530000.1,XM_011530001.2,XM_011530002.2,XM_017028644.1,XM_017028645.1,XM_017028646.1,XM_017028647.1,XM_017028648.1,XM_017028649.1,XM_017028650.1,XM_017028651.1,XM_017028652.1,XM_017028653.1,XM_017028654.1,XM_017028655.1,…	EWSR1	96.46	107.72	105.1	101.05	91.09	87.63
55969	NM_001199534.1,NM_018840.4,NM_199483.2	C20orf24	96.35	85.4	117.33	101.76	94.08	87.13
550	NM_181575.4,XM_005264392.3	AUP1	96.21	90.83	105.69	111.01	111.23	89.48
4134	NM_001134364.1,NM_002375.4,NM_030885.3,XM_005265133.4,XM_005265134.4,XM_005265155.4,XM_005265157.4,XM_005265158.2,XM_006713146.3,XM_006713147.3,XM_006713152.3,XM_011533703.2,XM_011533704.2,XM_011533705.1,XM_011533708.2,XM_011533709.2,XM_011533710.2,XM_011533718.1,XM_011533719.2,XM_017006391.1,XM_017006392.1,XM_017006393.1,XM_017006394.1,XM_017006395.1,XM_017006396.1,XM_017006397.1,XM_017006398.1,…	MAP4	96.17	101.13	92.23	104.49	104.32	110.64
51690	NM_016199.2,XM_017026869.1	LSM7	96.07	99.23	112.49	112.82	92.24	101.44
1164	NM_001827.2	CKS2	96	77.98	136.26	91.66	71	81.06
10155	NM_005762.2	TRIM28	95.85	91.49	126.4	105.48	95.55	98.96
220988	NM_194247.2,XM_005246380.1,XM_005246381.4,XM_006712365.2,XM_017003587.1,XM_017003588.1	HNRNPA3	95.59	89.83	96.74	79.01	81.04	75.79
7873	NM_006010.5	MANF	95.46	75.47	92.92	98.3	73.19	95.31
6749	NM_003146.2,XM_017018180.1,XM_017018181.1	SSRP1	95.39	102.15	111.55	89.12	84.54	92.29
8724	NM_001300928.1,NM_001300929.1,NM_003795.5,NM_152827.3	SNX3	95.36	88.1	98.3	92.77	95.63	94.05
7414	NM_003373.3,NM_014000.2	VCL	95.2	93.67	92.6	82.85	87.35	91.22
26509	NM_013451.3,NM_133337.2,XM_005269693.4,XM_005269694.4,XM_011539632.2,XM_017016068.1,XM_017016069.1,XM_017016070.1	MYOF	95.03	88.81	70.53	73.97	96.56	73.18
5685	NM_001102667.1,NM_001102668.1,NM_002789.4	PSMA4	94.94	77.11	91.71	93.37	80.85	73.82
4714	NM_001284367.1,NM_001284368.1,NM_005004.3	NDUFB8	94.93	103.7	103.55	104.69	91.95	84.29
5371	NM_002675.3,NM_033238.2,NM_033239.2,NM_033240.2,NM_033244.3,NM_033246.2,NM_033247.2,NM_033249.2,NM_033250.2	PML	94.85	94.99	87.86	132.36	96.92	114.34
27069	NM_014394.2	GHITM	94.67	94.23	101.74	84.28	93.98	83.37
8663	NM_001037808.2,NM_001199142.1,NM_001267574.2,NM_001286478.1,NM_003752.4,XM_017023814.1	EIF3C	94.49	81.97	89.13	65.5	82.06	68.82
51312	NM_001317812.1,NM_001317813.1,NM_001317814.1,NM_016612.3,XM_006716352.3,XM_011544550.2,XM_011544553.2,XM_011544554.2,XM_017013532.1	SLC25A37	94.46	119.01	82.27	78.64	91.25	69.63
7417	NM_001184783.2,NM_001184823.1,NM_001324087.1,NM_001324088.1,NM_001324089.1,NM_001324090.1,NM_003375.4	VDAC2	94.16	100.88	105.79	83.49	90.74	84.47
29956	NM_022075.4,NM_181746.3,XM_011509451.2,XM_011509452.2	CERS2	94.13	86.68	91.63	94.61	91.98	90.35
1278	NM_000089.3	COL1A2	93.76	48.52	61.13	55.91	33.24	65.81
6385	NM_002999.3,XM_011528977.2	SDC4	93.74	140.3	103.4	67.85	99.56	96.77
5245	NM_001281496.1,NM_001281497.1,NM_001281715.1,NM_002634.3,XM_017024762.1,XM_017024763.1	PHB	93.49	88.23	121.3	91.96	95.96	95.77
10476	NM_001003785.1,NM_006356.2	ATP5H	93.45	76.22	88.3	75.31	87.36	86.02
114823	NM_052925.3,XM_005278248.4,XM_005278249.4,XM_005278250.4,XM_005278252.4,XM_006722996.3,XM_006722997.3,XM_011526413.2,XM_011526414.2,XM_011526415.2	LENG8	93.33	92.53	73.88	82.95	61.77	49.32
515	NM_001688.4	ATP5F1	93.16	88.28	109.92	85.11	91.23	83.64
5721	NM_002818.2,XM_006720213.1	PSME2	92.98	70.28	88.83	100.45	83.51	101.35
7979	NM_006304.1	SEM1	92.98	69.65	77.2	65.84	58	66.51
5605	NM_030662.3,XM_006722799.2,XM_017026989.1,XM_017026990.1,XM_017026991.1	MAP2K2	92.91	93.19	97.53	118.44	99.92	119.79
1727	NM_000398.6,NM_001129819.2,NM_001171660.1,NM_001171661.1,NM_007326.4	CYB5R3	92.88	106.37	112.31	111.4	107.6	114.17
5902	NM_001278639.1,NM_001278640.1,NM_001278641.1,NM_002882.3,XM_011530289.2,XM_011530290.2,XM_011530291.2,XM_017028890.1,XM_017028891.1,XM_017028892.1	RANBP1	92.84	92.54	120.37	85.82	84.69	80.29
10726	NM_006600.3,XM_011540529.1,XM_011540530.1,XM_017000094.1,XM_017000095.1,XM_017000096.1	NUDC	92.58	87.21	102.2	87	88.04	95.48
10169	NM_001018108.3,NM_001199875.1,NM_001199876.1,NM_001199877.1,NM_001199878.1	SERF2	92.58	73.9	96.42	102.41	83.62	93.94
9612	NM_001077261.3,NM_001206654.1,NM_006312.5	NCOR2	92.54	108.74	109.48	119.31	113.94	115.42
91039	NM_139159.4,XM_005259673.2,XM_011528405.1,XM_011528406.1,XM_011528408.1,XM_011528410.1,XM_017027453.1,XM_017027454.1	DPP9	92.27	94.67	104.65	83.63	83.44	76.24
928	NM_001769.3,XM_005253814.3,XM_011521040.1	CD9	92.24	81.29	82.98	46.1	80.58	82.96
7533	NM_003405.3	YWHAH	92.18	85.85	97.23	87.02	89.86	92.22
382	NM_001663.3	ARF6	92.11	91.89	91.93	94.01	95.2	92.96
207	NM_001014431.1,NM_001014432.1,NM_005163.2,XM_005267401.1,XM_017021075.1,XM_017021076.1,XM_017021077.1,XM_017021078.1	AKT1	91.98	90.86	96.65	97.09	89.05	97.97
3916	NM_005561.3,XM_011537494.1	LAMP1	91.92	102.97	96.99	109.63	96.8	105.44
11014	NM_001100603.1,NM_006854.3	KDELR2	91.82	78.34	93.81	90.56	95.8	109.32
29086	NM_001033549.2,NM_001288756.1,NM_001288757.1,NM_014173.3	BABAM1	91.76	90.96	96.04	104.34	89.84	89.12
53635	NM_001305105.1,NM_001305108.1,NM_017432.4,XM_005258998.4,XM_006723244.3,XM_011527033.1,XM_011527034.2,XM_011527035.1,XM_017026879.1,XM_017026880.1	PTOV1	91.64	88.17	97.22	121.41	103.33	102.93
23326	NM_015276.1,XM_005256575.2	USP22	91.38	89.62	101.54	102.97	104.46	113.01
309	NM_001155.4,NM_001193544.1,XM_005268432.4	ANXA6	91.31	75.66	82.05	84.08	85.76	100.65
10970	NM_006825.3	CKAP4	91.3	102.55	99.3	98.5	96.19	103.69
2314	NM_001256264.1,NM_001256265.1,NM_002018.3,XM_005256555.3,XM_005256556.3,XM_005256558.2	FLII	91.25	93.33	103.84	92.22	97.09	91.32
83871	NM_001142624.2,NM_001142625.2,NM_001144942.1,NM_001144943.1,NM_001256276.1,NM_001256277.1,NM_001256278.1,NM_031934.5	RAB34	91.18	89.63	98.47	89.12	95.34	102.55
55651	NM_001034833.1,NM_017838.3	NHP2	90.9	87.42	121.22	93.06	92.12	109.6
8531	NM_001145426.1,NM_003651.4,XM_011520871.2,XM_017020122.1,XM_017020123.1	YBX3	90.86	106.58	96.17	98.49	122.64	108.8
6464	NM_001130040.1,NM_001130041.1,NM_001202859.1,NM_003029.4,NM_183001.4,XM_005245449.4,XM_005245451.4,XM_011509892.2,XM_011509893.2,XM_011509894.2,XM_011509897.1,XM_011509898.2,XM_017002081.1,XM_017002082.1,XM_017002083.1	SHC1	90.83	93.57	103.22	118.22	92.01	102.47
7317	NM_003334.3,NM_153280.2,XM_005272649.1,XM_011543954.2,XM_017029777.1,XM_017029778.1,XM_017029779.1,XM_017029780.1,XM_017029781.1	UBA1	90.75	104.4	105.89	105.01	106.28	111.8
2821	NM_000175.3,NM_001184722.1,NM_001289789.1,NM_001289790.1,XM_005258764.2,XM_006723148.2,XM_011526754.2	GPI	90.43	102.15	88.37	83.21	105.62	87.41
6238	NM_001042576.1,NM_004587.2	RRBP1	90.39	81.29	78.5	106.17	103.57	99.15
112464	NM_145040.2	CAVIN3	90.19	98.43	113.39	83.43	97.28	113.61
22822	NM_007350.3	PHLDA1	90.18	90.22	103.58	105.23	108.72	107.56
1969	NM_004431.3,XM_017000534.1,XM_017000535.1,XM_017000536.1,XM_017000537.1	EPHA2	90.01	72.07	89.4	91.02	76.37	90.95
57515	NM_020755.3	SERINC1	89.91	84.78	69.45	68.22	89.93	78.16
91663	NM_001020818.2,NM_001020819.2,NM_001020820.2,NM_001020821.2,NM_001290188.1,NM_001290189.1,NM_001290190.1,NM_001290191.1,NM_001290192.1,NM_001290193.1,NM_001290194.1,NM_138373.4	MYADM	89.85	90.91	68.46	72.16	89.1	83.03
2017	NM_001184740.1,NM_005231.3,NM_138565.2,XM_006718447.2,XM_006718448.3,XM_017017312.1	CTTN	89.69	90.46	84.78	75.71	71.37	68.63
10616	NM_001323956.1,NM_001323958.1,NM_001323960.1,NM_006462.5,NM_031229.3,XM_005260645.1,XM_011529137.1,XM_011529138.1,XM_011529139.2,XM_011529140.1,XM_017027594.1,XM_017027595.1	RBCK1	89.55	72.66	77.61	110.9	71.83	70.92
22948	NM_001306153.1,NM_001306154.1,NM_001306155.1,NM_001306156.1,NM_012073.4	CCT5	89.53	75.38	103.18	81.19	77.53	70.33
64943	NM_001134231.1,NM_022908.2,XM_005265406.2,XM_006713303.3,XM_006713305.2	NT5DC2	89.06	90.89	88.17	142.24	98.03	117.41
347902	NM_001143668.1,NM_181847.4,XM_005268837.3	AMIGO2	89.04	137.02	79.44	88.86	85.96	78.24
4924	NM_006184.5,XM_017026845.1	NUCB1	89.03	91.44	89.8	121.04	102.24	118.54
200185	NM_173852.3	KRTCAP2	88.97	77.78	98.32	94.47	101.71	99.15
9411	NM_004815.3,XM_006711048.3,XM_011542438.2,XM_011542439.2,XM_011542440.2	ARHGAP29	88.88	78.78	102.17	48.52	76.8	60.05
10952	NM_006808.2	SEC61B	88.64	94.97	101.01	100.31	100.49	98.67
1213	NM_001288653.1,NM_004859.3,XM_005257012.3	CLTC	88.64	82.37	82.05	76.62	86.21	86.36
10430	NM_001242597.1,NM_001242598.1,NM_032635.3	TMEM147	88.6	72.85	86.17	88.67	88.03	87.82
51255	NM_016494.3,XM_005264359.3	RNF181	88.49	93.54	96.57	89.73	99.46	95.04
4723	NM_001166102.1,NM_007103.3	NDUFV1	88.18	96.95	103.76	98.45	87.18	92.73
4830	NM_000269.2,NM_198175.1	NME1	88.06	73.53	103.83	72.78	80.03	78.83
10594	NM_006445.3	PRPF8	88.04	85.65	86.18	78.34	87.67	85.95
9446	NM_001191002.1,NM_001191003.1,NM_004832.2	GSTO1	88.01	80.7	76.06	63.12	73.49	69.54
4726	NM_004553.4	NDUFS6	87.76	74.92	101.92	103.1	88.61	82.68
10549	NM_006406.1,XM_005274438.1,XM_017029230.1,XM_017029231.1	PRDX4	87.76	81.6	87.92	84.37	92.48	99.81
1892	NM_004092.3	ECHS1	87.73	82.93	83.88	87.4	86.59	79.87
23451	NM_001005526.2,NM_001308824.1,NM_012433.3	SF3B1	87.67	89.56	74.53	72.87	74.44	66.55
25798	NM_001159491.1,NM_015379.4,XM_017011931.1,XM_017011932.1,XM_017011933.1,XM_017011934.1,XM_017011935.1,XM_017011936.1	BRI3	87.62	98.15	82.25	85.6	78.92	103.81
4082	NM_002356.6	MARCKS	87.51	94.43	89.25	106.74	99.2	110.44
832	NM_001206540.2,NM_001206541.2,NM_001282162.1,NM_001313932.1,NM_004930.4,XM_006710938.3,XM_011542228.2,XM_011542229.2,XM_011542230.2,XM_017002428.1,XM_017002429.1,XM_017002430.1	CAPZB	87.25	78.42	79.72	92.85	83.95	99.34
4926	NM_001286561.1,NM_006185.3,XM_006718564.1,XM_011545054.1,XM_011545055.1,XM_011545056.2,XM_011545057.2,XM_011545058.1,XM_011545059.2,XM_011545060.2,XM_011545061.2,XM_011545062.2,XM_011545063.2,XM_011545064.1,XM_011545065.1,XM_011545066.1,XM_017017830.1,XM_017017831.1	NUMA1	87.06	91.2	78.4	88.58	76.27	86.42
25912	NM_001098616.2,NM_001297717.1,NM_001297718.1,NM_001297720.1,NM_001297721.1,NM_001297723.1,NM_015449.3,NM_138740.3	C1orf43	87	79.01	87.84	90.98	85.75	85.32
54541	NM_019058.2	DDIT4	86.96	262.9	55.21	64.36	130.73	87.94
3955	NM_001040167.1,NM_001040168.1,NM_001166355.1,NM_002304.2	LFNG	86.85	49.76	83.1	105.84	84.21	106.71
6184	NM_002950.3	RPN1	86.83	83.56	92.1	93.56	93.08	104.7
3726	NM_002229.2	JUNB	86.79	130.91	98.58	147.23	110.53	129.42
8662	NM_001037283.1,NM_003751.3,XM_011515599.1,XM_011515600.1,XM_011515601.1,XM_017012752.1,XM_017012753.1	EIF3B	86.68	83.45	95.96	83.59	88.3	80.4
513	NM_001001975.1,NM_001687.4	ATP5D	86.52	89.51	101.99	102.41	93.14	113.99
5908	NM_001010942.2,NM_001251917.1,NM_001251918.1,NM_001251921.1,NM_001251922.1,NM_015646.5	RAP1B	86.42	73.62	79.23	72.19	76.04	84.51
896	NM_001136017.3,NM_001136125.2,NM_001136126.2,NM_001287427.1,NM_001287434.1,NM_001760.4,XM_011514971.1,XM_011514972.1	CCND3	86.29	113.71	102.34	109.62	89.35	114.37
9556	NM_001127393.1,NM_004894.2	C14orf2	86.21	78.32	91	73.4	72.13	71.18
51335	NM_001033088.1	NGRN	86.16	70.4	84.92	80.73	80.67	85.27
595	NM_053056.2	CCND1	86.03	77.06	83.91	78.27	91.61	91.06
7094	NM_006289.3	TLN1	86.01	92.75	95.7	101.33	108.14	110.21
29924	NM_001130071.1,NM_001130072.1,NM_013333.3,XM_005258829.2,XM_005258830.2,XM_011526880.1,XM_011526881.1,XM_017026722.1,XM_017026723.1,XM_017026724.1,XM_017026725.1	EPN1	85.94	86.54	104.52	106.3	81.04	94.41
6726	NM_001130440.1,NM_003133.5	SRP9	85.88	86.41	91.77	84.77	78.52	83.88
653784	NM_001085365.1,XM_005263741.4,XM_005263742.2,XM_017004744.1	MZT2A	85.61	97.52	112.6	97.44	82.71	94.48
5501	NM_001244974.1,NM_002710.3,XM_011538504.2,XM_011538505.2	PPP1CC	85.57	82.72	94.2	83.47	79.76	82.1
5211	NM_001002021.2,NM_002626.5,XM_005261135.3,XM_005261137.4,XM_006724011.1,XM_006724012.1,XM_011529603.2,XM_017028368.1,XM_017028369.1,XM_017028370.1,XM_017028371.1,XM_017028372.1	PFKL	85.52	103.36	87.87	105.46	116.72	111.52
51035	NM_001286077.1,NM_001286078.1,NM_015853.4,XM_005274033.4,XM_011545090.2,XM_017017874.1	UBXN1	85.5	85.93	88.07	84.64	88.85	99.01
5693	NM_001130725.1,NM_001144932.2,NM_002797.4,XM_005267871.2	PSMB5	85.47	84.39	102.9	92.1	100.91	91.25
231	NM_001628.2,XM_005250234.3	AKR1B1	85.35	74.4	87.36	67.46	75.61	79.84
10961	NM_001034025.1,NM_006817.3,XM_017018720.1	ERP29	85.29	81.06	105.33	97.56	94.9	102.2
10528	NM_006392.3	NOP56	85.18	69.52	81.66	78.27	75.41	64.71
8826	NM_003870.3	IQGAP1	85.13	71.83	57.62	60.14	73.31	78.13
56005	NM_019107.3,XM_017026987.1	MYDGF	85.12	84.87	86.02	102.56	96.01	111.34
4728	NM_002496.3,XM_005274013.1,XM_005274014.2,XM_011545053.2	NDUFS8	85.03	83.32	109.39	90.68	85.59	109.22
9531	NM_004281.3,XM_005270287.1	BAG3	84.92	98.36	86.85	73.35	59.62	66.54
4708	NM_004546.2	NDUFB2	84.56	69.3	99.38	88.69	81.14	103.8
5654	NM_002775.4	HTRA1	84.38	107.99	68.15	117.02	81.98	80.07
23741	NM_014335.2	EID1	84.37	79.35	82.19	72.93	79.84	69.94
8570	NM_003685.2,XM_005259668.4,XM_011528395.2,XM_017027408.1,XM_017027409.1,XM_017027410.1	KHSRP	84.27	91.4	94.43	89.2	80.21	96.48
90411	NM_001171506.2,NM_001171507.2,NM_001171508.2,NM_001171509.2,NM_001171510.2,NM_001171511.2,NM_139279.5	MCFD2	84.19	87.96	90.96	65.78	83.41	77.03
2026	NM_001975.2	ENO2	84.16	112.59	62.07	55.46	94.36	52.52
8933	NM_001078171.1	RTL8C	84.11	90.41	86.02	111.03	94.54	112.32
56889	NM_020123.3,XM_011539976.2,XM_011539977.1	TM9SF3	84.1	77.44	72.63	64.06	72.86	63.62
6748	NM_001204526.1,NM_001204527.1,NM_006280.2,XM_011531186.1,XM_011531187.1,XM_017029756.1,XM_017029757.1	SSR4	84.08	83.36	85.78	99.28	100.76	108.25
5705	NM_001199163.1,NM_002805.5	PSMC5	83.98	67.6	86.87	81.93	70.69	71.11
51406	NM_001317724.1,NM_016167.4	NOL7	83.89	80.62	91.3	74.1	81.68	75.4
908	NM_001009186.1,NM_001762.3	CCT6A	83.81	65.38	82	59.37	60.46	65.13
29058	NM_001009923.1,NM_001009924.1,NM_001009925.1,NM_014145.4,XM_005260713.3,XM_011529227.2,XM_011529229.2,XM_017027834.1,XM_017027835.1,XM_017027836.1	TMEM230	83.74	74.28	73.82	74.98	79.64	70.14
8668	NM_003757.3,XM_017002671.1	EIF3I	83.71	75.04	86.99	89.18	79.46	89.24
10055	NM_001145713.1,NM_001145714.1,NM_005500.2,XM_006722963.2,XM_006722965.3,XM_017026135.1,XM_017026136.1	SAE1	83.42	85.01	97.67	79.22	76.78	68.12
6876	NM_001001522.1,NM_003186.3	TAGLN	83.27	120.83	86.14	106.55	68.85	111.28
9802	NM_001136264.1,NM_001136266.1,NM_001136267.1,NM_001136268.1,NM_001136269.1,NM_014764.3	DAZAP2	83.24	89.07	82.49	83.54	98.67	97.37
9415	NM_001281501.1,NM_001281502.1,NM_004265.3	FADS2	83.19	74.11	96.5	103.1	85.19	99.41
7555	NM_001127192.1,NM_001127193.1,NM_001127194.1,NM_001127195.1,NM_001127196.1,NM_003418.4	CNBP	83.16	91.49	78.61	73.79	79.35	72.43
23478	NM_001271918.1,NM_001271919.1,NM_001271920.1,NM_001271921.1,NM_001271922.1,NM_014300.3	SEC11A	83.14	66.81	80.31	80.91	71.51	76.36
51150	NM_016176.3,NM_016547.2,XM_011541556.1	SDF4	83.08	78.82	71.14	108.93	92.31	95.66
5885	NM_006265.2	RAD21	83.02	87.93	93.72	71.5	85.33	73.51
51747	NM_006107.3,NM_016424.4,XM_005257448.1,XM_005257449.2,XM_005257452.1,XM_006721943.2	LUC7L3	82.95	66.02	73.72	64.86	62.2	52.98
51246	NM_001272065.1,NM_001272066.1,NM_001272067.1,NM_001272068.1,NM_001272082.1,NM_001272083.1,NM_016479.4,XM_005265205.1,XM_006713188.2,XM_011533796.1	SHISA5	82.85	85.07	92.18	88.66	96.43	110.57
11338	NM_001012478.1,NM_007279.2,XM_006722994.2,XM_011526410.1	U2AF2	82.8	74.46	88.99	87.38	71.51	75.59
9296	NM_001198909.1,NM_004231.3	ATP6V1F	82.67	71.19	85.67	74.36	72.6	84.57
5552	NM_001321053.1,NM_001321054.1,NM_002727.3,XM_017016392.1	SRGN	82.61	77.81	93.24	56.55	72.63	61.03
509	NM_001001973.2,NM_001320886.1,NM_005174.3,XM_017016290.1	ATP5C1	82.59	83.64	79.42	74.88	88.38	73.96
1265	NM_001303499.1,NM_001303501.1,NM_004368.3,NM_201277.2	CNN2	82.56	90.31	88.96	104.64	82.65	112.08
163	NM_001030006.1,NM_001282.2,XM_005257937.3,XM_005257938.2,XM_005257941.2,XM_011524448.1,XM_011524449.2,XM_011524450.1,XM_011524451.1,XM_011524452.1,XM_011524453.1,XM_011524454.1,XM_011524455.2,XM_017024284.1,XM_017024285.1,XM_017024286.1,XM_017024287.1	AP2B1	82.45	87	86.17	70.1	81.7	78.19
6009	NM_005614.3,XM_011516457.1	RHEB	82.45	71.43	74.8	62.72	62.16	60.67
55700	NM_001286365.1,NM_001286366.1,NM_018067.4,XM_005271027.1,XM_006710759.1,XM_006710761.1	MAP7D1	82.4	80.68	95.81	107.08	96.32	109.66
29101	NM_014188.2	SSU72	82.4	69.91	69.52	83.29	86.06	73.64
116092	NM_052951.2	DNTTIP1	82.38	86.3	90.02	70.27	102.6	78.18
26133	NM_015638.2,NM_199368.1,XM_011528772.2,XM_011528774.1,XM_017027799.1,XM_017027800.1,XM_017027801.1	TRPC4AP	82.29	99.41	85.16	89.44	90.38	81.37
5836	NM_001163940.1,NM_002863.4	PYGL	82.12	81.28	81.67	68.83	85.02	71.06
1195	NM_001162407.1,NM_004071.3	CLK1	82.11	72.7	52.57	43.67	44.03	30.46
51522	NM_001165258.1,NM_016462.3	TMEM14C	81.98	93.09	84.63	83.9	85.38	84.43
10935	NM_001302272.1,NM_006793.4	PRDX3	81.95	75.01	80.32	61.97	66.6	56
10554	NM_006411.3,NM_032741.4,XM_005248805.3,XM_005248806.2,XM_011514234.1	AGPAT1	81.93	75.67	90.47	89.27	80.03	93.67
6631	NM_003093.2	SNRPC	81.9	84.73	97.46	83.48	75.39	87.23
7389	NM_000374.4,XM_005271169.1,XM_005271170.1	UROD	81.87	79.69	97.7	87.55	90.06	86.02
966	NM_000611.5,NM_001127223.1,NM_001127225.1,NM_001127226.1,NM_001127227.1,NM_203329.2,NM_203330.2,NM_203331.2	CD59	81.86	86.04	63.52	53.93	85.6	74.73
2987	NM_000858.5,NM_001159390.1,NM_001159391.1,NM_001242839.1,NM_001242840.1,XM_005273103.3,XM_005273104.4,XM_005273105.3,XM_005273106.2,XM_011544174.2,XM_017001091.1,XM_017001092.1,XM_017001093.1,XM_017001094.1,XM_017001095.1,XM_017001096.1	GUK1	81.85	94.99	96.79	113.4	98.17	110.42
201595	NM_178862.2,XM_011533465.1,XM_017005857.1,XM_017005858.1,XM_017005859.1	STT3B	81.8	88.59	76.11	71.37	80.73	78.79
25932	NM_013943.2	CLIC4	81.7	72.4	62.71	68.98	88.25	86.73
10694	NM_001282907.1,NM_001282908.1,NM_001282909.1,NM_006585.3	CCT8	81.6	78.91	85.43	71.59	72.83	64.51
4651	NM_012334.2,XM_005248306.4,XM_005248307.2,XM_006714475.2,XM_011514046.2	MYO10	81.53	72.92	66.12	71.39	80.81	69.02
1282	NM_001303110.1,NM_001845.5,XM_011521048.2	COL4A1	81.53	100.93	77.19	151.32	122.74	110.99
9375	NM_004800.2	TM9SF2	81.51	72.69	74.58	73.7	73.94	83.36
84232	NM_032272.4,XM_017013903.1,XM_017013904.1	MAF1	81.46	82.98	95.05	93.62	102.78	99.92
3371	NM_002160.3,XM_005251972.3,XM_005251973.3,XM_005251974.3,XM_005251975.3,XM_006717096.3,XM_006717097.3,XM_006717098.3,XM_006717101.3,XM_011518625.2,XM_011518626.2,XM_011518628.2,XM_011518629.2,XM_017014678.1,XM_017014679.1,XM_017014680.1,XM_017014681.1	TNC	81.42	67.74	66.37	144.03	106.29	99.59
59	NM_001141945.2,NM_001320855.1,NM_001613.2	ACTA2	81.4	42.35	55.15	59.75	41.38	44.59
1312	NM_000754.3,NM_001135161.1,NM_001135162.1,NM_007310.2,XM_011529886.1,XM_017028594.1,XM_017028595.1	COMT	81.34	79.32	85.74	85.23	84.8	85.05
57092	NM_001320395.1,NM_001320397.1,NM_001320398.1,NM_001320399.1,NM_001320400.1,NM_001320401.1,NM_020357.2,XM_017006922.1	PCNP	81.28	80.93	81.57	62.41	71.2	71.34
10951	NM_001127228.1,NM_006807.4	CBX1	81.27	70.83	85.06	67.62	67.83	66.78
1434	NM_001256135.1,NM_001316.3,XM_011528599.2	CSE1L	81.18	81.04	96.46	68.55	72.86	64.17
5045	NM_001289823.1,NM_001289824.1,NM_002569.3	FURIN	81.09	80.77	67.99	79.09	83.52	83.85
5496	NM_177983.2	PPM1G	81.02	77.74	102.65	72.28	79.76	78.01
5872	NM_001272038.1,NM_002870.3,XM_017001959.1	RAB13	81.01	71.65	65.54	63.2	69.77	70.13
9961	NM_001293204.1,NM_001293205.1,NM_005115.4,NM_017458.3	MVP	80.98	81.56	83.68	79.71	101.22	96.73
9921	NM_014868.4,XM_005254013.2,XM_006719717.2,XM_017020282.1,XM_017020283.1	RNF10	80.97	80.63	91.16	81.78	85.88	85.6
7329	NM_003345.4,NM_194259.2,NM_194260.2,NM_194261.2,XM_005255540.2,XM_005255541.4,XM_011522644.2,XM_011522645.1,XM_017023640.1	UBE2I	80.75	76.79	82.75	72.54	83.71	77.5
22872	NM_001077206.3,NM_001077207.3,NM_001077208.3,NM_001191049.2,NM_001300744.2,NM_001300745.2,NM_001318119.1,NM_001318120.1,NM_016211.4	SEC31A	80.68	82.81	68.55	70.61	79.3	82.14
9588	NM_004905.2	PRDX6	80.64	81.12	79.97	85.11	78.43	81.32
23603	NM_001105237.2,NM_001276471.1,NM_014325.3,XM_011538125.1,XM_017019121.1,XM_017019122.1,XM_017019123.1	CORO1C	80.62	77.9	89.4	55.75	73.55	62.59
7150	NM_003286.2	TOP1	80.46	67.36	84.27	63.8	65.43	69.33
79143	NM_001146056.2,NM_001146082.2,NM_001146083.2,NM_024298.4,XM_011527299.2,XM_011527300.2,XM_017027296.1	MBOAT7	80.26	83.87	91.9	93.02	82.93	91.58
989	NM_001011553.3,NM_001242956.1,NM_001788.5,XM_006715806.3,XM_011515656.2,XM_011515661.2,XM_017012855.1,XM_017012856.1,XM_017012857.1,XM_017012858.1,XM_017012859.1,XM_017012860.1,XM_017012861.1,XM_017012862.1,XM_017012863.1	2020-09-07	80.12	63.82	65.2	55.79	54.5	57.89
55505	NM_018648.3	NOP10	80.04	77.29	108.76	85.05	84.81	77.73
1855	NM_004421.2,XM_005244731.3,XM_005244732.3,XM_005244733.3	DVL1	79.79	81.39	72.87	90.98	80.69	69.18
9295	NM_001190987.1,NM_004768.3,XM_005271338.3,XM_005271339.3,XM_011542427.2,XM_011542428.2,XM_011542431.2,XM_017002811.1,XM_017002812.1,XM_017002813.1,XM_017002814.1,XM_017002815.1,XM_017002816.1,XM_017002817.1,XM_017002818.1,XM_017002819.1,XM_017002820.1,XM_017002821.1,XM_017002822.1,XM_017002823.1,XM_017002824.1,XM_017002825.1,XM_017002826.1,XM_017002827.1,XM_017002828.1,XM_017002829.1,XM_017002830…	SRSF11	79.6	83.05	73.07	75.1	73.12	64.29
6434	NM_001243879.1,NM_004593.2,XM_005247703.1,XM_011513072.2,XM_017007033.1	TRA2B	79.47	69.82	79.54	69.69	65.38	65.5
1642	NM_001923.4	DDB1	79.42	87.94	83.08	70.86	77.27	79.97
1349	NM_001866.2	COX7B	79.39	75.1	79.45	84.79	71.69	71.87
3241	NM_001258357.1,NM_001258358.1,NM_001258359.1,NM_002149.3,NM_134421.2,XM_005246160.1,XM_005246161.1,XM_005246162.1,XM_005246163.1,XM_011510346.2,XM_011510347.1,XM_011510348.1,XM_011510349.1,XM_017003950.1,XM_017003951.1,XM_017003952.1,XM_017003953.1	HPCAL1	79.39	80.59	73.73	77.97	93.56	91.56
9351	NM_001130012.2,NM_001252073.1,NM_001252075.1,NM_001252076.1,NM_004785.5,XM_005255702.4,XM_006720981.1,XM_017023894.1,XM_017023895.1	SLC9A3R2	79.33	59.05	98.55	53.5	82.8	95.03
1846	NM_001394.6,NM_057158.3,XM_011544428.2	DUSP4	79.31	64.34	73.64	94.23	83.73	102.58
10921	NM_001286625.1,NM_001286626.1,NM_001286627.1,NM_006711.4,NM_080594.3,XM_005255048.1,XM_005255049.3,XM_017022874.1	RNPS1	79.17	83.22	98.42	78.84	84.86	80.2
5859	NM_001272073.1,NM_005051.2,XM_017006965.1	QARS	79.14	78.6	76.49	86.26	87.84	89.63
8087	NM_001013438.2,NM_001013439.2,NM_005087.3,XM_005247813.3,XM_005247814.3,XM_005247815.3,XM_005247816.3,XM_006713775.3,XM_017007298.1,XM_017007299.1,XM_017007300.1,XM_017007301.1	FXR1	79.12	70.75	77.43	68.02	64.89	72.51
10095	NM_005720.3,XM_006715825.1,XM_006715826.1	ARPC1B	79.09	66.33	85.85	72.33	63.04	85.88
1155	NM_001281.2,NM_001300971.1	TBCB	79.03	76.42	76.86	93.07	82.67	79.14
3066	NM_001527.3,XM_011535788.1,XM_017010799.1	HDAC2	79.03	67.96	76.04	60.1	68.18	64.15
5425	NM_001127218.2,NM_001256879.1,NM_006230.3,XM_011515431.1	POLD2	78.99	73.32	94.94	83.95	78.85	89.98
1537	NM_001916.4,XM_017013102.1	CYC1	78.74	82.49	111.25	94.52	92.78	95.45
521	NM_007100.3	ATP5I	78.63	84.2	91.93	74.69	71.1	69.47
1289	NM_000093.4,NM_001278074.1,XM_017014266.1	COL5A1	78.46	100.87	80.09	170.78	116.39	110.65
100463482	NM_001190487.2	MTRNR2L6	78.45	68.12	79.96	63.82	60.23	67.08
516	NM_001002027.1,NM_005175.2	ATP5G1	78.35	62.09	92.31	73.41	70.47	80.97
57222	NM_001031711.2,XM_006714892.1,XM_011534597.1,XM_011534598.2,XM_017009654.1,XM_017009655.1	ERGIC1	78.3	69.09	70.4	68.91	81.14	87.87
5931	NM_001198719.1,NM_002893.3	RBBP7	78.21	80.51	86.05	60.79	65.36	73.72
60481	NM_001242828.1,NM_001242830.1,NM_001242831.1,NM_001301856.1,NM_021814.4	ELOVL5	78	78.92	86.14	73.7	73.3	76.13
1622	NM_001079862.2,NM_001079863.1,NM_001178017.1,NM_001178041.2,NM_001178042.2,NM_001178043.2,NM_001282633.1,NM_001282634.1,NM_001282635.1,NM_001282636.1,NM_020548.7	DBI	77.98	74.52	79.98	76.85	59.68	55.89
5936	NM_001198843.1,NM_001198844.1,NM_002896.3	RBM4	77.77	68.24	83.69	79.62	66.28	72.94
6780	NM_001037328.2,NM_001319134.1,NM_001319135.1,NM_001322927.1,NM_001322928.1,NM_001322929.1,NM_001322930.1,NM_001322931.1,NM_001322932.1,NM_001322933.1,NM_004602.3,NM_017452.3,NM_017453.3,NM_017454.3,XM_005260527.1,XM_006723865.1,XM_011529015.1,XM_017028028.1	STAU1	77.73	79.79	82.69	70.81	77.52	72.29
3074	NM_000521.3,NM_001292004.1	HEXB	77.72	69.39	70.34	64.74	67.64	58.1
1654	NM_001193416.2,NM_001193417.2,NM_001356.4,XM_011543892.2,XM_017029313.1,XM_017029314.1	DDX3X	77.7	72.59	67.37	62.7	73.85	64.27
1345	NM_004374.3,XM_017013020.1	COX6C	77.61	72.4	70.93	73.86	65.75	58.47
10550	NM_006407.3	ARL6IP5	77.6	67.57	63.58	62.15	76.96	83.48
1848	NM_001946.3,NM_022652.3	DUSP6	77.58	76.75	77.72	62.97	86.13	91.88
5214	NM_001242339.1,NM_001323067.1,NM_001323068.1,NM_001323069.1,NM_001323070.1,NM_001323071.1,NM_001323072.1,NM_001323073.1,NM_001323074.1,NM_002627.4,XM_005252465.4,XM_005252466.4,XM_005252467.2,XM_006717449.1	PFKP	77.45	84.57	73.44	71.29	95.13	74.56
8661	NM_003750.2	EIF3A	77.36	70.58	66.04	62.93	69.93	60.5
7392	NM_001321150.1,NM_003367.3,NM_207291.2,XM_005259197.3,XM_011527260.2,XM_011527261.2,XM_017027199.1	USF2	77.21	76.11	77.79	94.91	78.88	72.27
6637	NM_001317165.1,NM_001317166.1,NM_001317167.1,NM_001317168.1,NM_001317169.1,NM_001317171.1,NM_003096.3,XM_017004774.1	SNRPG	77.21	76.79	102.96	70.88	74.82	65.31
9645	NM_001282663.1,NM_001282664.1,NM_001282665.1,NM_001282666.1,NM_001282667.1,NM_001282668.1,NM_014632.3,XM_011520490.2,XM_011520491.2,XM_017018589.1,XM_017018590.1,XM_017018591.1	MICAL2	77.15	71.52	60.82	49.94	66.6	54.58
8031	NM_001145260.1,NM_001145261.1,NM_001145262.1,NM_001145263.1,NM_005437.3	NCOA4	76.97	68.44	80.22	63.01	77.65	74.89
9184	NM_001007793.2,NM_004725.3	BUB3	76.87	71.55	68.63	54.17	57.87	51
8148	NM_003487.3,NM_139215.2,XM_011525315.1,XM_017025181.1	TAF15	76.86	73.08	87.77	70.43	75.31	68.35
5710	NM_002810.2,XM_005245354.2,XM_006711464.3,XM_017001856.1	PSMD4	76.86	67.02	85.02	85.67	81.16	79.84
8673	NM_003761.4,XM_017005170.1	VAMP8	76.82	75.27	84.4	61.07	73.49	93.38
6472	NM_001166356.1,NM_001166357.1,NM_001166358.1,NM_001166359.1,NM_005412.5,XM_011538675.2,XM_011538676.2,XM_011538677.2,XM_011538678.2	SHMT2	76.79	84.17	97.62	87.54	84.66	80.92
3192	NM_004501.3,NM_031844.2,XM_017001115.1,XM_017001116.1,XM_017001117.1	HNRNPU	76.66	68.44	74.62	68.04	65.77	64.81
11171	NM_007178.3,XM_005253294.1	STRAP	76.6	74.75	77.52	66.15	73.71	70.86
4696	NM_004542.3,XM_017026833.1	NDUFA3	76.59	64.65	78.61	71.37	67.8	66.37
488	NM_001681.3,NM_170665.3,XM_005253888.2,XM_011538402.2	ATP2A2	76.51	73.6	75.28	62.75	65.87	69.73
6576	NM_001256534.1,NM_001287387.1,NM_005984.4	SLC25A1	76.39	74.79	85.23	88.5	77.01	86.56
8301	NM_001008660.2,NM_001206946.1,NM_001206947.1,NM_007166.3,XM_005274322.2,XM_005274323.2,XM_005274324.2,XM_005274325.2,XM_005274326.2,XM_005274327.2,XM_005274328.2,XM_005274329.3,XM_005274330.2,XM_005274331.2,XM_005274332.2,XM_005274333.2,XM_005274334.2,XM_005274335.2,XM_005274336.2,XM_005274337.2,XM_005274340.2,XM_006718699.2,XM_006718700.2,XM_006718701.3,XM_011545293.1,XM_017018381.1,XM_017018382…	PICALM	76.31	73.61	64.49	60.31	63.44	67.6
1212	NM_001834.3,NM_007097.3,XM_017009026.1,XM_017009027.1	CLTB	76.15	63.38	79.56	67.48	74.71	83.16
5411	NM_002687.3	PNN	76.12	59.33	63.02	56.38	54.21	44.62
57062	NM_020414.3	DDX24	76.05	69.56	69.35	63.95	75.09	75.34
10972	NM_006827.5	TMED10	76.04	79.04	69.21	71.29	78.35	79.16
51155	NM_001002032.2,NM_001002033.2,NM_001288609.1,NM_001288610.1,NM_001288611.1,NM_016185.3	JPT1	76.02	68.29	82.38	68.29	63.85	76.27
10552	NM_001190996.1,NM_006409.3	ARPC1A	76	60.35	71.04	58.08	63.18	68.01
6522	NM_001199692.1,NM_001199693.1,NM_001199694.1,NM_003040.3,XM_006716094.3	SLC4A2	75.93	65.24	76.94	94.18	71.77	81.58
8099	NM_001270433.1,NM_001270434.1,NM_004642.3	CDK2AP1	75.87	71.16	73.91	72.49	77.37	79.59
55568	NM_198321.3	GALNT10	75.77	76.3	57.21	62.25	60.25	80.17
5719	NM_002817.3,NM_175932.2,XM_011520235.2	PSMD13	75.74	72.68	81.05	78.14	68.53	80.25
6428	NM_003017.4	SRSF3	75.65	79.54	80.31	72.87	70.18	69.16
5269	NM_001195291.2,NM_001271822.1,NM_001271823.1,NM_001271824.1,NM_001271825.1,NM_001297699.1,NM_001297700.1,NM_004568.5,XM_011514672.1,XM_011514673.1,XM_011514674.2,XM_011514676.2,XM_017010940.1,XM_017010941.1	SERPINB6	75.65	72.82	71.27	74.72	80.95	77.55
1487	NM_001012614.1,NM_001328.2,XM_005272261.3,XM_005272263.4,XM_011513395.2,XM_011513396.2,XM_011513397.2,XM_017007762.1,XM_017007763.1,XM_017007764.1,XM_017007765.1,XM_017007766.1,XM_017007767.1	CTBP1	75.6	74.44	86.83	79.93	72.09	71.47
5202	NM_012394.3,XM_011509624.2	PFDN2	75.58	63.31	85.48	63.04	63.86	63.19
51329	NM_001002251.2,NM_001002252.2,NM_001278378.1,NM_001278379.1,NM_001278380.1,NM_016638.3,NM_018694.3	ARL6IP4	75.53	77.59	87.12	97.29	79.98	86.75
8425	NM_001042544.1,NM_001042545.1,NM_003573.2,XM_011527376.2,XM_011527377.2,XM_011527378.2,XM_011527379.1,XM_011527380.2,XM_011527381.2,XM_011527382.2,XM_011527383.2,XM_011527384.2,XM_011527385.2,XM_011527386.2,XM_011527387.1,XM_017027352.1,XM_017027353.1,XM_017027354.1	LTBP4	75.53	89.82	72.72	73.16	71.64	70.05
539	NM_001697.2	ATP5O	75.49	74.34	79.08	78.11	73.35	69.13
5464	NM_021129.3	PPA1	75.44	70.74	86.11	59.27	71.8	65.75
6881	NM_006284.3	TAF10	75.41	78.86	87.42	73.24	68.33	82.59
191	NM_000687.3,NM_001161766.1,NM_001322084.1,NM_001322085.1,NM_001322086.1,XM_005260317.2,XM_011528656.2,XM_011528657.2,XM_011528658.2,XM_011528659.1,XM_017027708.1,XM_017027709.1,XM_017027710.1	AHCY	75.4	70.69	90.35	78.64	72.08	75.38
2907	NM_000837.1,NM_001009184.1	GRINA	75.3	81.37	80.38	100.66	96.46	103.74
9555	NM_001040158.1,NM_004893.2,NM_138609.2,NM_138610.2,XM_005272132.1,XM_005272134.3,XM_005272135.3,XM_011543729.2,XM_011543730.2,XM_011543731.1,XM_011543732.1,XM_011543733.2,XM_011543734.2,XM_011543735.2,XM_017010067.1,XM_017010068.1,XM_017010069.1	H2AFY	75.26	67.32	70.5	74.18	61.64	71.03
9141	NM_004708.3,XM_005259392.4	PDCD5	75.22	58.61	67.77	59.65	62.65	56.14
57175	NM_001018070.2,NM_020441.2	CORO1B	75.09	76.46	88.4	77.82	72.21	91.22
9784	NM_001267059.1,NM_001267060.1,NM_001267061.1,NM_014748.3,XM_011533203.1,XM_017005405.1	SNX17	75.02	67.6	85.41	79.96	79.88	89.98
8412	NM_001261408.1,NM_001261409.1,NM_001261410.1,NM_001308251.1,NM_003567.3,XM_011542251.2,XM_017002480.1	BCAR3	74.96	78.54	78.03	84.45	85.19	72.31
7307	NM_001025203.1,NM_001025204.1,NM_006758.2,XM_011529743.2,XM_017028468.1	U2AF1	74.9	76.15	85.15	77.79	80.22	72.59
10362	NM_006339.2,XM_017026144.1	HMG20B	74.86	83.46	82.91	89.27	84.53	92.17
64866	NM_022842.4,NM_178181.2,XM_011534024.1,XM_017007070.1	CDCP1	74.86	78.4	68.72	52.79	89.73	80.4
79709	NM_024656.3,XM_005260080.4,XM_011528297.2,XM_011528298.2,XM_011528299.2	COLGALT1	74.83	78.49	79.78	109.92	89.07	89.81
10409	NM_001271606.1,NM_006317.4	BASP1	74.79	70.94	72.98	70.09	65.67	55.71
7341	NM_001005781.1,NM_001005782.1,NM_003352.4	SUMO1	74.63	74.68	73.88	60.46	65.18	53.79
6742	NM_001256510.1,NM_001256511.1,NM_001256512.1,NM_001256513.1,NM_003143.2,XM_005250048.4,XM_005250049.4,XM_005250050.4,XM_005250051.4	SSBP1	74.47	60.07	64.75	49.39	49.65	50.52
439921	NM_001008528.2,NM_001008529.2,NM_198530.3,XM_005257382.2,XM_005257383.2,XM_005257384.2,XM_011524830.1	MXRA7	74.44	94.2	72.95	85.85	95.22	86.28
3693	NM_002213.4,XM_005247436.2,XM_006713630.2,XM_017006351.1,XM_017006352.1,XM_017006353.1,XM_017006354.1,XM_017006355.1	ITGB5	74.43	84.47	62.32	90.45	81.4	94.71
5886	NM_001270362.1,NM_001270363.1,NM_005053.3	RAD23A	74.27	76.89	86.36	79.23	84.73	83.64
2664	NM_001493.2	GDI1	74.19	74.58	67.93	79.75	76.53	69.17
4609	NM_002467.4	MYC	74.15	97.17	97.86	54.35	54.67	47.7
5361	NM_032242.3,XM_011512908.2,XM_011512909.1	PLXNA1	74.1	65	82.72	178.25	87.86	111.8
55905	NM_018683.3	RNF114	73.94	70.29	74.82	76.4	66.13	61.74
27316	NM_001164803.1,NM_002139.3	RBMX	73.88	72.31	77.07	67.84	68.46	66.5
51107	NM_001077628.2,NM_001243771.1,NM_001243772.1,NM_016022.3,XM_017001417.1	APH1A	73.84	74.08	77.67	80.26	75.58	78.78
4641	NM_001080779.1,NM_001080950.1,NM_033375.4	MYO1C	73.84	72.31	73.24	82.35	80.21	80.51
581	NM_001291428.1,NM_001291429.1,NM_001291430.1,NM_001291431.1,NM_004324.3,NM_138761.3,NM_138763.3,NM_138764.4,XM_017027077.1	BAX	73.78	69.26	84.66	81.42	66.43	65.25
347734	NM_001286509.1,NM_001286510.1,NM_001286511.1,NM_001286512.1,NM_001286513.1,NM_001286517.1,NM_001286519.1,NM_001286520.1,NM_178148.3	SLC35B2	73.76	74.93	82.8	77	80.78	87.19
5819	NM_001042724.1,NM_002856.2,XM_011527192.2	NECTIN2	73.67	86.76	81.07	88.09	83.83	88.62
1718	NM_014762.3	DHCR24	73.66	69.2	93.71	74.4	68.43	75.17
2746	NM_001318900.1,NM_001318901.1,NM_001318902.1,NM_001318904.1,NM_001318905.1,NM_001318906.1,NM_005271.4	GLUD1	73.49	73.41	68.21	62.76	72.83	71.25
2108	NM_000126.3,NM_001127716.1	ETFA	73.35	61.9	66.62	62.01	61.37	59.34
83443	NM_031287.2	SF3B5	73.35	73.31	84.35	85.67	84.44	82.67
752	NM_005892.3,XM_006722062.3,XM_006722063.3,XM_006722064.3,XM_006722065.3,XM_006722066.3,XM_006722069.2,XM_006722070.3,XM_011525179.2,XM_011525180.2,XM_011525182.2	FMNL1	73.34	75.01	81.03	88.39	81.81	89.38
84617	NM_001303524.1,NM_001303525.1,NM_001303526.1,NM_001303527.1,NM_001303528.1,NM_001303529.1,NM_001303530.1,NM_032525.2	TUBB6	73.3	85.9	92.07	74.83	92.69	86.34
4172	NM_001270472.1,NM_002388.4	MCM3	73.26	67.73	91.25	65.61	75.04	68.59
2969	NM_001163636.2,NM_001280800.1,NM_001518.4,NM_032999.3,NM_033000.3,NM_033001.3	GTF2I	73.18	57.73	57.97	61.11	56.3	62.43
170622	NM_001287392.1,NM_001287393.1,NM_001287394.1,NM_203495.3,NM_203497.3,XM_011534948.2	COMMD6	73.16	70.22	73.07	78.54	76.6	87.48
1627	NM_004395.3,NM_080881.2,XM_005265827.3,XM_006714826.2,XM_011534446.2,XM_011534447.2,XM_017009139.1,XM_017009140.1	DBN1	73.16	65.8	79.32	82.11	68.9	75.47
10452	NM_001128916.1,NM_001128917.1,NM_006114.2,XM_005258411.3	TOMM40	72.88	78.69	95.41	73.57	72.43	68.72
2665	NM_001115156.1,NM_001494.3,XM_017016071.1	GDI2	72.63	67.1	68.91	68.73	72.63	71.17
57179	NM_001079684.2,NM_001079685.2,NM_001287335.1,NM_001287336.1,NM_020444.4,XM_005265941.1,XM_005265945.1,XM_005265946.4,XM_011534595.1,XM_011534596.1,XM_017009651.1,XM_017009652.1,XM_017009653.1	KIAA1191	72.31	64.09	70.46	65.46	73.7	69.61
1388	NM_001136153.1,NM_004381.4	ATF6B	72.08	69.08	69.53	77.41	67.59	70.9
27020	NM_001161363.1,NM_001161364.1,NM_012428.3,NM_017455.3,XM_011521452.2	NPTN	71.92	64.46	53.55	67.41	67.45	72.06
100131801	NM_001171155.1	PET100	71.81	65.1	63.04	76.63	58.52	61.36
79001	NM_001311311.1,NM_024006.5,NM_206824.2	VKORC1	71.75	74.53	64.43	67.77	77.4	75.34
64114	NM_001321427.1,NM_001321428.1,NM_001321429.1,NM_001321430.1,NM_001321432.1,NM_001321433.1,NM_001321435.1,NM_001321436.1,NM_001321438.1,NM_022152.5,XM_011511627.1	TMBIM1	71.66	70.81	70.06	63.6	80.29	75.76
10618	NM_001206840.1,NM_001206841.1,NM_001206844.1,NM_006464.3	TGOLN2	71.65	75.35	69.05	62.88	73.29	69.31
5921	NM_002890.2,NM_022650.2,XM_011543525.1,XM_011543527.2	RASA1	71.58	62.56	67.72	52.27	59.7	40.06
10473	NM_006353.2,XM_017010171.1,XM_017010172.1,XM_017010173.1	HMGN4	71.4	75.76	72.95	70.21	67.39	57.84
29959	NM_001321357.1,NM_001321358.1,NM_001321359.1,NM_001321361.1,NM_001321362.1,NM_001321363.1,NM_013392.3	NRBP1	71.38	75.75	75.97	86.73	88.32	85.97
1465	NM_001193570.1,NM_001193571.1,NM_001193572.1,NM_004078.2	CSRP1	71.28	70.97	74.47	58.34	59.21	70.76
54407	NM_001307936.1,NM_018976.4	SLC38A2	71.22	66.38	57.34	39.41	77.52	63.38
122786	NM_001042481.2,NM_001267046.1,NM_001267047.1,NM_152330.3,XM_006720029.1,XM_006720030.1,XM_011536423.1,XM_011536424.1,XM_017020967.1,XM_017020968.1	FRMD6	71.2	70.77	65.47	55.85	63.13	55.4
22974	NM_012112.4,XM_011528697.2,XM_011528699.2,XM_011528700.2	TPX2	71.14	66.85	87.08	64.01	63.72	64.37
10342	NM_001007565.2,NM_001195478.1,NM_001195479.1,NM_006070.5,XM_005247066.1,XM_006713472.1,XM_006713473.1,XM_011512334.1,XM_017005527.1,XM_017005528.1,XM_017005529.1,XM_017005530.1	TFG	71.12	73.27	67.89	63.46	71.4	74.4
27258	NM_014463.2	LSM3	71.04	72.32	84.62	71.13	59.35	68
664	NM_004052.3	BNIP3	71.01	85.32	38.07	32.35	71.13	37.3
11180	NM_001320546.1,NM_001320547.1,NM_018031.4	WDR6	71	66.12	61.22	75.12	68.98	62.49
5905	NM_001278651.1,NM_001317930.1,NM_002883.3,XM_005261695.1,XM_005261696.1,XM_006724289.3,XM_011530293.1,XM_011530294.2,XM_011530295.2,XM_011530297.1,XM_017028893.1,XM_017028894.1,XM_017028895.1,XM_017028896.1,XM_017028897.1,XM_017028898.1,XM_017028899.1	RANGAP1	70.96	74.38	109.27	71.2	68.18	73.36
81855	NM_030971.3	SFXN3	70.9	80.71	74.47	79.27	82.77	69.48
8515	NM_001303040.1,NM_001303041.1,NM_003637.4,XM_005277436.3,XM_011510083.2,XM_011510084.1,XM_017002622.1,XM_017002623.1,XM_017002624.1,XM_017002625.1,XM_017002626.1,XM_017002627.1,XM_017002628.1	ITGA10	70.69	71.26	34.5	46.64	62.17	49.75
57488	NM_020728.2	ESYT2	70.67	67.02	50.83	51.01	69.82	58.94
51647	NM_016062.3	FAM96B	70.59	65.77	83.94	68.93	70.39	69.33
55738	NM_001281482.1,NM_001281483.1,NM_001281484.1,NM_018209.3,NM_175609.2,XM_006723823.2,XM_011528901.1,XM_017027950.1	ARFGAP1	70.59	86.99	79.47	93.17	78.47	77.81
9167	NM_001319036.1,NM_001319037.1,NM_001319038.1,NM_001319040.1,NM_004718.3	COX7A2L	70.57	69.04	73.59	63.29	71.01	76.25
1019	NM_000075.3	CDK4	70.51	68.62	82.08	74.37	80.48	71.97
10632	NM_006476.4	ATP5L	70.45	72.72	76.32	57.29	62.92	74.9
1452	NM_001025105.2,NM_001271741.1,NM_001271742.1,NM_001892.5	CSNK1A1	70.42	65.03	66.96	55.72	59.18	66.05
6382	NM_001006946.1,NM_002997.4,XM_005262620.4,XM_005262621.3,XM_005262622.2	SDC1	70.38	101.47	99.82	143.05	96.08	124.73
475	NM_004045.3	ATOX1	70.36	54.22	69.86	62.06	64.35	83.82
5709	NM_002809.3	PSMD3	70.34	67.74	84.33	79.7	78.67	83.5
7138	NM_001126132.2,NM_001126133.2,NM_001291774.1,NM_003283.5,XM_011527246.2,XM_017027186.1,XM_017027187.1	TNNT1	70.28	59.09	58.43	56.91	84.42	68.96
891	NM_031966.3	CCNB1	70.2	61.42	88.15	57.75	53.83	49.79
3949	NM_000527.4,NM_001195798.1,NM_001195799.1,NM_001195800.1,NM_001195803.1,XM_011528010.1	LDLR	70.18	67.44	67.84	70.35	68.25	61.99
9761	NM_001303627.1,NM_001303628.1,NM_014730.3,XM_011539031.1,XM_011539032.1	MLEC	70.08	60.97	69.6	73.15	70.31	76.57
56262	NM_001127244.1,NM_001127245.1,NM_019594.3,XM_005252095.2,XM_005252096.3,XM_006717186.2,XM_011518863.1,XM_011518864.2,XM_011518865.2	LRRC8A	70.07	74.18	76.33	67.4	77.49	66.14
81892	NM_001267863.1,NM_001267864.1,NM_031210.5	SLIRP	70.05	64.64	74.77	66.17	62.2	55.15
6001	NM_001005339.1,NM_002925.3,XM_017016492.1,XM_017016493.1	RGS10	70.01	64.51	63.17	38.53	58.72	38.54
6897	NM_001258437.1,NM_001258438.1,NM_152295.4	TARS	70.01	59.42	71.48	66.16	68.46	57.57
51669	NM_001284239.1,NM_016127.5,XM_017013567.1,XM_017013568.1,XM_017013569.1,XM_017013570.1	SARAF	69.7	70.22	66.34	69.59	72.32	72.88
10914	NM_001252006.1,NM_001252007.1,NM_001293627.1,NM_001293628.1,NM_001293632.1,NM_032632.4,XM_005267281.1,XM_005267282.2,XM_017020935.1,XM_017020936.1	PAPOLA	69.69	70.15	69.26	61.87	67.75	60.91
667	NM_001144769.2,NM_001144770.1,NM_001723.5,NM_015548.4,NM_183380.3,XM_005249310.3,XM_005249315.3,XM_005249316.2,XM_005249318.2,XM_005249319.2,XM_005249320.4,XM_005249322.4,XM_005249323.3,XM_005249324.2,XM_011514824.2,XM_011514825.2,XM_011514826.2,XM_017011205.1,XM_017011206.1,XM_017011207.1,XM_017011208.1,XM_017011209.1,XM_017011210.1,XM_017011211.1,XM_017011212.1,XM_017011213.1,XM_017011214.1,XM_…	DST	69.68	67.04	56.99	54.65	64.24	53.11
1854	NM_001025248.1,NM_001025249.1,NM_001948.3,XM_011521315.2,XM_017021988.1	DUT	69.54	57.47	75.69	59.59	57.94	52.17
24148	NM_012469.3,XM_006723769.2	PRPF6	69.52	62.07	77.07	77.55	71.76	70.9
10949	NM_006805.3	HNRNPA0	69.45	64.95	67.71	67.19	68.02	76.29
81618	NM_001012514.2,NM_001012516.2,NM_001287240.1,NM_001287241.1,NM_030926.5	ITM2C	69.44	65.4	78.8	86.49	74.03	90.86
3065	NM_004964.2,XM_011541309.2	HDAC1	69.44	55.33	64.52	66.38	57.87	63.08
10447	NM_001040020.1,NM_014888.2,XM_011515736.2,XM_011515737.2	FAM3C	69.41	66.6	53.73	44.42	67.76	65.81
6048	NM_006913.3	RNF5	69.4	65.97	63.12	67.99	67.38	66.34
5531	NM_001303503.1,NM_001303504.1,NM_001303506.1,NM_001303507.1,NM_002720.2,XM_006721061.3,XM_017023403.1,XM_017023404.1	PPP4C	69.37	79.38	96	90.3	89.19	87.19
54940	NM_001079839.2,NM_001079840.2,NM_001079841.2,NM_001079842.2,NM_001168254.1,NM_017830.3,XM_017008329.1	OCIAD1	69.33	65.21	66.58	56.4	59.96	55.78
7153	NM_001067.3,XM_005257632.1,XM_011525165.1	TOP2A	69.31	65.2	83.5	58.36	55.78	59.84
6510	NM_001145144.1,NM_001145145.1,NM_005628.2,XM_005259167.4	SLC1A5	69.3	60.43	79.02	81.55	76.63	70.78
7936	NM_002904.5,XM_006715205.3,XM_011514913.2,XM_017011299.1	NELFE	69.22	59.3	76.76	69.07	68.67	68.72
10521	NM_001098504.1,NM_006386.4	DDX17	69.17	58.45	67.7	62.51	60.38	60.56
72	NM_001199893.1,NM_001615.3	ACTG2	69.16	47.2	54.47	64.51	63.78	70.9
4190	NM_001199111.1,NM_001199112.1,NM_001316374.1,NM_005917.3	MDH1	69.14	59.85	71.27	58.58	57.13	57.11
84823	NM_032737.3	LMNB2	69.12	66.28	85.85	78.51	59.05	70.38
51497	NM_198976.2	NELFCD	69.1	71.67	83.51	73.33	69.54	66.62
5036	NM_006191.2	PA2G4	68.97	67.67	81.55	62.87	69.04	65.3
51192	NM_001040138.2,NM_016326.3,NM_016951.3,NM_181640.2,NM_181641.2	CKLF	68.86	51.03	56.48	95.29	63.68	75.74
26528	NM_018959.3,NM_170711.2,XM_005259531.3,XM_005259534.3,XM_005259535.3,XM_005259536.3,XM_011527904.2,XM_011527905.2,XM_011527906.2,XM_011527907.2,XM_011527908.2,XM_011527909.2,XM_011527910.2,XM_017026581.1,XM_017026582.1	DAZAP1	68.8	74.31	76.97	74.38	63.54	63.68
64423	NM_001031714.3,NM_022489.3,NM_032714.2,XM_005268004.4,XM_005268005.4,XM_017021595.1	INF2	68.71	67.03	72.87	96.32	81.67	83.82
3303	NM_005345.5	HSPA1A	68.69	85.3	76.49	64.12	26.05	54.46
23480	NM_001012456.1,NM_014302.3	SEC61G	68.63	57.62	55.19	46.21	50.08	53.17
57136	NM_020531.2,XM_005260763.3	APMAP	68.61	62.26	60.2	73.02	72.04	65.43
27044	NM_014390.2,XM_017011987.1	SND1	68.49	65.38	70.19	64.81	72.34	82.15
51374	NM_001170795.1,NM_016085.4,NM_080592.3	ATRAID	68.34	75.45	69.13	68.41	78.39	79.98
9158	NM_004214.4,NM_198897.1	FIBP	68.3	68.27	76.85	73.87	70.9	81.45
3014	NM_002105.2	H2AFX	68.29	80.15	110.95	78.79	69.78	86.89
83982	NM_032036.2	IFI27L2	68.26	59.55	69.72	68.3	59.23	77.3
116113	NM_001012426.1,NM_001012427.1,NM_138457.2,XM_006714991.3,XM_011514289.2,XM_011514290.2,XM_011514291.2,XM_011514292.2,XM_011514293.2,XM_017010233.1,XM_017010234.1	FOXP4	68.24	71.29	78.7	110.04	74.34	109.26
81603	NM_030912.2	TRIM8	68.12	66.84	62.19	56.33	67.01	58.12
51119	NM_016038.2	SBDS	68.05	58.1	56.37	40.34	48.82	48.9
5111	NM_002592.2,NM_182649.1	PCNA	67.99	60.9	61.95	57.19	66.08	54.76
10492	NM_001159673.1,NM_001159674.1,NM_001159675.1,NM_001159676.1,NM_001159677.1,NM_001253771.1,NM_006372.4,XM_005248635.4,XM_005248636.2,XM_005248637.2,XM_017010176.1,XM_017010177.1,XM_017010178.1,XM_017010179.1,XM_017010180.1	SYNCRIP	67.93	59.64	63.11	47.95	57.25	54.56
51433	NM_001137559.1,NM_016237.4,XM_005253900.3,XM_017019423.1,XM_017019424.1	ANAPC5	67.9	72.82	68.27	72.23	71.15	62.64
767558	NM_001128619.2	LUZP6	67.87	61.63	64.23	49.34	57.88	60.16
22827	NM_001136033.2,NM_001271096.1,NM_001271097.1,NM_001271098.1,NM_001271099.1,NM_001271100.1,NM_014281.4,NM_078480.2,XM_011516929.2,XM_011516930.2,XM_017013234.1,XM_017013235.1,XM_017013236.1,XM_017013237.1,XM_017013238.1,XM_017013239.1,XM_017013240.1	PUF60	67.85	66.27	86.18	81.32	82.89	79.7
7407	NM_006295.2,XM_005249362.2,XM_017011246.1,XM_017011247.1	VARS	67.82	74.67	91.89	73.23	73.4	74.18
118	NM_001119.4,NM_001286645.1,NM_014189.3,NM_014190.3,NM_176801.2,XM_005247933.2,XM_005247934.2,XM_005247935.2,XM_005247936.2,XM_005247937.2,XM_017007703.1,XM_017007704.1,XM_017007705.1,XM_017007706.1,XM_017007707.1,XM_017007708.1,XM_017007709.1,XM_017007710.1	ADD1	67.75	77.15	68.63	74.6	71.05	68.85
28972	NM_014041.3	SPCS1	67.64	57.23	62.15	57.38	61.68	65.63
22839	NM_001042486.3,NM_014902.5,NM_183006.3,XM_005260332.4,XM_005260333.4,XM_011528688.2,XM_011528689.2,XM_011528691.2,XM_011528692.2,XM_017027725.1,XM_017027726.1,XM_017027727.1	DLGAP4	67.61	64.66	66.96	74.66	73.45	72.32
5573	NM_001276289.1,NM_001276290.1,NM_001278433.1,NM_002734.4,NM_212471.2,NM_212472.2,XM_011524983.2,XM_011524984.2,XM_011524985.2	PRKAR1A	67.58	58.38	60.29	52.51	57.48	57.84
4259	NM_004528.3,XM_005245174.3	MGST3	67.56	68.38	55.81	68.14	68.27	62.1
9322	NM_001288962.1,NM_001288963.1,NM_004240.3,XM_005259683.2,XM_006722940.1	TRIP10	67.51	66.3	60	64.88	62.94	59.06
50809	NM_016287.3,XM_005245875.4,XM_005245876.3,XM_005245877.4,XM_005245878.4,XM_005245879.4,XM_011541532.1,XM_011541533.1,XM_011541534.2,XM_017001393.1,XM_017001394.1	HP1BP3	67.41	56.25	56.06	60.17	50.99	44.36
22818	NM_001271734.1,NM_001271735.1,NM_001271736.1,NM_016057.2,XM_017018997.1	COPZ1	67.36	68.13	78.2	71.2	67.51	69.29
6804	NM_001165903.1,NM_004603.3,XM_017012567.1	STX1A	67.36	58.71	59.85	66.36	57.95	56.62
4809	NM_001003796.1,NM_005008.3,XM_017028811.1	SNU13	67.35	72.29	84.72	63.58	69.5	74.03
79073	NM_024092.2	TMEM109	67.28	72.69	75.5	67.11	74.25	80.02
84992	NM_001042616.2	PIGY	67.23	75.52	75.12	56.61	59.55	52.76
5894	NM_002880.3,XM_005265355.2,XM_005265357.2,XM_005265358.4,XM_005265359.4,XM_011533974.2,XM_011533975.2,XM_017006966.1	RAF1	67.22	68.62	65.21	67.91	68.05	61.77
5252	NM_002636.4,NM_024165.2,XM_011514662.1,XM_011514663.1,XM_011514664.1,XM_011514665.1,XM_011514666.1,XM_011514669.1,XM_011514670.2,XM_017010939.1	PHF1	66.96	65.73	61.05	73.4	70.28	63.09
10494	NM_001271977.1,NM_001271978.1,NM_001271979.1,NM_001271980.1,NM_001282305.1,NM_001282306.1,NM_001282307.1,NM_001282308.1,NM_006374.4,XM_011510493.2,XM_011510494.2,XM_011510495.2,XM_011510496.2,XM_017003168.1,XM_017003169.1,XM_017003170.1,XM_017003171.1	STK25	66.93	70.86	68.72	84.78	73.56	66.84
7112	NM_001032283.2,NM_001032284.2,NM_001307975.1,NM_003276.2,XM_005269132.3,XM_017019914.1	TMPO	66.88	68.15	82.01	60.66	58.69	62.58
114908	NM_052932.2	TMEM123	66.73	76.39	62.51	46.97	60.1	62.48
7422	NM_001025366.2,NM_001025367.2,NM_001025368.2,NM_001025369.2,NM_001025370.2,NM_001033756.2,NM_001171622.1,NM_001171623.1,NM_001171624.1,NM_001171625.1,NM_001171626.1,NM_001171627.1,NM_001171628.1,NM_001171629.1,NM_001171630.1,NM_001204384.1,NM_001204385.1,NM_001287044.1,NM_001317010.1,NM_003376.5	VEGFA	66.63	93.55	44.65	41.03	72.74	57.46
6723	NM_003132.2,XM_017002179.1	SRM	66.55	56.6	75.41	76.06	61.65	81.69
401505	NM_001001790.2,NM_001134484.1,NM_001134485.1	TOMM5	66.49	61.18	89.01	69.04	67.68	60.02
5527	NM_001161725.1,NM_001161726.1,NM_002719.3,NM_178586.2,NM_178587.2,XM_005267819.1,XM_005267820.1,XM_005267822.3,XM_005267823.1,XM_005267824.1,XM_005267826.1,XM_005267827.1,XM_011536914.2,XM_011536915.2,XM_011536916.2,XM_011536918.1,XM_011536919.2,XM_011536920.1,XM_011536921.2,XM_017021422.1,XM_017021423.1,XM_017021424.1	PPP2R5C	66.49	55.5	52.89	51.3	57.07	53.04
64834	NM_001256399.1,NM_001256401.1,NM_001256402.1,NM_022821.3	ELOVL1	66.46	55.47	67.02	63.96	69.74	68.47
1639	NM_001135040.2,NM_001135041.2,NM_001190836.1,NM_001190837.1,NM_004082.4,NM_023019.3	DCTN1	66.42	64.57	70.15	72.04	74.56	75.02
348262	NM_001093767.2,NM_001288798.1,NM_001288799.1,NM_207368.4,XM_011523571.2,XM_011523572.2	MCRIP1	66.32	65.78	69.28	91.38	82.35	93.17
10263	NM_001271849.1,NM_005851.4	CDK2AP2	66.2	58.22	66.89	79.18	66.35	88.48
3691	NM_000213.4,NM_001005619.1,NM_001005731.2,NM_001321123.1,XM_005257309.2,XM_005257311.4,XM_006721866.3,XM_006721867.3,XM_006721868.3,XM_006721870.3,XM_011524751.2,XM_011524752.2	ITGB4	66.13	56.29	44.28	101.4	72.49	55.63
1315	NM_001144061.1,NM_001144062.1,NM_016451.4	COPB1	66.11	67.58	62.83	48.71	57.28	59.08
8175	NM_007165.4	SF3A2	66	64.82	73.89	94.86	71.27	86.53
26017	NM_014077.3,XM_011527898.1	FAM32A	65.97	67.65	64.07	70.4	71.22	65.46
5684	NM_002788.3,NM_152132.2	PSMA3	65.96	51.43	61.1	51.46	51.38	53.47
3091	NM_001243084.1,NM_001530.3,NM_181054.2	HIF1A	65.87	71.61	54.74	56.98	54.7	67.47
6741	NM_001294145.1,NM_003142.4	SSB	65.74	61.02	63.54	47.56	57.55	47.8
397	NM_001175.6,NM_001321420.1,NM_001321421.1,NM_001321422.1,NM_001321423.1	ARHGDIB	65.69	65.57	86.88	38.66	60.6	65.38
9945	NM_005110.3,XM_006714942.2,XM_017010100.1	GFPT2	65.62	56.7	77.46	88.41	58.1	64.79
10953	NM_006809.4,XM_005260254.2,XM_011528501.1,XM_017027600.1	TOMM34	65.52	83.38	99.92	52.99	68.2	64.07
1281	NM_000090.3	COL3A1	65.47	31.96	42.33	51	35.64	45.95
11335	NM_007276.4,NM_016587.3,XM_005249611.3	CBX3	65.42	49.38	57.16	49.3	44.12	40.14
976	NM_001025160.2,NM_001784.4,NM_078481.3,XM_011528451.2,XM_017027547.1	ADGRE5	65.38	58.01	68.53	64.06	61.64	78.66
51234	NM_001286420.1,NM_016454.3	EMC4	65.29	61.6	77.26	68.23	64.59	65.93
60626	NM_001286134.1,NM_021932.5,XM_005253052.3,XM_017018107.1	RIC8A	65.29	69.64	81.26	74.06	71.67	74.24
6711	NM_003128.2,NM_178313.2,XM_005264517.2,XM_005264518.1,XM_006712087.2,XM_017004779.1,XM_017004780.1,XM_017004781.1	SPTBN1	65.24	65.19	60.63	60	60.53	65.53
7532	NM_012479.3	YWHAG	65.2	58.31	56.58	50.45	48.81	58.08
64975	NM_032477.2	MRPL41	65.1	62.08	83.18	83.09	75.39	76.97
5524	NM_001193397.1,NM_001271832.1,NM_021131.4,NM_178000.2,NM_178001.2,NM_178003.2,XM_011518834.2,XM_011518835.2,XM_011518836.2,XM_011518837.2,XM_011518838.2,XM_017014888.1	PPP2R4	64.93	63.63	85.41	80.58	77.49	75.83
1209	NM_001282175.1,NM_001282176.1,NM_001294.3	CLPTM1	64.93	61.13	69.17	77.04	68.2	70.7
4947	NM_001301302.1,NM_002537.3	OAZ2	64.92	57.76	57.13	61.57	59.03	61.36
54963	NM_001193379.1,NM_017859.3,XM_005260216.2,XM_006723806.2,XM_006723807.2,XM_006723808.1,XM_006723809.1,XM_006723810.1,XM_006723811.3,XM_011528868.2,XM_011528869.1,XM_011528870.1,XM_011528871.1,XM_011528872.1,XM_011528873.2,XM_017027894.1,XM_017027895.1,XM_017027896.1,XM_017027897.1,XM_017027898.1,XM_017027899.1,XM_017027900.1,XM_017027901.1,XM_017027902.1,XM_017027903.1,XM_017027904.1,XM_017027905…	UCKL1	64.91	71.04	71.53	77.8	72.3	51.79
79897	NM_001199120.1,NM_001199121.1,NM_024839.2	RPP21	64.89	61.41	74.8	69.25	70.79	65.3
4694	NM_004541.3	NDUFA1	64.79	54.96	59.79	58.13	53.84	63.93
4016	NM_005576.3,XM_011521555.1,XM_017022179.1	LOXL1	64.74	68.24	58.59	93.87	57.47	81.86
10313	NM_001265589.1,NM_001265590.1,NM_001265591.1,NM_006054.3,NM_201428.2,NM_201429.2,NM_201430.2,XM_011544730.2,XM_011544731.2,XM_017017091.1,XM_017017092.1	RTN3	64.67	62.56	66.73	57.19	55.21	62.3
23353	NM_001130965.2,NM_001171944.1,NM_001171945.1,NM_001171946.1,NM_025154.5	SUN1	64.67	57.95	52.59	57.12	59.9	53.26
10755	NM_005716.3,NM_202468.2,NM_202469.2,NM_202470.2,NM_202494.2,XM_017026147.1,XM_017026148.1	GIPC1	64.66	68.14	78.32	85.85	72.88	87.51
5706	NM_002806.3,XM_017021472.1	PSMC6	64.5	47.9	61.56	55.2	55.17	52.66
1889	NM_001113347.1,NM_001113348.1,NM_001113349.1,NM_001397.2,XM_006710398.2,XM_011540872.2,XM_011540873.2,XM_017000511.1	ECE1	64.49	65.75	59.43	98.12	89.83	108.23
9592	NM_004907.2	IER2	64.42	52.69	88.93	81.45	89.1	82.37
84545	NM_001308396.1,NM_032112.2,NM_176792.2,NM_176793.1,NM_176794.1,XM_005270231.2,XM_006718035.3,XM_017016790.1	MRPL43	64.38	62.05	69.89	75.12	69.85	75.61
10180	NM_001167582.1,NM_005777.2,XM_005264784.1,XM_005264785.1,XM_005264786.1,XM_005264787.2,XM_006712916.1,XM_017005496.1,XM_017005497.1,XM_017005498.1,XM_017005499.1,XM_017005500.1,XM_017005501.1,XM_017005502.1	RBM6	64.27	52.11	53.55	58.86	50.95	45.19
63940	NM_001276501.1,NM_022107.2	GPSM3	64.17	68.68	90.23	49.23	65.83	60.72
6651	NM_001291411.1,NM_001291412.1,NM_032195.2,NM_138927.2	SON	64.16	64.48	63.42	64	58.94	56.75
4724	NM_001318051.1,NM_002495.3,XM_017009491.1	NDUFS4	64.13	52.68	49.26	46.95	46.57	38.07
3148	NM_001130688.1,NM_001130689.1,NM_002129.3	HMGB2	64.09	62.04	82.04	46.74	38.24	42.78
2944	NM_000561.3,NM_146421.2,XM_005270782.4	GSTM1	64.08	61.6	66.01	58.29	66.2	68.63
7298	NM_001071.2	TYMS	64.04	64.5	83.03	57.83	56.11	58.6
4191	NM_001282403.1,NM_001282404.1,NM_005918.3	MDH2	63.94	58.05	61.52	51.32	57.01	61.78
1153	NM_001280.2,NM_001300815.1,NM_001300829.1,XM_006722637.1,XM_011527668.1,XM_017026237.1	CIRBP	63.88	89.07	58.33	78.11	79.16	69.66
10175	NM_005776.2	CNIH1	63.84	49.79	59.35	56.09	56.92	63.48
4176	NM_001278595.1,NM_005916.4,NM_182776.2,XM_005250348.3,XM_017012217.1	MCM7	63.84	60.98	69.4	59.35	56.6	59.5
51447	NM_001005909.2,NM_001005910.2,NM_001005911.2,NM_001146178.2,NM_001146179.2,NM_001190316.1,NM_001190317.1,NM_016291.3,XM_006713199.3,XM_006713200.1,XM_006713201.1,XM_006713202.1,XM_011533816.1,XM_011533817.1,XM_011533818.1,XM_011533822.1,XM_011533823.1,XM_017006583.1,XM_017006584.1,XM_017006585.1,XM_017006586.1,XM_017006587.1,XM_017006588.1,XM_017006589.1,XM_017006590.1,XM_017006591.1,XM_017006592…	IP6K2	63.83	50.39	54.76	55.84	45.47	46
10189	NM_005782.3	ALYREF	63.81	61.04	90.91	68.81	67.61	71.1
26354	NM_014366.4,NM_206825.1,NM_206826.1	GNL3	63.74	56.83	57.25	45.87	55.28	46.37
1912	NM_004427.3,NM_198040.2,XM_005270570.1,XM_011540876.2,XM_011540877.2,XM_011540878.2,XM_017000513.1,XM_017000514.1,XM_017000515.1,XM_017000516.1,XM_017000517.1,XM_017000518.1,XM_017000519.1,XM_017000520.1,XM_017000521.1,XM_017000522.1	PHC2	63.73	68.25	63.56	69.87	81.46	84.89
5861	NM_004161.4,NM_015543.1,XM_005264468.1	RAB1A	63.71	59.17	61.46	56.33	56.68	56.49
3275	NM_001242864.2,NM_001242865.2,NM_001242866.2,NM_001286676.1,NM_001286677.1,NM_001286678.1,NM_001535.4,NM_206962.3,XM_005261111.3,XM_006723998.3,XM_006723999.2,XM_006724000.2,XM_017028339.1,XM_017028340.1	PRMT2	63.69	54.85	60.97	74.59	61.74	64.67
7332	NM_001256355.1,NM_001256356.1,NM_003347.3,XM_017028935.1	UBE2L3	63.65	56.32	62	57.55	58.38	57.18
51186	NM_001006612.1,NM_001006613.1,NM_001006614.1,NM_016303.2	TCEAL9	63.59	57.4	47.82	44.76	47.57	45.11
5066	NM_000919.3,NM_001177306.1,NM_001319943.1,NM_138766.2,NM_138821.2,NM_138822.2,XM_011543419.2,XM_017009495.1,XM_017009496.1,XM_017009497.1,XM_017009498.1,XM_017009499.1,XM_017009500.1,XM_017009501.1,XM_017009502.1,XM_017009503.1,XM_017009504.1,XM_017009505.1,XM_017009506.1,XM_017009507.1,XM_017009508.1,XM_017009509.1,XM_017009510.1,XM_017009511.1,XM_017009512.1,XM_017009513.1,XM_017009514.1,XM_017…	PAM	63.58	65.63	47.11	60.31	74.01	57.15
8125	NM_006305.3	ANP32A	63.56	55.28	59.95	58.1	57.83	55.27
30011	NM_001024666.2,NM_001184960.1,NM_031892.2,XM_005274494.2,XM_011545498.2,XM_011545499.2,XM_011545500.2,XM_011545502.2,XM_011545503.2,XM_017029459.1,XM_017029460.1,XM_017029461.1,XM_017029462.1,XM_017029463.1,XM_017029464.1,XM_017029465.1,XM_017029466.1,XM_017029467.1,XM_017029468.1,XM_017029469.1,XM_017029470.1	SH3KBP1	63.5	60.71	56.46	56.23	66.01	54.86
2931	NM_019884.2	GSK3A	63.5	55.64	66.09	64.16	63.17	59.94
113246	NM_001301834.1,NM_001301836.1,NM_001301837.1,NM_001301838.1,NM_138425.3	C12orf57	63.44	60.26	77.49	69.33	78.32	79.52
4676	NM_005969.3	NAP1L4	63.37	53.49	71.98	61.21	60.8	60.43
9130	NM_004699.3	FAM50A	63.26	55.19	60.81	73.38	67.42	61.26
1293	NM_004369.3,NM_057164.4,NM_057165.4,NM_057166.4,NM_057167.3,XM_005246065.1,XM_005246066.1,XM_006712253.1,XM_011510574.1,XM_017003303.1,XM_017003304.1	COL6A3	63.17	79.83	56.03	82.47	71.11	64.99
5376	NM_000304.3,NM_001281455.1,NM_001281456.1,NM_153321.2,NM_153322.2,XM_017024775.1,XM_017024776.1	PMP22	63.12	77.51	48.5	72.38	87.34	70.85
401115	NM_001141936.2,NM_001168243.1,XM_011513469.2,XM_011513471.2,XM_017008190.1	C4orf48	63.12	63.5	77.1	82.49	67.12	81.59
25996	NM_015523.3	REXO2	63.11	57.57	60.47	44.08	50.95	54.22
653067	NM_001097604.2,NM_001097605.2,XM_017029746.1,XM_017029747.1	XAGE1E	63.07	57.63	55.98	61.86	61.35	62.66
653220	NM_001097594.2,NM_001097596.2,XM_017029748.1,XM_017029749.1	XAGE1B	63.07	57.63	55.98	61.86	61.35	62.66
79036	NM_001171948.1,NM_001171949.1,NM_024069.3,XM_005260073.4,XM_006722883.2,XM_011528272.2,XM_011528273.2,XM_017027281.1,XM_017027282.1	KXD1	63	67.8	70.42	70.51	71.47	65.57
439	NM_004317.2	ASNA1	62.97	56.15	67.14	75.33	62.34	81.1
6389	NM_001294332.1,NM_004168.3,XM_005248331.3,XM_011514072.1,XM_011514073.1,XM_017009685.1	SDHA	62.95	61.39	69.12	61.03	60.04	57.03
6237	NM_006270.4	RRAS	62.9	55.22	58.72	62.12	62.23	75.58
3710	NM_002224.3,XM_011514577.2,XM_017010832.1	ITPR3	62.83	66.88	60.04	58.1	65.67	53.71
8907	NM_001130524.1,NM_032493.3,XM_017027420.1,XM_017027421.1	AP1M1	62.72	66.1	71.36	71.09	70.1	66.59
8763	NM_001142401.1,NM_001142402.1,NM_001142403.1,NM_001142404.1,NM_006016.4	CD164	62.58	56.09	57.32	51.9	61.74	61.71
373156	NM_001143679.1,NM_001143680.1,NM_001143681.1,NM_015917.2	GSTK1	62.49	53.96	59.39	56.58	53.63	61.23
10106	NM_005730.3,XM_005268556.1	CTDSP2	62.46	67.48	61.88	68.43	75.66	70.54
64207	NM_024496.3	IRF2BPL	62.45	52.4	61.93	70.96	57.29	83.87
10519	NM_001277764.1,NM_006384.3,XM_006720375.1	CIB1	62.45	56.1	57.21	59.05	68.6	75.17
10768	NM_001242673.1,NM_001242674.1,NM_001242675.1,NM_001242676.1,NM_006621.5,XM_011540535.1	AHCYL1	62.42	58.26	65.54	56.79	62.05	54.94
27173	NM_001271957.1,NM_001271958.1,NM_001271959.1,NM_001271960.1,NM_001271961.1,NM_014437.4	SLC39A1	62.39	62.75	68.19	73.38	70.38	75.65
1781	NM_001271785.1,NM_001271786.1,NM_001271787.1,NM_001271788.1,NM_001271789.1,NM_001271790.1,NM_001320882.1,NM_001320883.1,NM_001320884.1,NM_001378.2,XM_006712347.3,XM_017003525.1	DYNC1I2	62.36	55.13	59.23	50.62	59.2	53.73
11273	NM_001308230.1,NM_007245.3,NM_017492.3,NM_145714.2,NM_148414.2,NM_148415.2,NM_148416.2,XM_005255061.1,XM_005255062.1,XM_005255063.3,XM_005255064.1,XM_005255065.1,XM_005255066.1,XM_005255067.1,XM_005255068.1,XM_005255069.1,XM_005255070.1,XM_005255071.1,XM_005255074.1,XM_005255075.1,XM_005255076.1,XM_005255077.1,XM_006721007.1,XM_006721008.1,XM_006721009.1,XM_006721010.2,XM_006721011.1,XM_006721012…	ATXN2L	62.33	60.56	66.98	58.67	55.8	52.91
5436	NM_002696.2	POLR2G	62.24	63.09	73.94	69.02	63.62	73.46
5863	NM_001243738.1,NM_004761.4,XM_011514781.1,XM_011514785.2	RGL2	62.2	57.35	62.7	64.16	60.72	62.81
55082	NM_018011.3	ARGLU1	62.15	62.77	66.92	53.94	47.87	47.9
9232	NM_001282382.1,NM_001282383.1,NM_004219.3	PTTG1	62.14	56.41	70.4	43.4	46.27	54.28
1891	NM_001398.2,XM_017026448.1	ECH1	62.1	64.38	67.04	72.98	63.01	66.04
6892	NM_003190.4,NM_172208.2,NM_172209.2,XM_011514828.2,XM_017011227.1	TAPBP	62.09	65.83	71.68	101.93	78.88	101.96
10181	NM_005778.3,XM_006712917.1,XM_011533261.1,XM_011533262.1,XM_017005503.1,XM_017005504.1,XM_017005505.1,XM_017005506.1,XM_017005507.1	RBM5	62.09	52.71	58.24	69.85	60.87	56.26
2745	NM_001118890.1,NM_001243658.1,NM_001243659.1,NM_002064.2	GLRX	62.04	59.36	63.41	34.25	42.43	40.88
10801	NM_001113491.1,NM_001113492.1,NM_001113493.1,NM_001113494.1,NM_001113495.1,NM_001113496.1,NM_001293695.1,NM_001293696.1,NM_001293697.1,NM_001293698.1,NM_006640.4,XM_005256962.1,XM_006721643.2,XM_006721644.1,XM_011524204.1,XM_011524206.1,XM_011524207.1,XM_011524208.2,XM_017024031.1,XM_017024032.1	2020-09-09	62.02	66.84	74.79	62.64	71.36	72.84
2937	NM_000178.3,NM_001322494.1,NM_001322495.1	GSS	61.92	62.31	77.94	72.57	68.27	61.93
26499	NM_016445.2,XM_011536644.2	PLEK2	61.91	54.2	48.16	45.11	58.32	53.3
1822	NM_001007026.1,NM_001940.3	ATN1	61.84	66.97	69.12	73.35	63.1	69.7
9146	NM_004712.4,XM_011525463.2,XM_017025297.1,XM_017025298.1	HGS	61.84	67.19	66.02	58.92	64.76	56.44
7324	NM_001202476.1,NM_003341.4,NM_182666.2,XM_005265431.4	UBE2E1	61.81	62.37	58.18	49.09	56.71	59.14
51495	NM_016395.2,XM_011521664.1	HACD3	61.8	53.7	57.82	59.58	57.86	50.56
29888	NM_001039877.1,NM_013403.2,XM_006723171.2,XM_006723172.2,XM_006723174.2,XM_011526878.1,XM_011526879.1,XM_017026716.1,XM_017026717.1,XM_017026718.1,XM_017026719.1	STRN4	61.8	65.64	68.11	73.31	62.81	59.62
9782	NM_001194954.1,NM_001194955.1,NM_001194956.1,NM_001282278.1,NM_018834.5,NM_199189.2	MATR3	61.69	54.88	54.25	51.19	54.49	50.76
2810	NM_006142.3	SFN	61.68	55.57	72.81	67.86	61.49	72.37
1200	NM_000391.3	TPP1	61.65	64.26	53.16	51.13	62.29	68.18
29952	NM_013379.2,XM_005266075.3,XM_006717083.3,XM_011518599.2,XM_011518600.1,XM_017014651.1,XM_017014652.1	DPP7	61.56	73.49	71.85	92.63	85.82	81.48
57104	NM_020376.3,XM_006718265.3,XM_006718266.3,XM_017018028.1	PNPLA2	61.54	75.41	63.2	80.3	64.82	81.67
8428	NM_001032296.3,NM_001286649.1,NM_003576.4,XM_005254079.4,XM_017020794.1,XM_017020795.1	STK24	61.48	67.27	73.37	61.89	61.92	67.21
9554	NM_004892.5,XM_017002856.1,XM_017002857.1	SEC22B	61.47	48.39	59.14	51.67	53.97	58.27
3313	NM_004134.6	HSPA9	61.43	56.61	59.83	44.64	50.02	48.05
55173	NM_018141.3,XM_005249206.2,XM_011514724.2,XM_011514725.2,XM_017010996.1	MRPS10	61.41	58.04	68.23	55.27	56.45	57.69
3801	NM_001130099.1,NM_001130100.1,NM_001318710.1,NM_001318711.1,NM_001318712.1,NM_001318713.1,NM_001318714.1,NM_001318715.1,NM_005550.3,XM_005255937.1,XM_005255944.1,XM_006721188.1,XM_011523075.1,XM_011523076.1,XM_011523077.1,XM_011523078.1,XM_011523079.1,XM_017023219.1,XM_017023220.1,XM_017023221.1,XM_017023222.1,XM_017023223.1,XM_017023224.1,XM_017023225.1,XM_017023226.1,XM_017023227.1	KIFC3	61.23	63.47	69.58	67.1	56.12	52.33
51699	NM_001282150.1,NM_001282151.1,NM_016226.4,NM_057180.2,XM_006719459.3,XM_006719460.3,XM_011538484.2,XM_017019457.1,XM_017019458.1,XM_017019459.1	VPS29	61.21	61.63	66.7	58.8	56.09	51.82
6767	NM_001278589.1,NM_003932.4	ST13	61.21	64.82	59.62	53.82	58.4	56.29
529	NM_001039366.1,NM_001039367.1,NM_001696.3	ATP6V1E1	61.19	63.64	64.3	58.23	60.52	59.07
3189	NM_001322434.1,NM_001322436.1,NM_001322437.1,NM_001322438.1,NM_001322439.1,NM_001322440.1,NM_001322441.1,NM_001322442.1,NM_001322443.1,NM_001322444.1,NM_001322445.1,NM_001322446.1,NM_001322447.1,NM_001322448.1,NM_001322449.1,NM_001322450.1,NM_001322451.1,NM_001322452.1,NM_001322453.1,NM_012207.2,NM_021644.3,XM_011539742.1,XM_017016168.1,XM_017016169.1	HNRNPH3	61.13	54.13	60.51	50.25	49.83	41.97
2150	NM_005242.4,XM_017009223.1	F2RL1	61.13	70.91	60.17	45.5	80.18	64.9
1652	NM_001084392.1,NM_001355.3	DDT	61.12	63.56	61.25	57.64	49.3	54.58
162989	NM_001270614.1,NM_001270615.1,NM_133328.3,XM_011526569.1,XM_011526571.1,XM_011526572.1,XM_017026402.1,XM_017026403.1	DEDD2	61.09	69.58	64.11	54.07	37.5	43.96
10856	NM_001321190.1,NM_001321191.1,NM_006666.2,XM_011526330.1	RUVBL2	61.08	63.68	80.71	68.1	56.86	63.57
387882	NM_001145199.1	C12orf75	61.06	62.53	75.19	35.44	45.46	37.13
60685	NM_021943.2,XM_005249269.1,XM_011514790.1,XM_017011171.1	ZFAND3	61.01	64.61	59.4	62.01	56.53	66.21
11135	NM_152243.2,XM_006724107.1,XM_006724108.1,XM_006724109.1,XM_017028541.1	CDC42EP1	60.99	64.38	62.3	85.51	78.14	91.79
2029	NM_004436.2,NM_207042.1,NM_207043.1,NM_207044.1,NM_207045.1,NM_207046.1,NM_207047.1,NM_207168.1	ENSA	60.93	61.46	74.38	62.25	55.08	57
10657	NM_001271878.1,NM_006559.2	KHDRBS1	60.89	63.14	58.81	58.15	57.17	58.36
56731	NM_020062.3	SLC2A4RG	60.88	65.73	75.12	91.76	69.58	74.3
3030	NM_000182.4	HADHA	60.87	65.35	61.93	61.31	64.55	62.55
8754	NM_003816.2,XM_011544682.2,XM_017013942.1	ADAM9	60.86	64.66	54	37.86	48.43	42.07
10525	NM_001130991.2,NM_006389.4,XM_005271392.3,XM_005271393.3,XM_005271394.3,XM_017017095.1,XM_017017096.1,XM_017017097.1	HYOU1	60.84	65.05	61.41	63.15	64.71	79.73
10614	NM_006460.2	HEXIM1	60.81	44.66	50.92	56.41	50.65	50.12
90480	NM_052850.3	GADD45GIP1	60.78	68.65	79.03	66.31	70.61	80.48
823	NM_001198868.1,NM_001198869.1,NM_005186.3,XM_006718698.1,XM_011545292.1	CAPN1	60.74	69.79	67.39	66.9	63.9	81.46
7408	NM_003370.3,XM_005259199.1,XM_005259200.1,XM_017027200.1	VASP	60.64	64.47	66.08	58.86	60.4	60.31
55011	NM_017916.2,XM_006723254.2	PIH1D1	60.6	63.13	65.02	67.34	63.2	61.53
9861	NM_001271779.1,NM_001271780.1,NM_001271781.1,NM_014814.2,XM_005265619.1,XM_011534288.1,XM_017007569.1	PSMD6	60.59	53.18	56.82	48.79	45.93	45.97
55861	NM_001048221.2,NM_001048222.2,NM_001048223.2,NM_001048224.2,NM_001048225.2,NM_001048226.2,NM_001197139.1,NM_001197140.1,NM_018478.3	DBNDD2	60.49	61.74	70.19	42.15	56.9	53.3
1075	NM_001114173.2,NM_001814.5,NM_148170.4	CTSC	60.42	68.41	68	44.47	73.16	62.97
22820	NM_016128.3,XM_011512549.2	COPG1	60.36	64.14	62.58	63.85	68.11	74
10695	NM_001318842.1,NM_001318845.1,NM_001318847.1,NM_001318848.1,NM_006586.4	CNPY3	60.35	52.57	73.33	62.42	59.07	66.58
9380	NM_012203.1,XM_005251631.1,XM_011518073.2,XM_017015320.1,XM_017015321.1,XM_017015322.1,XM_017015323.1	GRHPR	60.31	57.31	73.46	66.59	70.26	68.01
5528	NM_001270476.1,NM_006245.3,NM_180976.2,NM_180977.2	PPP2R5D	60.21	59.42	69.78	70.06	67.08	73.48
1454	NM_001894.4,NM_152221.2	CSNK1E	60.18	70.54	67.52	53.73	56.71	54.94
7514	NM_003400.3,XM_005264544.1,XM_005264546.1,XM_006712094.2,XM_011533097.1,XM_011533098.1,XM_011533099.2	XPO1	60.12	57.02	68.92	53.92	54.16	53.31
10085	NM_001278642.1,NM_005711.4	EDIL3	60.11	82.98	55.8	100.21	73.11	90.34
10572	NM_006427.3,NM_021709.2,XM_011536360.2	SIVA1	60.03	64.07	68.18	69.66	60.89	63.18
10980	NM_006833.4	COPS6	60.02	50.84	67.11	48.14	46.73	55.24
54918	NM_017801.2	CMTM6	60	55.52	56.25	55.9	58.68	57.13
9775	NM_014740.3,XM_011525522.1	EIF4A3	60	58.88	64.19	60.04	58.29	60.94
3636	NM_001567.3,XM_005273978.3,XM_005273979.4,XM_011544999.2,XM_011545000.2,XM_017017673.1	INPPL1	59.98	61.24	59.9	69.7	54.38	57.28
84316	NM_001320924.1,NM_001320925.1,NM_032356.4,XM_011524037.2,XM_017025225.1,XM_017025226.1	NAA38	59.89	62.41	72.29	71.93	62.6	72.5
100529063	NM_001199864.1	BCL2L2-PABPN1	59.76	52.51	56.33	51.35	51.06	44.17
54998	NM_001127229.1,NM_001127230.1,NM_017900.2,XM_011541670.2	AURKAIP1	59.75	59.54	62.93	72.54	67.69	65.58
1665	NM_001358.2	DHX15	59.73	55.17	60.27	45.54	50.34	45.77
25870	NM_001042469.1,NM_001042470.1,NM_001130069.2,NM_001146333.1,NM_015411.2,XM_011515254.2,XM_017011939.1,XM_017011940.1	SUMF2	59.58	49.95	54.51	54.38	57.45	58.97
4059	NM_001013257.2,NM_005581.4	BCAM	59.44	59.82	54.53	57.03	58.74	67.86
81037	NM_030782.4,XM_011514144.2	CLPTM1L	59.34	57.38	66.96	63.01	58.24	57.22
5906	NM_001010935.2,NM_001291896.1,NM_002884.3,XM_017001960.1,XM_017001961.1,XM_017001962.1,XM_017001963.1,XM_017001964.1	RAP1A	59.33	49.93	55.44	49.11	52.22	47
51075	NM_001144012.2,NM_015959.3	TMX2	59.29	56.22	66.55	59.02	59.44	62.84
84321	NM_032361.3,XM_017009985.1	THOC3	59.27	49.78	62.14	47.13	48.75	50.92
55851	NM_001281532.1,NM_172341.2	PSENEN	59.23	48.35	52.89	52.42	51.26	50.92
26135	NM_001018067.1,NM_001018068.1,NM_001018069.1,NM_015640.3	SERBP1	59.22	56.13	67.07	55.8	57.2	58.05
51529	NM_001002244.2,NM_001002245.2,NM_001002246.2,NM_001002247.2,NM_001002248.2,NM_001002249.2,NM_001289414.1,NM_001289415.1,NM_001289416.1,NM_001289417.1,NM_001289418.1,NM_001289419.1,NM_001289420.1,NM_016476.11	ANAPC11	59.21	59.98	67.54	66.3	61.67	66.43
3783	NM_002250.2,XM_005258882.2,XM_005258883.2,XM_011526938.1	KCNN4	59.2	51.97	52.07	79.6	75.38	75.63
1176	NM_001002924.2,NM_001284.3,NM_001318090.1,NM_001318091.1,NM_001318093.1,NM_001318094.1,XM_011543136.2,XM_017009024.1,XM_017009025.1	AP3S1	59.18	57.49	50.41	47.33	50.55	40.47
5434	NM_001316323.1,NM_001316324.1,NM_002695.3,XM_011528070.2,XM_017026883.1	POLR2E	59.13	59.59	69.29	75.17	63.96	74.49
7264	NM_001317783.1,NM_003313.3,XM_005251051.3,XM_011517269.1	TSTA3	59.06	59.61	72.97	86.13	71.85	82.35
23385	NM_001290184.1,NM_001290186.1,NM_015331.2,XM_005245053.4,XM_011509363.2	NCSTN	59.06	61.06	53.42	63.72	62.46	63.86
284361	NM_175063.5,NM_206538.3,XM_006723163.3,XM_011526818.2	EMC10	59.02	65.18	67.91	91.15	64.86	79.85
23129	NM_015103.2,XM_011512588.1,XM_011512589.1,XM_011512590.2,XM_011512592.1	PLXND1	59	76.95	69.27	128.56	87.02	89.17
377	NM_001659.2,XM_005268856.1,XM_006719391.3	ARF3	58.99	58.3	64.17	52.55	54.77	55.88
3028	NM_001037811.2,NM_004493.2	HSD17B10	58.94	56.64	74.73	86.08	71.59	77.49
8675	NM_001001433.2,NM_001134772.2,NM_001134773.2,NM_001204868.1,NM_003763.5	STX16	58.8	60	64.63	50.4	49.81	39.99
27242	NM_014452.4,XM_017010744.1	TNFRSF21	58.79	56.46	60.73	90.92	73.28	93.93
6598	NM_001007468.2,NM_001317946.1,NM_003073.4,XM_011530345.2	SMARCB1	58.74	62.21	69.75	73.23	70.36	67.35
81848	NM_001127496.1,NM_001293289.1,NM_001293290.1,NM_030964.3,XM_011537685.2,XM_017009910.1	SPRY4	58.72	47.07	53.8	53.58	48.11	63.03
51012	NM_001256403.1,NM_016045.2	PRELID3B	58.67	54.35	60.55	42.27	50.48	43.6
1107	NM_001005271.2,NM_001005273.2,NM_005852.3,XM_005256427.4,XM_005256428.4,XM_005256429.4,XM_005256431.4,XM_006721423.3,XM_006721424.3,XM_006721428.3,XM_017024061.1,XM_017024062.1,XM_017024063.1,XM_017024064.1,XM_017024065.1,XM_017024066.1,XM_017024067.1,XM_017024068.1,XM_017024069.1,XM_017024070.1	CHD3	58.51	63.1	57.27	60.89	53.66	47.82
7323	NM_001300795.1,NM_003340.6,NM_181886.3,NM_181887.2,NM_181888.3,NM_181889.2,NM_181890.2,NM_181891.2,NM_181892.3,NM_181893.2,XM_017008584.1	UBE2D3	58.47	57.56	62.29	54.49	47.67	51.91
79083	NM_001042467.2,NM_001281473.1,NM_001281474.1,NM_024101.6,XM_006712737.1,XM_006712739.1,XM_006712740.1,XM_011511812.1,XM_017004893.1,XM_017004894.1	MLPH	58.46	41.61	43.04	49.34	57.12	63.41
3914	NM_000228.2,NM_001017402.1,NM_001127641.1,XM_005273124.4,XM_017001272.1	LAMB3	58.36	56.94	79.63	45.45	60.86	77.14
55379	NM_018509.3	LRRC59	58.33	54.9	67.18	55.65	61.66	70.29
2286	NM_001135208.1,NM_004470.3,NM_057092.2,XM_005273848.3	FKBP2	58.27	54.37	67.33	57.1	60.8	62.87
2971	NM_002097.2	GTF3A	58.26	53.6	80.6	58.22	55.79	62.84
572	NM_004322.3,NM_032989.2	BAD	58.17	59.91	70.67	67	61.06	76.9
91300	NM_138774.3,XM_011528416.2	R3HDM4	58.17	65.76	62.25	59.24	63.5	67.69
5018	NM_005015.3	OXA1L	58.16	53.95	54.66	48.7	63.53	60.33
23558	NM_012478.3,XM_011524580.2	WBP2	58.12	58.39	64.49	62.04	61.39	64.29
94239	NM_012412.4,NM_138635.3,NM_201436.2,NM_201516.2,NM_201517.2	H2AFV	58.09	50.16	58.71	47.44	47.7	52.18
1305	NM_001130103.1,NM_001320951.1,NM_080798.3,NM_080800.3,NM_080801.3,NM_080802.3,NM_080805.3,XM_011539292.2,XM_011539293.2,XM_011539294.2,XM_011539295.2,XM_017015676.1,XM_017015677.1,XM_017015678.1,XM_017015679.1,XM_017015680.1,XM_017015681.1,XM_017015682.1,XM_017015683.1,XM_017015684.1,XM_017015685.1,XM_017015686.1,XM_017015687.1,XM_017015688.1,XM_017015689.1,XM_017015690.1,XM_017015691.1,XM_017015…	COL13A1	58.06	57.78	54.98	58.41	64.5	55.78
10844	NM_001256617.1,NM_001256618.1,NM_006659.3,XM_017015595.1,XM_017015596.1	TUBGCP2	58.01	64.21	49.47	47.47	63.76	45.12
54976	NM_001039140.2,NM_001258429.1,NM_001258430.1,XM_011529266.2	C20orf27	58	48.67	65.23	65.55	61.83	61.73
80230	NM_001040451.2,NM_001040452.2,NM_025158.4,XM_005265993.4,XM_006714921.3,XM_006714922.3,XM_017009891.1,XM_017009892.1,XM_017009893.1,XM_017009894.1,XM_017009895.1	RUFY1	58	45.85	57.6	53.22	53.26	62.35
55967	NM_001258338.1,NM_018838.4	NDUFA12	57.94	67.27	67.19	59.26	55.1	57.54
8892	NM_014239.3	EIF2B2	57.82	43.44	52.46	44.51	54.46	52.52
10606	NM_001079524.1,NM_001079525.1,NM_006452.3,XM_011534366.1	PAICS	57.81	59.6	66.54	45.09	49.91	40.22
7132	NM_001065.3	TNFRSF1A	57.75	67.76	63.72	67.29	75.32	93.15
8761	NM_001135653.1,NM_001135654.1,NM_003819.3	PABPC4	57.74	61.91	61.47	61.14	67.21	62.34
3735	NM_001130089.1,NM_005548.2,XM_017023217.1	KARS	57.73	60.03	69.51	59.6	63.1	54.61
79171	NM_001319113.1,NM_024321.4,XM_005259257.2	RBM42	57.7	57.56	65.32	66.65	61.21	70.42
3098	NM_000188.2,NM_001322364.1,NM_001322365.1,NM_001322366.1,NM_001322367.1,NM_033496.2,NM_033497.2,NM_033498.2,NM_033500.2,XM_005269737.1,XM_011539732.1	HK1	57.67	73.38	55.17	51.01	71.68	59.96
9240	NM_006029.4	PNMA1	57.64	56.71	48.98	48.75	57.57	53.47
1743	NM_001244883.1,NM_001933.4	DLST	57.64	58.02	54.91	48.9	54.66	50.96
83719	NM_001145524.1,NM_031477.4	YPEL3	57.61	50.99	50.15	59.44	48.51	49.33
10276	NM_001047160.2,NM_005863.4	NET1	57.6	34.57	40.39	46.96	52.8	55.09
10236	NM_001102397.2,NM_001102398.2,NM_001102399.2,NM_001297620.1,NM_001297621.1,NM_001297622.1,NM_005826.4,XM_005245711.4,XM_011540471.2,XM_011540472.2,XM_011540474.2,XM_011540475.2,XM_011540476.2,XM_011540477.2,XM_017000008.1,XM_017000009.1,XM_017000010.1	HNRNPR	57.56	52.58	51.11	43.74	43.5	42.15
25796	NM_012088.2,XM_011527897.2	PGLS	57.55	58.34	55.55	69.56	62.74	75.03
6829	NM_001111020.2,NM_001130824.1,NM_001130825.1,NM_001319990.1,NM_001319991.1,NM_003169.3,XM_017027174.1	SUPT5H	57.52	58.11	58.56	65.13	54.33	54.54
88745	NM_033112.2	RRP36	57.52	56.53	67.53	53.98	54.04	52.58
2063	NM_005234.3	NR2F6	57.5	56.4	68.59	89.49	59.19	66.66
2287	NM_002013.3,XM_011536565.2,XM_017021092.1,XM_017021093.1	FKBP3	57.5	40.82	53.2	43.28	44.33	42.64
649	NM_001199.3,NM_006129.4,XM_006716386.2,XM_011544617.1,XM_017013738.1	BMP1	57.48	52.35	48.86	81.35	57.77	61.21
14	NM_001087.4,NM_001302545.1	AAMP	57.47	59.3	62.92	56.65	57.64	54.49
533	NM_001039457.2,NM_001294333.1,NM_004047.4	ATP6V0B	57.41	51.17	67.33	73.82	72.18	70.55
5935	NM_006743.4	RBM3	57.4	66.91	51.41	53.25	56.07	57.61
10634	NM_001278730.1,NM_006478.4,NM_152236.2,XM_011529824.1,XM_011529825.1,XM_017028533.1	GAS2L1	57.38	51.8	65.33	76.33	64.1	76.84
5352	NM_000935.2,NM_182943.2,XM_005247535.3,XM_017006625.1	PLOD2	57.32	77.67	37.82	36.49	52.17	41.18
25792	NM_001131015.1,NM_001131016.1,NM_001131017.1,NM_001131018.1,NM_001257975.1,NM_001257976.1,NM_012127.2,XM_005251888.3,XM_005251891.3,XM_005251892.3,XM_005251893.4,XM_006717039.3,XM_011518481.1,XM_011518482.2,XM_011518483.1,XM_017014594.1,XM_017014595.1,XM_017014596.1	CIZ1	57.3	64.72	69.75	74.29	71.21	61.61
10204	NM_001322038.1,NM_001322039.1,NM_001322040.1,NM_001322041.1,NM_005796.2	NUTF2	57.26	58.88	71.36	64.5	62.07	61.86
7905	NM_005669.4,XM_017009844.1	REEP5	57.19	56.45	55.4	45.75	51.64	43.62
56650	NM_001040181.1,NM_001040182.1,NM_001040183.1,NM_001040199.1,NM_001040200.1,NM_019895.2	CLDND1	57.11	55.52	51.02	45.47	50.49	45.49
23164	NM_015134.3,NM_201274.3,XM_005256563.4,XM_005256564.4,XM_011523761.2,XM_011523762.2,XM_011523763.2,XM_011523764.2,XM_011523765.2,XM_011523766.2,XM_011523767.2,XM_017024393.1	MPRIP	57.09	51.77	50.53	54.79	46.59	50.06
9637	NM_001042548.1,NM_005102.2,XM_006712153.2	FEZ2	57.05	54.58	52.34	34.85	49.52	46.29
6717	NM_001256891.1,NM_001256892.1,NM_003130.3,NM_198901.1,XM_011516528.1	SRI	56.99	50.28	46.18	38.47	47.68	48.89
30968	NM_001287031.1,NM_001287032.1,NM_001287033.1,NM_013442.2	STOML2	56.97	64.82	90.51	68.46	68.67	64.6
5515	NM_002715.2	PPP2CA	56.96	50.94	57.36	44.43	46.89	48.76
55240	NM_001008410.1,NM_018234.2,NM_138637.2,NM_182915.2,XM_006712614.3,XM_006712615.1,XM_011511403.1	STEAP3	56.96	66.45	50.71	64.91	62.84	69.14
11329	NM_001305102.1,NM_007271.3,XM_006714988.3,XM_006714989.3,XM_017010226.1	STK38	56.95	48.34	53.32	55.83	52.69	54.17
55858	NM_018475.4,XM_011534394.2,XM_017008412.1	TMEM165	56.95	45.76	52.33	46.12	55.64	49.96
55209	NM_001080517.2,NM_001292043.1,XM_005265301.1,XM_005265303.1,XM_011533920.1,XM_011533921.1,XM_011533922.1,XM_011533927.1,XM_011533928.1,XM_011533930.1,XM_011533932.1,XM_011533933.1,XM_017006767.1,XM_017006768.1,XM_017006769.1,XM_017006770.1,XM_017006771.1,XM_017006772.1,XM_017006773.1,XM_017006774.1,XM_017006775.1,XM_017006776.1,XM_017006777.1,XM_017006778.1,XM_017006779.1,XM_017006780.1,XM_017006…	SETD5	56.93	57.55	51.42	53	54.21	52.02
51187	NM_016304.2	RSL24D1	56.85	56.3	64	48.72	59	53.72
6624	NM_003088.3	FSCN1	56.85	51.2	61.56	75.43	66.78	69.79
10527	NM_006391.2	IPO7	56.71	49.63	52.66	36.79	45.51	44.71
51160	NM_016208.3,NM_183057.2,XM_005272323.3,XM_005272324.3,XM_005272325.3,XM_011517099.1,XM_011517100.1,XM_017013529.1	VPS28	56.71	62.67	65.4	75.49	78.14	73.52
3423	NM_000202.7,NM_001166550.3,NM_006123.4	IDS	56.7	56.34	41.1	40.18	50.11	56.44
51126	NM_016100.4,NM_181527.3,NM_181528.3	NAA20	56.68	47.8	46.75	50.62	51.24	41.18
9804	NM_014765.2	TOMM20	56.64	64.29	51.75	53.95	52.68	50.61
6455	NM_001199943.1,NM_001199944.1,NM_003025.3,XM_011528183.2,XM_017027146.1	SH3GL1	56.58	60.65	66.81	81.01	68.29	79.35
11258	NM_001281425.1,NM_001281426.1,NM_001281427.1,NM_007234.4,NM_024348.3	DCTN3	56.56	59.54	71.36	68.65	69.83	67.73
57819	NM_021177.4	LSM2	56.52	51.18	67.62	58.66	57.08	61.24
3727	NM_001286968.1,NM_005354.5	JUND	56.52	64.15	57.31	93.84	77.19	70.48
64710	NM_022731.4,XM_005245453.1	NUCKS1	56.51	55.11	55.56	57.32	50.03	51.98
4898	NM_001101662.1,NM_001242361.1,NM_002525.2,XM_005270903.1,XM_011541522.1,XM_011541523.1,XM_011541525.2,XM_017001375.1	NRDC	56.46	47.88	53.75	52.47	51.96	47.53
81853	NM_001127711.2,NM_001286484.1,NM_001286488.1,NM_001286489.1,NM_030969.4	TMEM14B	56.45	62.01	59.39	52.74	53.04	54.62
51203	NM_001243142.1,NM_001243143.1,NM_001243144.1,NM_001301136.1,NM_016359.4,NM_018454.7,XM_005254428.2,XM_005254430.4,XM_005254431.2,XM_006720559.2,XM_006720560.3,XM_006720561.2,XM_006720562.2,XM_006720563.2,XM_017022294.1,XM_017022295.1	NUSAP1	56.43	50.91	67.19	52.51	41.47	42.01
80700	NM_001171091.1,NM_025241.2,XM_017027325.1	UBXN6	56.35	66.43	60.2	73.13	68.2	74.49
23162	NM_001040439.1,NM_001318852.1,NM_015133.4,XM_005255190.2,XM_006720869.2,XM_011522429.2,XM_011522430.2,XM_011522431.2,XM_011522432.2,XM_011522433.2,XM_017023079.1,XM_017023080.1,XM_017023081.1	MAPK8IP3	56.25	62.39	51.03	58.46	49.08	39.46
58190	NM_001206878.1,NM_021198.2,NM_182642.2,XM_011511569.2,XM_011511570.2,XM_017004615.1,XM_017004616.1,XM_017004617.1,XM_017004618.1	CTDSP1	56.24	56.57	58.13	75.91	74.13	73.61
6732	NM_003137.4	SRPK1	56.17	56.83	65.6	43.78	48.46	45.23
29	NM_001092.4,NM_001159746.2,NM_001256847.2,NM_001282149.1,NM_001322840.1,NM_001322841.1,NM_001322842.1,NM_021962.4,XM_011523810.2,XM_011523811.2,XM_011523812.2,XM_011523813.2,XM_011523814.2,XM_011523815.2,XM_017024539.1,XM_017024540.1,XM_017024541.1,XM_017024542.1,XM_017024543.1	ABR	56.01	47.34	50.96	51.72	60.83	59.08
1174	NM_001283.3	AP1S1	56	50.79	59.02	51.41	54.23	61.82
5955	NM_001271837.1,NM_002902.2	RCN2	55.98	50.85	43.25	49.01	46.92	50.19
23420	NM_014287.3	NOMO1	55.92	45.61	44.2	47.41	51.31	52.18
100287932	NM_006327.3,XM_011539098.1,XM_011539099.1	TIMM23	55.9	52.79	71.12	55.76	55.27	59.43
9270	NM_001319066.1,NM_001319067.1,NM_001319068.1,NM_001319069.1,NM_001319070.1,NM_004763.4,NM_022334.4,XM_005246183.4,XM_005246184.4,XM_005246185.4,XM_005246189.4,XM_006711903.3,XM_011510416.2,XM_017005267.1,XM_017005268.1,XM_017005269.1,XM_017005270.1	ITGB1BP1	55.87	54.66	56.7	54.34	59.09	54.77
4716	NM_004548.2	NDUFB10	55.87	53.84	69.58	55.24	63.42	67.18
4077	NM_001291571.1,NM_001291572.1,NM_005899.4,NM_031862.3,XM_006721903.1,XM_011524813.1,XM_017024642.1,XM_017024643.1,XM_017024644.1	NBR1	55.87	53.49	51.57	47.77	56.7	52.57
160	NM_014203.2,NM_130787.2,XM_011526556.2,XM_011526557.2	AP2A1	55.81	57.62	56.33	65.88	56.26	63.94
28958	NM_001040431.2	COA3	55.79	41.71	59.9	49.6	53.56	50.36
10212	NM_005804.3,XM_006722606.3,XM_011527620.1,XM_011527621.2	DDX39A	55.79	54.77	64.18	60.92	51.66	56
55004	NM_017907.2	LAMTOR1	55.71	65.89	73.31	60.18	61.88	69.81
6605	NM_003079.4	SMARCE1	55.7	51.65	52.58	50.77	51.3	52.51
51371	NM_015932.5	POMP	55.68	53.09	67.78	52.56	48.38	53.25
118429	NM_001145794.1,NM_001286780.1,NM_001286781.1,NM_058172.5,XM_011531587.2,XM_017007711.1	ANTXR2	55.68	47.17	51.93	32.07	44.58	37.26
11267	NM_001317192.1,NM_001317193.1,NM_001317194.1,NM_007241.3,XM_017024075.1	SNF8	55.66	56.12	67.54	64.16	63.14	63.16
5110	NM_001252049.1,NM_001252050.1,NM_001252051.1,NM_001252052.1,NM_001252053.1,NM_005389.2,XM_011535868.2	PCMT1	55.65	51.6	54.19	45.63	49.8	49.29
28974	NM_014047.2	C19orf53	55.63	48.04	58.77	56.57	58.87	55.51
90993	NM_052854.3,XM_006718380.3	CREB3L1	55.62	53.92	59.61	49.14	56.4	79.84
8189	NM_004819.2,XM_005259286.1,XM_011527354.1	SYMPK	55.54	58.71	66.54	75.6	56.83	58.75
9898	NM_001127320.2,NM_001287815.1,NM_001287816.1,NM_014847.3,XM_005245658.3,XM_005245667.3,XM_005245668.3,XM_005245669.3,XM_005245670.3,XM_005245672.3,XM_005245673.3,XM_005245674.1,XM_011510215.2,XM_011510216.1,XM_017002972.1,XM_017002973.1,XM_017002974.1,XM_017002975.1,XM_017002976.1,XM_017002977.1,XM_017002978.1,XM_017002979.1,XM_017002980.1,XM_017002981.1,XM_017002982.1,XM_017002983.1,XM_017002984…	UBAP2L	55.52	54.66	59.99	63.2	57.31	61.94
5296	NM_005027.3	PIK3R2	55.51	59.06	56.4	73.07	64.4	67.81
8091	NM_001300918.1,NM_001300919.1,NM_003483.4,NM_003484.1,XM_017019989.1	HMGA2	55.44	80.93	51.89	44.28	51.15	48.36
9144	NM_001320523.1,NM_004710.4,XM_005257792.3	SYNGR2	55.44	49.92	60.92	54.45	58.54	74.76
7756	NM_001032293.2,NM_001098507.1,NM_003457.3,XM_011525185.2,XM_017025019.1,XM_017025020.1	ZNF207	55.43	54.12	62.26	50.21	48.58	53.17
8562	NM_003677.4	DENR	55.35	53.76	54.5	49.45	54.34	44.93
80727	NM_025250.2,XM_011515535.2,XM_017012655.1,XM_017012656.1	TTYH3	55.21	49.26	53.59	79.63	59.24	67.82
6721	NM_004599.3,XM_006724310.2,XM_011530347.1,XM_017028921.1,XM_017028922.1	SREBF2	55.21	59.91	68.49	59.81	54.56	54.68
65264	NM_023079.4	UBE2Z	55.2	51.06	59.1	58.12	55.55	58.08
150678	NM_001163424.1,NM_138336.1,XM_017003411.1	COPS9	55.19	51.18	66.96	63.94	59.48	65.53
374291	NM_024407.4,XM_005259556.4,XM_017026768.1	NDUFS7	55.19	52.01	68.01	71.67	63.65	72.79
5887	NM_001244713.1,NM_001244724.1,NM_002874.4	RAD23B	55.18	61.01	67.58	53.75	56.24	51.54
3843	NM_002271.4,XM_005254052.3,XM_005254053.3,XM_011521087.2,XM_011521088.2,XM_011521089.2,XM_011521090.2,XM_017020562.1	IPO5	55.15	57.69	69.38	45.47	49.86	48.01
55661	NM_017895.7,XM_011528888.2	DDX27	55.14	49.95	56.39	52.88	52.78	47.54
3281	NM_001537.3	HSBP1	55.12	50.57	57.19	54.47	53.25	50.55
124446	NM_001083613.1,NM_194280.3,XM_005255123.1	TMEM219	55.09	50.01	57.27	60.04	61.97	58.59
4836	NM_021079.4,XM_011524858.2	NMT1	55.07	47.89	61.22	57.25	52.23	52.09
1453	NM_001893.4,NM_139062.2,XM_005256336.3,XM_005256337.4,XM_017024199.1	CSNK1D	55.06	55.76	54.47	57.55	55.97	59.29
5439	NM_006234.4,XM_005250452.4,XM_017012353.1	POLR2J	55	48.93	60.81	57.16	52.07	52.47
1455	NM_001319.6,XM_005259498.1,XM_005259499.3,XM_005259500.1,XM_005259501.2,XM_017026297.1,XM_017026298.1	CSNK1G2	54.98	61.86	63.44	70.81	60.41	66.65
10419	NM_001039619.2,NM_001282953.1,NM_001282954.1,NM_001282955.1,NM_001282956.1,NM_006109.4,XM_017020927.1	PRMT5	54.94	48.1	61.44	49.26	57.21	51.77
51069	NM_001300848.1,NM_015950.4,XM_005249161.4	MRPL2	54.86	51.23	59.55	57.31	57.08	63.28
64960	NM_031280.3	MRPS15	54.86	50.38	65.99	60.18	62.82	55.75
4179	NM_002389.4,NM_153826.3,NM_172350.2,NM_172351.2,NM_172352.2,NM_172353.2,NM_172359.2,NM_172361.2,XM_011509563.1,XM_011509564.1,XM_017001308.1,XM_017001309.1,XM_017001310.1	CD46	54.77	54.43	46.1	46.2	47.55	45.55
3831	NM_001130107.1,NM_005552.4,NM_182923.3	KLC1	54.75	53.81	48.35	51.86	57.29	53.05
997	NM_004359.1,XM_005259690.3,XM_006722952.2	CDC34	54.73	56.09	61.61	67.75	61.52	68.8
51726	NM_016306.5	DNAJB11	54.7	50.06	51.35	58.18	52.28	57.84
93487	NM_144578.3,XM_011537362.2,XM_017021789.1	MAPK1IP1L	54.7	56.47	60.39	53.04	55.17	57.72
63905	NM_001003897.1,NM_022077.3,XM_017028006.1,XM_017028007.1	MANBAL	54.7	55.81	65.36	58.81	68.03	64.17
9867	NM_014819.4,XM_017010099.1	PJA2	54.62	53.67	41.71	39.18	49.59	42.94
7818	NM_001199849.1,NM_001199850.1,NM_001199851.1,NM_004632.3,NM_033657.2,XM_005245480.2,XM_005245481.2,XM_005245482.4,XM_011509972.2,XM_017002289.1,XM_017002290.1,XM_017002291.1,XM_017002292.1,XM_017002293.1,XM_017002294.1,XM_017002295.1,XM_017002296.1,XM_017002297.1	DAP3	54.61	50.62	55.6	51.16	52.97	46.58
372	NM_001142281.1,NM_001655.4,XM_005271542.3	ARCN1	54.59	57.11	53.79	44.86	51.43	65.24
6840	NM_001323599.1,NM_001323600.1,NM_003174.3,NM_021738.2,XM_005252570.2,XM_005252571.3,XM_005252573.2,XM_011519630.2,XM_011519631.2,XM_011519632.2,XM_011519633.2,XM_011519634.1,XM_011519635.1,XM_011519636.2,XM_011519637.2,XM_011519638.2,XM_017016575.1,XM_017016576.1,XM_017016577.1,XM_017016578.1,XM_017016579.1,XM_017016580.1,XM_017016581.1,XM_017016582.1,XM_017016583.1	SVIL	54.57	45.86	39.97	68.77	59.43	62.6
64928	NM_001318767.1,NM_001318768.1,NM_001318769.1,NM_001318770.1,NM_001318771.1,NM_032111.3	MRPL14	54.54	55.01	64.18	57.73	54.27	58.55
4706	NM_005003.2,XM_011545856.2	NDUFAB1	54.54	45.3	52.34	40.46	41.82	40.75
65993	NM_001300900.1,NM_023936.1,XM_017023595.1	MRPS34	54.52	49.64	76.8	55.53	57.94	58.42
58505	NM_001267817.1,NM_001267818.1,NM_021227.3	OSTC	54.49	55.58	51.78	57.79	52.98	56.7
5201	NM_002622.4,XM_005268465.3	PFDN1	54.46	52.79	58.8	47.59	48.83	50.58
11130	NM_001005413.1,NM_007057.3,NM_032997.2,XM_017015605.1	ZWINT	54.46	51.24	73.29	48.91	43.26	40.16
2004	NM_001303511.1,NM_005230.3,XM_006719275.3	ELK3	54.4	60.73	57.97	36.84	54.35	45.17
10944	NM_014267.5,XM_017017143.1	C11orf58	54.33	54.12	52.05	43.57	47.57	48.46
353	NM_000485.2,NM_001030018.1	APRT	54.31	60.39	77.14	59.58	72.74	65.21
30846	NM_014601.3	EHD2	54.27	53.31	54.9	66.97	63.92	68.04
10197	NM_001267045.1,NM_005789.3,NM_176863.2,XM_011524177.2	PSME3	54.27	49.2	63.8	46.56	51.55	47.89
10262	NM_005850.4	SF3B4	54.24	45.12	58.68	61.19	54.07	55.69
2874	NM_004489.4	GPS2	54.2	44.51	58.99	60.36	64.99	62.47
91289	NM_033200.2,XM_005261955.3,XM_006724426.3,XM_006724427.3,XM_017029077.1	LMF2	54.18	58.13	59.05	66.3	61.22	67.68
8861	NM_001113407.2,NM_001321612.1,NM_003893.4,XM_017016867.1,XM_017016868.1,XM_017016869.1	LDB1	54.18	46.13	40.66	59.29	44.84	44.81
4953	NM_001287188.1,NM_001287189.1,NM_001287190.1,NM_002539.2	ODC1	54.12	53.6	62.29	31.71	39.77	41.25
64951	NM_032014.2	MRPS24	54.11	53.5	61.89	58.72	54.28	61.97
10602	NM_001270436.1,NM_001270437.1,NM_001270438.1,NM_006449.4,XM_011532482.2	CDC42EP3	54.11	64.51	55.35	41.47	44.17	42.74
8409	NM_004182.3,NM_153477.2	UXT	54.09	53.29	53.08	55.62	61.37	58.04
51024	NM_016068.2	FIS1	54.09	44.05	51.8	51.83	47.09	63.16
6992	NM_021959.2,XM_006715174.3	PPP1R11	54.08	51.76	55.67	48.75	54.85	55.31
51253	NM_016491.3,XM_005270920.3	MRPL37	54.05	53.87	65.23	65.44	56.6	64.03
5704	NM_006503.3,NM_153001.2	PSMC4	54.04	47.37	53.83	51.61	49.74	50.43
51280	NM_016548.3,NM_177937.2	GOLM1	53.95	55.47	58.46	53.38	53.65	59.49
7494	NM_001079539.1,NM_005080.3	XBP1	53.92	50.14	55.15	59.02	57.77	73.71
10969	NM_001159936.1,NM_006824.2	EBNA1BP2	53.91	46.29	63.28	50.9	54.89	50.07
10490	NM_006370.2	VTI1B	53.88	46.87	52.33	42.36	45.35	48.95
3655	NM_000210.3,NM_001079818.2,NM_001316306.1,XM_006712510.1,XM_006712511.1,XM_017004005.1,XM_017004006.1,XM_017004007.1,XM_017004008.1	ITGA6	53.88	48.71	44.82	42.31	50.1	45.87
6520	NM_001012662.2,NM_001012664.2,NM_001013251.2,NM_002394.5	SLC3A2	53.87	67.19	67.01	57.45	55.32	57.64
284565	NM_001170755.2,NM_173638.4,XM_017001077.1	NBPF15	53.86	49.69	55.34	57.41	50.9	37.58
81671	NM_030938.3	VMP1	53.86	45.93	50.47	43.68	50.77	42.4
11007	NM_006848.2	CCDC85B	53.84	59.79	63.52	49.06	53.77	56.83
254102	NM_001099409.1,XM_005273867.3,XM_005273868.3,XM_005273869.3,XM_005273870.3,XM_006718486.3,XM_006718487.3,XM_011544886.2,XM_017017467.1,XM_017017468.1,XM_017017469.1	EHBP1L1	53.78	60.15	56.59	61.82	48.85	54.89
23196	NM_001286722.1,NM_001286723.1,NM_001286724.1,NM_014612.4,XM_005251842.4,XM_011518412.2,XM_011518413.2,XM_011518414.2,XM_011518416.2	FAM120A	53.7	51.91	57.89	49.92	50.09	50.55
56851	NM_020154.2	EMC7	53.68	46.89	57.96	49.79	50.26	47.55
92579	NM_001319945.1,NM_138387.3,XM_011525473.2,XM_011525474.2,XM_017025335.1	G6PC3	53.59	53.07	58.77	49.78	51.8	62.31
6257	NM_001270401.1,NM_001291989.1,NM_021976.4,XM_005249278.2,XM_011514796.2,XM_017011176.1	RXRB	53.58	52.45	56.87	64.28	55.52	60.29
6392	NM_001276503.1,NM_001276504.1,NM_001276506.1,NM_003002.3	SDHD	53.5	54.95	59.53	43.83	42.74	48.55
53615	NM_001281453.1,NM_001281454.1	MBD3	53.44	54.47	70.7	77.1	62.12	69.64
83931	NM_001282546.1,NM_001282547.1,NM_032017.2	STK40	53.34	45.51	62.9	60.22	62.79	56.64
84270	NM_001318010.1,NM_001318011.1,NM_032310.4	CARD19	53.29	49.35	52.5	56.93	60.79	57.82
3308	NM_002154.3	HSPA4	53.28	46.74	53.99	37.18	35.68	45.66
1432	NM_001315.2,NM_139012.2,NM_139013.2,NM_139014.2,XM_006714998.3,XM_011514310.2,XM_017010299.1,XM_017010300.1,XM_017010301.1,XM_017010302.1,XM_017010303.1,XM_017010304.1	MAPK14	53.28	53.25	51.77	46.8	47.15	49.49
5162	NM_000925.3,NM_001173468.1,NM_001315536.1	PDHB	53.27	49.8	51.92	47.73	51.46	51.69
10146	NM_005754.2,NM_198395.1,XM_006714749.3,XM_006714750.3,XM_017008922.1,XM_017008923.1	G3BP1	53.25	39.75	51.86	41.4	44.51	50.57
3912	NM_002291.2,XM_017012201.1,XM_017012202.1	LAMB1	53.24	54.62	39.64	40.13	46.2	37.11
10540	NM_001261412.1,NM_001261413.1,NM_006400.4,XM_011537761.2	DCTN2	53.2	53.89	52.46	55.28	60	60.89
6722	NM_001292001.1,NM_003131.3	SRF	53.18	50.18	59.88	49.92	48.56	48.05
7386	NM_006003.2	UQCRFS1	53.14	57.71	57.15	50.71	51.95	49.7
10327	NM_001202413.1,NM_001202414.1,NM_006066.3,NM_153326.2,XM_011540491.2,XM_011540492.2	AKR1A1	53.09	42.25	56.99	60.04	50.92	64.66
51652	NM_001005753.2,NM_001193517.1,NM_016079.3	CHMP3	53.07	52.14	50.66	48.93	51	47.75
80335	NM_025222.3,XM_011534136.2	WDR82	53.01	52.9	55.1	53.29	53.81	57.86
9266	NM_004228.6,NM_017457.5,XM_006723472.2,XM_006723473.2	CYTH2	53	52.27	46.35	59.25	45.04	45.28
56270	NM_019613.3,XM_005256377.4,XM_017024862.1,XM_017024863.1	WDR45B	52.99	61.6	48.31	45.2	58.65	49.52
1314	NM_001098398.1,NM_004371.3	COPA	52.96	49.74	45.06	54.3	55.05	55.96
54939	NM_001284377.1,NM_001284378.1,NM_001284379.1,NM_001321844.1,NM_001321845.1,NM_001321846.1,NM_001321847.1,NM_001321848.1,NM_017828.4,XM_005254509.3,XM_005254510.3,XM_011521739.1,XM_011521740.1,XM_011521741.1,XM_017022385.1	COMMD4	52.94	47.82	62.22	59.37	45.68	53.65
10159	NM_005765.2	ATP6AP2	52.93	54.07	45.07	51.87	54.21	51.51
9334	NM_004776.3	B4GALT5	52.85	49.99	51.99	75.87	56.84	67.07
9550	NM_004888.3	ATP6V1G1	52.82	48.57	50.77	50.06	50.49	45.97
10471	NM_001185181.2,NM_001265595.1,NM_001265596.1,NM_014260.3	PFDN6	52.82	45.39	61.22	52.01	46.43	49.21
6659	NM_003107.2	SOX4	52.81	56.81	48.02	69.12	58.24	72.67
27339	NM_014502.4	PRPF19	52.81	50.62	59.14	52.98	48.98	56.61
65117	NM_023012.5,XM_005253601.1,XM_005253602.2,XM_005253604.1,XM_011538688.1,XM_011538689.1,XM_017019830.1,XM_017019831.1,XM_017019832.1,XM_017019833.1	RSRC2	52.79	53.08	52.34	42.76	40.8	36.45
3265	NM_001130442.2,NM_001318054.1,NM_005343.3,NM_176795.4	HRAS	52.77	52.98	68.72	63.14	53.84	62.44
311	NM_001157.2,NM_001278407.1,NM_001278408.1,NM_001278409.1,NM_145868.1,NM_145869.1,XM_005269741.4,XM_005269742.1,XM_006717813.1,XM_006717814.3,XM_011539735.1,XM_011539736.2	ANXA11	52.76	51.85	51.56	53.11	54.88	56.27
54461	NM_018998.3,XM_005266089.2,XM_011518789.1,XM_017014812.1	FBXW5	52.74	54.7	65.47	74.29	66.36	67.8
83590	NM_001136044.1,NM_031434.3	TMUB1	52.72	49.17	60.52	55.49	49.92	61.95
2648	NM_021078.2,XM_006721817.3,XM_006721818.3,XM_017024448.1	KAT2A	52.67	51.99	60.18	61.97	48.82	44.58
23654	NM_012401.3,XM_005261909.1,XM_005261910.2,XM_005261911.4,XM_006724413.2,XM_011530682.2,XM_017028703.1,XM_017028704.1	PLXNB2	52.66	58.49	54.93	72.74	60.14	67.08
23	NM_001025091.1,NM_001090.2	ABCF1	52.66	49.74	61.24	53.41	54.94	51.14
51645	NM_016059.4	PPIL1	52.66	45.52	59.35	49.53	48.61	47.25
51082	NM_001206559.1,NM_015972.3,NM_152705.2,XM_005266412.1,XM_005266414.2,XM_017020622.1,XM_017020623.1	POLR1D	52.61	49.49	60.2	49.65	45.21	49.97
4241	NM_005929.5,NM_033316.3,XM_006713643.3,XM_011512850.2,XM_011512851.2	MELTF	52.59	60.97	50.31	58.17	61.24	75.22
6426	NM_001078166.1,NM_006924.4	SRSF1	52.59	41.05	53.57	40.31	40.58	39.82
8775	NM_003827.3,XM_011527436.1,XM_011527437.1	NAPA	52.58	50.44	58.75	59.52	58.15	58.51
9219	NM_004739.3,XM_017018561.1	MTA2	52.53	52.12	57.78	50.86	49.05	56.83
81631	NM_022818.4	MAP1LC3B	52.41	57.21	52.25	43.92	56.36	52.5
11188	NM_001276293.1,NM_001276294.1,NM_007184.3,XM_005264839.2,XM_006712955.2,XM_017005643.1	NISCH	52.38	48.78	48.12	66.59	48.26	50.66
23117	NM_130464.2	NPIPB3	52.32	55.41	58.35	50.6	50.23	44.26
51506	NM_016406.3,XM_005245254.1,XM_017001450.1,XM_017001451.1	UFC1	52.29	44.93	47.3	59.24	42.91	48.44
1500	NM_001085458.1,NM_001085459.1,NM_001085460.1,NM_001085461.1,NM_001085462.1,NM_001085463.1,NM_001085464.1,NM_001085465.1,NM_001085466.1,NM_001085467.1,NM_001085468.1,NM_001085469.1,NM_001206883.1,NM_001206884.1,NM_001206885.1,NM_001206886.1,NM_001206887.1,NM_001206888.1,NM_001206889.1,NM_001206890.1,NM_001206891.1,NM_001331.2	CTNND1	52.23	51.54	43.8	46.9	41.16	49.05
780	NM_001202521.1,NM_001202522.1,NM_001202523.1,NM_001297652.1,NM_001297653.1,NM_001297654.1,NM_001954.4,NM_013993.2,NM_013994.2,XM_006715185.2,XM_011514882.2,XM_011514883.1,XM_011514884.1,XM_011514885.1,XM_011514886.1,XM_011514887.1,XM_011514888.2,XM_017011268.1,XM_017011269.1	DDR1	52.21	48.91	50.5	68.44	77.22	66.81
91252	NM_001128225.2,NM_152264.4,XM_006718381.3,XM_006718383.3,XM_006718384.2,XM_006718385.2,XM_011520466.1,XM_011520467.1,XM_011520468.2,XM_011520469.1,XM_011520470.1,XM_017018540.1,XM_017018541.1,XM_017018542.1	SLC39A13	52.2	57.55	56.03	52.04	54.2	54.82
79180	NM_024329.5,XM_005246000.3	EFHD2	52.2	48.53	64.67	60.06	56.77	59.91
10938	NM_001282444.1,NM_001282445.1,NM_006795.3,XM_011544739.1	EHD1	52.14	46.32	61.02	61.13	48.81	60.04
126321	NM_001287529.1,NM_174983.4,XM_005259490.4,XM_006722647.3,XM_011527684.2,XM_017026288.1	MFSD12	52.14	56.36	61.47	68	57.75	65.81
3661	NM_001197122.1,NM_001197123.1,NM_001197124.1,NM_001197125.1,NM_001197126.1,NM_001197127.1,NM_001197128.1,NM_001571.5,XM_006723197.1,XM_006723198.1,XM_006723200.1,XM_006723201.1,XM_006723202.2,XM_017026766.1,XM_017026767.1	IRF3	52.12	46.51	55.08	59.95	44.51	45.38
522	NM_001003696.1,NM_001003697.1,NM_001003701.1,NM_001003703.1,NM_001320266.1,NM_001320267.1,NM_001685.4	ATP5J	52.09	46.91	54.42	51.9	43.55	46.84
5713	NM_002811.4	PSMD7	52.04	52.14	55.06	44.58	51.27	41.96
10787	NM_013436.4,NM_205842.2,XM_006712200.3,XM_006712201.3	NCKAP1	52.04	52.36	48.53	39.69	50.69	43.41
1616	NM_001141969.1,NM_001141970.1,NM_001254717.1,NM_001350.4,XM_005248860.3	DAXX	52.01	47.92	58.28	50.03	57.07	54.28
56034	NM_016205.2,XM_011532124.2,XM_017008455.1,XM_017008456.1	PDGFC	52	50.98	39.83	41.35	41.57	43.59
51070	NM_001270960.1,NM_015953.4,XM_005258964.4,XM_006723235.3,XM_011527015.2,XM_011527017.2,XM_017026851.1,XM_017026852.1	NOSIP	51.98	46.15	57.01	64.91	59.65	58.28
54973	NM_001256456.1,NM_001256460.1,NM_001256462.1,NM_001256463.1,NM_017871.5,XM_011541647.1,XM_011541648.1,XM_011541650.1,XM_017001557.1,XM_017001558.1	CPSF3L	51.98	55.15	52.53	68.47	59.93	50.79
10273	NM_001293197.1,NM_005861.3	STUB1	51.9	47.77	65.88	56.98	56.3	57.84
4245	NM_001114617.1,NM_001114618.1,NM_001114619.1,NM_001114620.1,NM_002406.3,XM_005265915.1,XM_005265916.1,XM_006714866.1,XM_011534559.1,XM_011534560.1,XM_011534561.1,XM_011534562.1,XM_011534563.2,XM_017009486.1,XM_017009487.1	MGAT1	51.88	49.33	57.58	62.32	61	70.7
4052	NM_000627.3,NM_001166264.1,NM_001166265.1,NM_001166266.1,NM_206943.2,XM_005264317.3,XM_005264318.3,XM_011532853.2,XM_011532855.2,XM_011532856.2,XM_011532857.2,XM_011532858.2,XM_011532859.2,XM_011532860.2,XM_011532861.2,XM_011532862.2,XM_017004108.1,XM_017004109.1,XM_017004110.1	LTBP1	51.88	48.06	23.05	21.62	43.52	44.85
9276	NM_004766.2,XM_017007512.1,XM_017007513.1	COPB2	51.83	42.1	42.06	43.34	45.16	52.26
27243	NM_014453.3,NM_198426.2,XM_005258746.2,XM_005258747.3	CHMP2A	51.78	48.16	53.91	46.82	45.76	48.94
144097	NM_138471.2,XM_005273782.2,XM_005273783.2,XM_006718437.1,XM_011544770.1,XM_011544771.1,XM_011544772.1	C11orf84	51.75	54.12	63.09	52.73	39.87	51.44
2806	NM_001286220.1,NM_002080.3	GOT2	51.73	53.72	64.68	46.64	52.18	46.1
23275	NM_015227.4,NM_133635.4,XM_006723981.3,XM_011529504.2,XM_011529505.2,XM_011529506.2,XM_011529507.2,XM_011529508.2,XM_011529509.2,XM_011529510.2,XM_011529511.2,XM_011529512.2,XM_011529513.2,XM_017028306.1,XM_017028307.1,XM_017028308.1,XM_017028309.1	POFUT2	51.7	54.66	52.35	64.14	55.14	61.54
5747	NM_001199649.1,NM_001316342.1,NM_005607.4,NM_153831.3,XM_005251003.2,XM_005251012.2,XM_005251013.2,XM_006716608.2,XM_006716609.2,XM_006716610.2,XM_011517194.2,XM_017013651.1,XM_017013652.1,XM_017013653.1,XM_017013654.1,XM_017013655.1,XM_017013656.1,XM_017013657.1,XM_017013658.1,XM_017013659.1,XM_017013660.1,XM_017013661.1,XM_017013662.1,XM_017013663.1,XM_017013664.1,XM_017013665.1,XM_017013666.1,…	PTK2	51.69	49.91	49.72	45.51	43.15	41.63
310	NM_001156.4,NM_001320879.1,NM_001320880.1,NM_004034.3,XM_017016162.1,XM_017016163.1	ANXA7	51.68	52.67	53.64	42.72	51.22	48.6
25937	NM_001168278.1,NM_001168280.1,NM_015472.4,XM_017006121.1,XM_017006122.1	WWTR1	51.64	45.21	46.4	42.59	52.96	57.58
9049	NM_001302959.1,NM_001302960.1,NM_003977.3	AIP	51.64	48.56	50.58	55.11	48.67	56.63
1983	NM_001969.4,NM_183004.4	EIF5	51.62	50.07	50.18	39.02	52.66	43.31
7155	NM_001068.3,XM_005265427.3,XM_011534057.2	TOP2B	51.56	51.33	44.58	44.38	49.36	46.67
4720	NM_001166159.1,NM_004550.4,XM_005245208.2,XM_005245209.1,XM_017001357.1	NDUFS2	51.53	47.06	49.02	52.13	45.97	46.8
7347	NM_001270952.1,NM_006002.4,XM_011535212.1,XM_011535213.2,XM_011535214.2,XM_017020725.1,XM_017020726.1,XM_017020727.1	UCHL3	51.52	50.04	59.83	34.45	39.27	39.22
965	NM_001144822.1,NM_001779.2,XM_017002869.1	CD58	51.43	36.88	36.06	49.94	58.19	45.43
10890	NM_016131.4	RAB10	51.36	45	51.16	45.69	47.75	51.79
51109	NM_001252650.1,NM_016026.3	RDH11	51.25	47.81	49.69	43.44	45.57	39.92
7343	NM_001076683.1,NM_001076684.2,NM_014233.3,XM_006722059.3,XM_006722060.2,XM_006722061.2,XM_017024995.1,XM_017024996.1,XM_017024997.1,XM_017024998.1,XM_017024999.1,XM_017025000.1,XM_017025001.1,XM_017025002.1,XM_017025003.1,XM_017025004.1	UBTF	51.2	42.82	50.69	49.07	47.98	51.3
26574	NM_012138.3,XM_011524611.1	AATF	51.2	48.68	51.6	43.34	51.4	50.01
113402	NM_145169.2	SFT2D1	51.2	49.97	60.02	47.28	51.01	47.02
92799	NM_138392.3,XM_006723474.1,XM_006723475.1,XM_011527492.1,XM_011527493.1,XM_017027473.1,XM_017027474.1	SHKBP1	51.09	51.86	58.26	57.53	52.34	51.33
537	NM_001183.5,XM_011531179.1	ATP6AP1	51.04	53.68	46.5	67.01	58.12	59.86
8678	NM_001313998.1,NM_001313999.1,NM_001314000.1,NM_003766.4,XM_005257759.2,XM_005257760.3,XM_011525421.2,XM_017025262.1,XM_017025263.1,XM_017025264.1	BECN1	51	44.7	48.69	42.88	45.97	45.55
58533	NM_021249.3,NM_152233.2,XM_006720224.1	SNX6	50.99	42.95	47.22	43.62	48.26	46.38
4017	NM_002318.2	LOXL2	50.93	67.46	45.47	72.47	71.27	58.35
29074	NM_001318817.1,NM_014161.4	MRPL18	50.92	49.78	60.68	48.85	45.52	48.08
51727	NM_001136140.1,NM_016308.2	CMPK1	50.88	49.44	50.05	48.12	52.62	52.65
6386	NM_001007067.1,NM_001007068.1,NM_001007069.1,NM_001007070.1,NM_005625.3,XM_011517571.2,XM_017013727.1,XM_017013728.1	SDCBP	50.88	55.11	50.54	41.76	47.01	47.38
79586	NM_001195731.1,NM_024536.5,XM_011511838.2	CHPF	50.85	58.53	59.98	71.67	67.71	87.22
1785	NM_001005360.2,NM_001005361.2,NM_001005362.2,NM_001190716.1,NM_004945.3	DNM2	50.83	54.74	49.8	59.33	51.83	59.94
55860	NM_018477.2,XM_011536960.1,XM_011536961.1,XM_011536962.2,XM_011536963.2	ACTR10	50.79	45.93	41.29	45.11	49.48	46.41
3297	NM_005526.2,NM_005526.3,XM_005272315.2,XM_005272316.2,XM_005272317.1,XM_011517004.2,XM_011517006.2,XM_017013377.1	HSF1	50.78	55.59	69.06	68.97	69.07	62.4
7453	NM_004184.3,NM_173701.1,NM_213645.1,NM_213646.1,XM_005268044.3,XM_006720249.3,XM_011537133.2,XM_011537135.2,XM_011537136.2,XM_017021627.1,XM_017021628.1,XM_017021629.1	WARS	50.74	49.66	50.52	50.21	53.75	52.67
3420	NM_001258384.2,NM_006899.4,NM_174855.3,XM_005260716.1	IDH3B	50.64	45.64	50.15	52.2	49.42	41.99
10428	NM_006324.2,XM_011522814.1,XM_011522815.1	CFDP1	50.57	41.01	49.54	37.46	44.08	37.86
4061	NM_001127213.1,NM_002346.2	LY6E	50.56	54.69	75.25	154.26	70.02	159.73
122704	NM_001318870.1,NM_178336.2,NM_180982.2,NM_181304.2,NM_181305.2,NM_181306.2,NM_181307.2,XM_005267325.4,XM_005267328.3	MRPL52	50.55	49.08	69.66	47.42	57.46	50.77
22870	NM_014931.3	PPP6R1	50.5	48.82	57.59	54.73	51.47	50.59
10015	NM_001162429.2,NM_001256192.1,NM_013374.5,XM_011533252.1,XM_011533253.1,XM_017005488.1	PDCD6IP	50.42	49.41	44.74	40.26	49.02	44.51
1267	NM_033133.4,XM_006721701.3,XM_011524340.2	CNP	50.42	44.34	55.38	62.48	55.13	60.08
6342	NM_001007098.2,NM_001007099.2,NM_001007100.2,NM_001007250.2,NM_001193599.1,NM_001193600.1,NM_001193617.1,NM_002979.4,XM_005271103.4,XM_011541935.2,XM_017002045.1,XM_017002046.1	SCP2	50.4	40.57	40.12	44.95	40.2	44.3
140465	NM_001199629.1,NM_002475.4	MYL6B	50.35	47.3	50.23	49.69	45.67	54.28
10227	NM_001120.4,NM_001146069.1,XM_005247927.3	MFSD10	50.3	62.24	53.55	57.94	50.63	47.32
89891	NM_052844.3,XM_011519179.2	WDR34	50.26	49.88	78.97	70.83	58.7	63.64
4350	NM_001015052.2,NM_001015054.2,NM_002434.3	MPG	50.2	44.99	58.55	46.05	53.33	60.17
222658	NM_001286579.1,NM_001286580.1,NM_173562.4,XM_005248940.4,XM_006715023.2,XM_011514398.2	KCTD20	50.16	52.86	47.95	43.12	46.31	46.57
10284	NM_005870.4,XM_011534868.2	SAP18	49.98	45.24	54.45	44.39	40.91	46.65
10123	NM_001282431.1,NM_005737.3	ARL4C	49.97	66.07	46.84	62.8	77.92	67.55
1051	NM_001285878.1,NM_001285879.1,NM_005194.3	CEBPB	49.94	78.19	60.53	81.98	55.25	57
10016	NM_001267556.1,NM_001267557.1,NM_001267558.1,NM_001267559.1,NM_013232.3	PDCD6	49.93	45.55	51.84	51.88	51.89	49.75
10573	NM_006428.4,XM_005255041.1,XM_011522351.2	MRPL28	49.92	47.7	63.48	54.29	51.55	54.21
51247	NM_001033112.2,NM_016480.4,XM_011543428.1,XM_017009522.1,XM_017009523.1	PAIP2	49.88	46.49	46.43	42.45	39.77	41.17
5826	NM_005050.3,XM_005267939.3,XM_005267940.3,XM_005267941.4,XM_005267942.4,XM_005267946.3,XM_005267949.3,XM_006720223.2,XM_011537041.2,XM_017021531.1,XM_017021532.1,XM_017021533.1,XM_017021534.1,XM_017021535.1,XM_017021536.1,XM_017021537.1,XM_017021538.1,XM_017021539.1,XM_017021540.1,XM_017021541.1,XM_017021542.1,XM_017021543.1,XM_017021544.1	ABCD4	49.78	47.51	50.15	49.79	48.71	44.45
8943	NM_001261826.1,NM_003938.6,XM_006722932.2,XM_017027422.1	AP3D1	49.73	51.23	57.32	58.79	57.19	61.8
4047	NM_001001438.2,NM_001145436.1,NM_001145437.1,NM_002340.5,XM_006724004.3,XM_011529564.2,XM_011529565.1,XM_011529566.2,XM_011529567.2,XM_017028346.1,XM_017028347.1,XM_017028348.1	LSS	49.71	48.41	53.78	65.21	49.97	55.68
3654	NM_001025242.1,NM_001025243.1,NM_001569.3,XM_005274668.3,XM_011531158.2	IRAK1	49.71	55.21	63.25	57.05	53.36	51.85
5217	NM_002628.4,NM_053024.3	PFN2	49.71	52.13	50.8	45.47	51	46.13
9686	NM_001128219.2,NM_001128220.2,NM_001128221.2,NM_001284390.1,NM_001284391.1,NM_014667.3,XM_011534267.2,XM_011534268.1,XM_011534269.1,XM_017007541.1,XM_017007542.1	VGLL4	49.7	48.86	47.03	78.54	60.04	67.07
56897	NM_020135.2,NM_130395.2,XM_005249232.3,XM_017011060.1	WRNIP1	49.67	52.09	55.68	48.79	48.81	51.38
22883	NM_001009566.2,NM_001302883.1,NM_014944.4	CLSTN1	49.58	52.81	43.97	55.45	53.61	61.31
9978	NM_014248.3	RBX1	49.5	49.06	59.21	49.48	49.79	50.93
23344	NM_001184796.1,NM_015292.2	ESYT1	49.48	47.25	49.91	46.94	54.1	54.74
64949	NM_030811.3	MRPS26	49.44	47.86	52.16	59.92	57.4	52.37
9967	NM_001321471.1,NM_001321473.1,NM_005119.3,XM_005271371.4	THRAP3	49.36	47.75	48.22	46.63	43.85	36.96
9448	NM_001242559.1,NM_001242560.1,NM_004834.4,NM_145686.3,NM_145687.3,XM_005264048.2,XM_005264050.3,XM_005264052.3,XM_005264057.3,XM_005264058.3,XM_005264059.3,XM_005264060.3,XM_005264062.3,XM_005264063.3,XM_005264064.3,XM_005264065.3,XM_005264066.3,XM_005264068.3,XM_005264069.2,XM_005264071.2,XM_006712865.2,XM_006712868.2,XM_006712869.2,XM_017005349.1,XM_017005350.1,XM_017005351.1,XM_017005352.1,XM_…	MAP4K4	49.34	52.92	43.99	46.7	56.79	49.55
5236	NM_001172818.1,NM_001172819.1,NM_002633.2	PGM1	49.33	54.53	46.33	52	58.67	63.04
28951	NM_021643.3	TRIB2	49.32	47.11	45.33	72.62	56.75	66.23
8525	NM_001105540.1,NM_001199266.1,NM_001199267.1,NM_001199268.1,NM_003646.3,NM_201532.2,NM_201533.3,XM_005253181.3,XM_005253182.3,XM_006718354.1,XM_006718355.2,XM_011520422.1,XM_011520423.1,XM_017018455.1,XM_017018456.1,XM_017018457.1	DGKZ	49.32	51.75	65.38	59.9	46.58	56.29
81926	NM_001130111.1,NM_031213.3,XM_011528338.1,XM_017027341.1,XM_017027342.1	ABHD17A	49.27	53.8	62.22	68.35	58.64	70.89
254863	NM_152766.3,NM_152766.4	TMEM256	49.22	50.95	56.7	42.32	47.97	45.46
6636	NM_003095.2	SNRPF	49.14	54.27	64.08	46.99	46.15	48.25
400916	NM_001301339.1,NM_213720.2	CHCHD10	49.1	49.34	68.76	51.07	49.74	58.61
9516	NM_001136472.1,NM_001136473.1,NM_004862.3,XM_006720982.2,XM_006720983.3,XM_006720984.3,XM_006720985.3,XM_011522754.2,XM_017023896.1	LITAF	49.07	40.7	42.29	68.29	52.21	60.07
10975	NM_006830.3	UQCR11	49.06	41.66	50.19	50.4	46.69	54.93
6747	NM_001308197.1,NM_001308204.1,NM_001308205.1,NM_007107.4	SSR3	49.02	55.11	62.34	37.14	46.27	48.54
2098	NM_001984.1,XM_005266278.2,XM_011534954.1,XM_017020414.1	ESD	49	47.6	48.67	40.87	38.24	50.46
4616	NM_015675.3,XM_017026822.1	GADD45B	48.98	93.81	49.59	36.61	35.42	31.78
5987	NM_006510.4	TRIM27	48.95	42.61	53.72	51.34	48.6	53.12
64210	NM_001289403.1,NM_001289404.1,NM_001289405.1,NM_022362.4,XM_005270035.2,XM_005270041.1,XM_006717944.3,XM_006717945.2,XM_011540062.1,XM_011540063.2,XM_017016515.1,XM_017016516.1,XM_017016517.1,XM_017016518.1,XM_017016519.1,XM_017016520.1,XM_017016521.1,XM_017016522.1,XM_017016523.1,XM_017016524.1,XM_017016525.1,XM_017016526.1,XM_017016527.1,XM_017016528.1,XM_017016529.1,XM_017016530.1,XM_017016531…	MMS19	48.92	49.77	51.98	49.64	54.06	42.85
8829	NM_001024628.2,NM_001024629.2,NM_001244972.1,NM_001244973.1,NM_003873.5,XM_006717521.1,XM_006717522.1,XM_006717523.2,XM_006717524.1,XM_006717525.1,XM_006717526.1,XM_011519755.2,XM_011519756.1,XM_017016865.1,XM_017016866.1	NRP1	48.92	48.21	35.97	28.54	49.15	48.37
3833	NM_002263.3,XM_011514585.1,XM_011514587.2,XM_017010836.1,XM_017010837.1	KIFC1	48.92	39.66	54.96	44.62	39.17	44.93
55684	NM_001173988.1,NM_001173989.2,NM_024718.4	RABL6	48.87	54.28	73.55	78.85	61.79	67.41
10213	NM_005805.5	PSMD14	48.86	40.07	45.98	36.06	40.36	38.43
55737	NM_018206.5,XM_005256045.3,XM_011523227.2	VPS35	48.85	44.01	48.2	41.12	47.11	41.75
79608	NM_001135109.2,NM_001206671.2,NM_001206672.2,NM_024557.4,XM_006718317.3,XM_006718318.3,XM_006718321.3,XM_017018287.1,XM_017018288.1,XM_017018289.1,XM_017018290.1	RIC3	48.78	62.1	52.6	48.88	45.19	35.49
51121	NM_001317980.1,NM_001317981.1,NM_001317982.1,NM_016093.3,XM_005265921.3,XM_011534565.2,XM_017009519.1,XM_017009520.1	RPL26L1	48.77	39.54	49.57	44.65	42.19	45.97
9343	NM_001142605.1,NM_001258353.1,NM_001258354.1,NM_004247.3	EFTUD2	48.75	46.09	55.4	50.62	55.06	48.91
7763	NM_001102420.2,NM_001102421.2,NM_001278243.1,NM_001278244.1,NM_001278245.1,NM_006007.3	ZFAND5	48.74	47.79	46.78	43	52.96	50.88
2872	NM_017572.3,NM_199054.2	MKNK2	48.73	57.13	52.66	82.04	67.61	80.67
23423	NM_001301203.1,NM_007364.3,XM_017022040.1,XM_017022041.1	TMED3	48.73	48.89	51.13	61.38	60.09	63.91
26147	NM_001009936.2,NM_001286840.1,NM_001286842.1,NM_001286843.1,NM_015651.2,XM_005251906.2,XM_011518509.2,XM_011518511.2,XM_011518515.2,XM_011518516.2,XM_017014612.1,XM_017014613.1	PHF19	48.71	51	74.21	49.75	49.06	48.55
7251	NM_006292.3,XM_005253108.3	TSG101	48.68	46.68	49.32	40.04	44.56	41.84
3911	NM_005560.4,XM_006723796.3,XM_006723798.3,XM_011528818.2,XM_011528819.2	LAMA5	48.68	40.26	35.15	51.68	40.58	42.29
10482	NM_001081491.1,NM_006362.4	NXF1	48.67	40.4	43.49	49.24	43.38	39.9
28973	NM_014046.3	MRPS18B	48.61	47.31	62.01	49.77	51.92	53.33
7277	NM_001278552.1,NM_006000.2,XM_017004824.1	TUBA4A	48.6	46.29	53.93	48.72	48.97	56.31
11345	NM_007285.6	GABARAPL2	48.59	44.94	49.18	39.54	42.3	39.51
29894	NM_013291.2,XM_006716548.2,XM_006716549.2,XM_006716550.3,XM_011516997.1,XM_011516998.1,XM_011516999.1	CPSF1	48.56	53.84	55.97	68.3	54.56	50.36
1108	NM_001273.3,NM_001297553.1,XM_005253668.3,XM_006718958.1,XM_006718959.1,XM_006718960.1,XM_006718961.2,XM_006718962.1,XM_017018725.1,XM_017018726.1,XM_017018727.1,XM_017018728.1,XM_017018729.1,XM_017018730.1,XM_017018731.1,XM_017018732.1,XM_017018733.1,XM_017018734.1	CHD4	48.54	47.19	50.46	52.42	48.68	52.27
2194	NM_004104.4,XM_011523538.2	FASN	48.5	51.79	61.32	63.75	56.43	54.3
51148	NM_001286760.1,NM_016174.4,XM_005252035.1,XM_011518762.1,XM_011518763.2,XM_017014794.1	CERCAM	48.48	44.36	46.11	59.28	62.97	68.94
7025	NM_005654.5,XM_017009797.1	NR2F1	48.46	62.78	47.61	72.36	50.52	54.82
65003	NM_016050.4,NM_170738.3,NM_170739.3,XM_017018135.1	MRPL11	48.45	52.12	67.12	45.52	46.39	51.44
103	NM_001025107.2,NM_001111.4,NM_001193495.1,NM_015840.3,NM_015841.3,XM_006711109.2,XM_006711111.3,XM_006711112.2,XM_006711113.2,XM_011509060.1,XM_011509061.2,XM_011509062.1,XM_017000037.1	ADAR	48.45	46.12	47.81	60.86	47.76	55.17
2790	NM_001017998.3,NM_001198664.1	GNG10	48.4	56.03	59.09	44.12	45.81	40.9
6709	NM_001130438.2,NM_001195532.1,NM_003127.3,XM_006717245.1,XM_006717246.1,XM_006717247.2,XM_006717248.2,XM_006717249.1,XM_006717250.1,XM_006717251.2,XM_006717252.2,XM_006717253.1,XM_006717254.2,XM_017015059.1,XM_017015060.1,XM_017015061.1	SPTAN1	48.4	46.48	49.98	54.46	48.05	52.33
5917	NM_002887.3	RARS	48.39	40.56	48.54	40.88	41.77	43.71
6675	NM_001324113.1,NM_001324114.1,NM_001324115.1,NM_001324116.1,NM_001324117.1,NM_003115.4,XM_011509913.2,XM_011509914.2	UAP1	48.37	52.84	57.72	36.07	43.16	31.67
5770	NM_001278618.1,NM_002827.3	PTPN1	48.36	62.6	53.94	48.68	50.4	46.09
102288414	NM_001286086.1	C11orf98	48.35	42.76	55.1	43.6	42.7	42.29
10298	NM_001014831.2,NM_001014832.1,NM_001014834.2,NM_001014835.1,NM_005884.3,XM_011526316.1,XM_011526317.2,XM_011526318.2,XM_011526319.2,XM_011526320.1	PAK4	48.34	48.34	56.07	61.53	47.1	50.74
10484	NM_006364.3,XM_005267262.1,XM_011536355.2,XM_017020928.1	SEC23A	48.33	42.61	36.62	37.42	39.83	47.18
4218	NM_005370.4,XM_011528020.2	RAB8A	48.3	43.01	51.43	46.73	45.62	47.5
7041	NM_001042454.2,NM_001164719.1,NM_015927.4	TGFB1I1	48.3	56.43	44.26	45.39	57.58	52.77
444	NM_001164750.1,NM_001164751.1,NM_001164752.1,NM_001164753.1,NM_001164754.1,NM_001164755.1,NM_001164756.1,NM_004318.3,NM_020164.4,NM_032466.3,NM_032467.3,NM_032468.4,XM_005251235.2,XM_005251236.2,XM_005251238.2,XM_005251239.2,XM_005251240.1,XM_005251242.2,XM_005251243.2,XM_005251244.1,XM_005251246.2,XM_005251247.2,XM_005251248.1,XM_005251250.2,XM_017013419.1,XM_017013420.1,XM_017013421.1,XM_017013…	ASPH	48.3	51.46	40.89	27.17	38.3	31.34
4833	NM_001286433.1,NM_001286435.1,NM_001286436.1,NM_001286438.1,NM_001286439.1,NM_001286440.1,NM_005009.2	NME4	48.29	45.02	54.82	49.83	51.9	49.09
10548	NM_001014842.2,NM_001289006.1,NM_006405.6	TM9SF1	48.27	38.26	45.55	48.14	48.43	52.4
5566	NM_001304349.1,NM_002730.3,NM_207518.2,XM_017026948.1	PRKACA	48.27	47.99	51.01	57.41	49.43	58.69
29979	NM_013438.4,NM_053067.2,XM_005251948.2	UBQLN1	48.23	50.08	53.93	46.2	48.32	44.96
5048	NM_000430.3,XM_011523901.1,XM_011523902.2,XM_011523903.2,XM_017024699.1,XM_017024700.1,XM_017024701.1,XM_017024702.1,XM_017024703.1	PAFAH1B1	48.23	46.75	46.34	45	47.38	42.73
9862	NM_001079518.1,NM_001267797.1,NM_014815.3,XM_005257874.2,XM_006722204.2,XM_006722206.2,XM_006722207.2,XM_011525529.2,XM_011525530.2,XM_011525531.2,XM_011525532.2,XM_011525533.2,XM_011525534.2,XM_011525535.2,XM_011525536.2,XM_011525538.2,XM_017025458.1,XM_017025459.1,XM_017025460.1,XM_017025461.1,XM_017025462.1,XM_017025463.1,XM_017025464.1,XM_017025465.1,XM_017025466.1,XM_017025467.1,XM_017025468…	MED24	48.21	52.5	54.76	57.18	49.59	46.42
64847	NM_001258372.1,NM_001258373.1,NM_022827.3	SPATA20	48.21	50.58	48.02	55.95	51.02	51.84
3703	NM_001278503.1,NM_001278504.1,NM_152713.4,XM_011542807.2	STT3A	48.2	45.91	46.57	43.15	43.36	55.51
9055	NM_001267580.1,NM_003981.3,NM_199413.2,XM_005254987.2,XM_006720759.1,XM_006720760.1,XM_011522187.1,XM_011522188.2,XM_011522189.1,XM_011522190.2,XM_011522191.2,XM_011522192.1,XM_017022712.1,XM_017022713.1,XM_017022714.1,XM_017022715.1,XM_017022716.1,XM_017022717.1	PRC1	48.18	40.48	43.68	39.36	35.68	39.73
633	NM_001711.5,XM_017029724.1	BGN	48.14	35.61	36.56	42.11	16.82	21.5
10280	NM_001282205.1,NM_001282206.1,NM_001282207.1,NM_001282208.1,NM_001282209.1,NM_005866.3,NM_147157.2	SIGMAR1	48.1	49.34	59.09	41.55	48.55	46.16
51282	NM_016558.3,NM_033630.2	SCAND1	48.08	58.41	64.4	68.23	66.07	60.71
64981	NM_023937.3,XM_011528189.2	MRPL34	48.01	42.31	47.33	51.66	45.26	45
6879	NM_005642.2	TAF7	47.97	43.97	55.19	43.37	44.26	40.98
25907	NM_015444.2	TMEM158	47.96	45.77	36.98	46.17	60.46	53.36
9703	NM_014680.3,XM_005258073.2,XM_017025423.1	KIAA0100	47.95	45.62	51.9	47.67	49.28	51.41
51428	NM_001321732.1,NM_001321830.1,NM_016222.3	DDX41	47.88	56.29	54.88	51.64	51.96	52.05
10989	NM_001100169.1,NM_001100170.1,NM_006839.2,XM_005264110.3,XM_005264113.1,XM_005264114.1,XM_011532497.2,XM_017003194.1,XM_017003195.1	IMMT	47.85	48.8	52.65	45.04	49.36	46.92
830	NM_006136.2	CAPZA2	47.84	41.32	44.61	34.24	37.65	40.56
728841	NM_001037501.2	NBPF8	47.84	44.57	46.96	45.02	43.02	29.71
10019	NM_001291424.1,NM_005475.2,XM_005253818.4,XM_005253819.4,XM_006719180.3,XM_011537719.2,XM_011537720.2,XM_011537721.2	SH2B3	47.81	48.15	55.5	78.55	62	73.98
107985355	XM_017003090.1	LOC107985355	47.76	51.93	44.45	45.01	35.66	30.25
991	NM_001255.2	CDC20	47.69	45.58	72.73	53.9	47.43	54.9
199990	NM_001146310.1,NM_001256945.1,NM_001256946.1,NM_001256947.1,NM_001282670.1,NM_001282671.1,NM_001282672.1,NM_001282673.1,NM_182533.2,XM_006710419.3,XM_006710421.3,XM_011540914.2,XM_011540921.2,XM_011540922.1,XM_017000553.1,XM_017000554.1,XM_017000555.1,XM_017000556.1,XM_017000557.1	FAAP20	47.67	48.39	50.51	68.02	54.49	55.89
7280	NM_001069.2,NM_001310315.1	TUBB2A	47.65	38.05	44.58	66.92	46.46	59.02
51065	NM_015920.3	RPS27L	47.62	36.6	38.37	45.12	37.07	31
84313	NM_032353.3,XM_017025224.1	VPS25	47.58	54.15	57.2	48.29	55.09	50.75
8733	NM_003801.3	GPAA1	47.53	50.24	59.66	55.19	53.2	57.02
8473	NM_181672.2,NM_181673.2,XM_017029907.1,XM_017029908.1	OGT	47.46	45.67	38.13	44.43	40.2	35.04
5089	NM_002586.4	PBX2	47.44	45.79	43.24	40.43	43.47	38.85
5683	NM_002787.4	PSMA2	47.43	36.07	43.67	36.5	36.11	37.1
3280	NM_005524.3	HES1	47.42	39.92	37.46	53.33	42.81	51.82
23625	NM_001098784.1,NM_001098785.1,NM_152832.2	FAM89B	47.41	46.51	50.82	61.48	52.21	69.62
55119	NM_018061.2,XM_011541687.2,XM_017001596.1,XM_017001597.1,XM_017001598.1	PRPF38B	47.39	38.84	48.7	38.68	39.39	34.68
26579	NM_001293291.1,NM_001293294.1,NM_001293296.1,NM_001300923.1,NM_001300924.1,NM_138768.3	MYEOV	47.37	43.41	55.91	34.41	41.45	40.42
7157	NM_000546.5,NM_001126112.2,NM_001126113.2,NM_001126114.2,NM_001126115.1,NM_001126116.1,NM_001126117.1,NM_001126118.1,NM_001276695.1,NM_001276696.1,NM_001276697.1,NM_001276698.1,NM_001276699.1,NM_001276760.1,NM_001276761.1	TP53	47.35	40.57	52.05	50.51	55.81	56.96
3550	NM_006083.3	IK	47.34	41.65	46.45	42.13	43.94	48.85
3073	NM_000520.5,NM_001318825.1	HEXA	47.28	44.18	40.34	49.43	51.81	51.61
23268	NM_001318326.1,NM_001318327.1,NM_015221.3,XM_006717735.2,XM_011539559.2	DNMBP	47.28	45.76	49.67	30.59	38.82	37
7327	NM_001202489.1,NM_003343.5,NM_182688.2,XM_017028469.1	UBE2G2	47.26	45.34	44.94	45.25	42.05	36.68
26136	NM_015641.3,NM_152829.2,XM_005250258.1	TES	47.24	40.87	40.42	36.01	39.89	43.36
2222	NM_001287742.1,NM_001287743.1,NM_001287744.1,NM_001287745.1,NM_001287747.1,NM_001287748.1,NM_001287749.1,NM_001287750.1,NM_001287751.1,NM_001287756.1,NM_004462.4,XM_017013217.1	FDFT1	47.24	53.11	62.64	48.97	40.26	38.71
10608	NM_006454.2,XM_011513388.2,XM_017007655.1,XM_017007656.1	MXD4	47.12	48.6	45.17	54.31	43.35	53.39
54458	NM_001005354.2,NM_018457.3	PRR13	47.11	45.73	53.47	41.58	44.69	48.03
8558	NM_001098533.2,NM_001160367.1,NM_052987.3,NM_052988.4,XM_006721308.2,XM_006721310.2,XM_011523405.2,XM_011523406.2,XM_011523407.2,XM_011523408.2,XM_011523410.2,XM_011523411.2,XM_011523412.1,XM_011523413.2,XM_011523414.2,XM_011523415.2,XM_011523416.2,XM_011523417.2,XM_017023806.1,XM_017023807.1,XM_017023808.1,XM_017023809.1,XM_017023810.1	CDK10	47.1	46.71	53.1	61.97	48.98	36.89
10899	NM_006694.3	JTB	47.08	45.61	51.55	54.41	51.49	50.41
22916	NM_001042540.1,NM_001308036.1,NM_007362.3,XM_011512556.2,XM_011512557.2,XM_011512558.2	NCBP2	46.94	45.75	48.32	42.73	41.67	45.3
113178	NM_079834.2	SCAMP4	46.89	47.33	56.89	60.96	56.87	62.74
84337	NM_032377.3,XM_017027356.1,XM_017027357.1,XM_017027358.1,XM_017027359.1	ELOF1	46.89	44.04	51.94	49.23	46.06	50.92
27249	NM_015702.2	MMADHC	46.89	45.42	53	40.61	45.21	46.41
23471	NM_001317804.1,NM_001317805.1,NM_014294.5,XM_017013266.1,XM_017013267.1	TRAM1	46.89	45.75	38.59	39.02	43.83	45.26
55323	NM_001286679.1,NM_018357.3,NM_197958.2	LARP6	46.84	40.68	38.86	43.95	44.96	40.76
26065	NM_001114093.1,NM_015578.2,XM_005258719.4,XM_005258720.4,XM_005258721.4,XM_011526708.2,XM_017026575.1,XM_017026576.1,XM_017026577.1	LSM14A	46.83	45.93	43.15	43.01	40.91	36.85
1445	NM_001127190.1,NM_004383.2,XM_005254165.4,XM_017021925.1	CSK	46.83	41.84	53.76	55.11	50.51	55.03
116988	NM_001042535.3,NM_001281300.1,NM_001308304.1,NM_001308305.1,NM_031946.6,XM_005249943.2,XM_011515780.1,XM_017011732.1,XM_017011733.1,XM_017011734.1,XM_017011735.1	AGAP3	46.82	45.95	49.08	57.11	48.57	52.32
84661	NM_001321209.1,NM_001321210.1,NM_032574.3,XM_006712117.3,XM_006712118.3,XM_011533133.2,XM_017005111.1	DPY30	46.78	43.02	48.41	40.03	42.08	38.06
221491	NM_001008703.2,NM_001008704.2,NM_001287396.1,NM_001287397.1,NM_001287398.1,NM_178508.4	SMIM29	46.77	46.66	61.9	46	57.38	56.86
56681	NM_001142648.1,NM_020150.4	SAR1A	46.74	45.26	47.61	44.81	48.66	42.97
6734	NM_001177842.1,NM_003139.3,XM_017018179.1	SRPRA	46.72	46.78	47.33	43.31	48.26	57.03
4711	NM_001199957.1,NM_001199958.1,NM_002492.3	NDUFB5	46.7	37.87	44.1	40.55	41.45	46.79
26121	NM_015629.3,XM_006723137.3	PRPF31	46.64	48.94	51.84	50.93	43.69	42.06
22803	NM_001317960.1,NM_012255.4,XM_017027722.1,XM_017027723.1,XM_017027724.1	XRN2	46.63	43.27	41.12	38.72	50.15	37.58
8906	NM_001282474.1,NM_001282475.1,NM_003917.4,XM_005268167.3,XM_005268168.4,XM_005268169.3,XM_005268170.3,XM_005268172.3,XM_005268173.3,XM_005268174.3,XM_005268175.3,XM_005268177.3,XM_005268178.3,XM_005268179.3,XM_005268180.4,XM_005268182.3,XM_006720301.3,XM_011537283.2,XM_011537286.2,XM_017021740.1,XM_017021741.1,XM_017021742.1,XM_017021743.1,XM_017021744.1,XM_017021745.1,XM_017021746.1,XM_017021747…	AP1G2	46.6	47.31	47.82	47	43.19	42.66
5876	NM_004582.3	RABGGTB	46.6	36.28	36.44	36.33	35	30.71
58517	NM_021239.2,XM_011537044.2,XM_011537045.2	RBM25	46.51	49.65	48.11	40.33	39.9	37.95
219927	NM_181514.1,NM_181515.1,XM_005273823.4	MRPL21	46.5	46.13	55.28	40.95	42.49	44.69
80145	NM_001285387.2,NM_001285404.1,NM_025075.3,XM_006713339.3	THOC7	46.4	37.01	38.97	34.52	38.48	36.69
6294	NM_001201338.1,NM_001201339.1,NM_001201340.1,NM_001320571.1,NM_001320572.1,NM_002967.3,XM_017027114.1,XM_017027115.1,XM_017027116.1,XM_017027117.1,XM_017027118.1	SAFB	46.4	41.21	52.11	54.26	40.92	47.71
1716	NM_001318859.1,NM_001318860.1,NM_001318861.1,NM_001318862.1,NM_001318863.1,NM_080916.2,NM_080918.2,XM_011532647.2	DGUOK	46.37	47.84	52.26	52.31	51.02	50.43
23020	NM_014014.4,XM_017003603.1	SNRNP200	46.36	49.82	50.4	49.3	47.11	45.06
29796	NM_001003684.1,NM_013387.3	UQCR10	46.32	43.19	57.18	43.26	46.11	46.05
55624	NM_001243766.1,NM_001290129.1,NM_001290130.1,NM_017739.3,XM_005271010.1,XM_006710755.1,XM_006710756.1,XM_011541760.2,XM_017001690.1	POMGNT1	46.32	44.51	51.1	56.14	54.61	54.54
8813	NM_001317034.1,NM_001317035.1,NM_001317036.1,NM_003859.2,XM_011529093.2	DPM1	46.31	49.03	45.35	34.93	37.33	30.06
7385	NM_003366.3	UQCRC2	46.31	44.53	46.29	38.07	46.46	38.98
10286	NM_005872.2	BCAS2	46.29	36.64	49.28	38.94	38.56	36.43
10988	NM_001317182.1,NM_001317183.1,NM_006838.3,XM_005268583.3	METAP2	46.28	47.34	49.18	37.31	41.19	35.86
1874	NM_001950.3	E2F4	46.24	52.44	63.16	44.74	49.2	42.95
9578	NM_006035.3,XM_005268227.1,XM_005268228.1,XM_005268229.1,XM_005268230.4,XM_011537387.1	CDC42BPB	46.23	47.07	42.38	45.89	50.63	45
2926	NM_001098477.1,NM_002092.3,XM_005265681.3,XM_011531897.2	GRSF1	46.2	43.58	45.69	38.57	40.98	33.51
5868	NM_001292048.1,NM_004162.4	RAB5A	46.19	45.15	37.14	36.46	44.2	40.27
2768	NM_001282440.1,NM_001282441.1,NM_001293092.1,NM_007353.2,XM_011515288.2,XM_017012008.1	GNA12	46.16	41.16	44.02	50.94	47.99	50.1
81669	NM_001039577.3,NM_001320153.1,NM_001320155.1,NM_030937.4,XM_011542216.2,XM_011542219.2,XM_011542221.2,XM_017002420.1,XM_017002421.1,XM_017002422.1,XM_017002423.1	CCNL2	46.15	44.4	33.21	55.1	39.45	31.81
10370	NM_001168388.2,NM_001168389.2,NM_006079.4	CITED2	46.13	51.16	39.45	33.57	48.64	40.84
126003	NM_001042461.2,NM_001042462.1,NM_174894.2	TRAPPC5	46.1	48.12	56.53	61.32	52.28	66.67
11344	NM_007284.3	TWF2	46.07	39.01	52.48	42.36	50.67	47.68
8971	NM_006026.3	H1FX	46.02	71.95	61.06	58.36	54.2	51.27
79033	NM_001301698.1,NM_001301699.1,NM_001301700.1,NM_001301701.1,NM_024066.2,XM_005271186.2,XM_006710891.3,XM_017002301.1,XM_017002302.1,XM_017002303.1,XM_017002304.1,XM_017002305.1	ERI3	45.99	46.91	50.19	55.95	53.95	54.09
10491	NM_006371.4	CRTAP	45.98	45.59	44.17	45.18	52.16	54.17
9138	NM_004706.3,NM_198977.1,NM_199002.1,XM_005259386.4,XM_005259390.4,XM_011527468.2	ARHGEF1	45.95	44.6	52.31	45.09	41.08	37.48
10749	NM_006612.5,XM_005256424.2	KIF1C	45.93	43.29	48.13	45.84	46.86	46.67
2878	NM_002084.3	GPX3	45.93	38.32	44.63	26.37	29.65	38.45
55643	NM_017797.3,XM_005259593.1,XM_011528127.1	BTBD2	45.88	46.08	52.72	53.69	45.97	56.91
8720	NM_003791.3,XM_017023816.1,XM_017023817.1	MBTPS1	45.86	44.14	41.63	47.44	48.58	45.8
3295	NM_000414.3,NM_001199291.2,NM_001199292.1,NM_001292027.1,NM_001292028.1	HSD17B4	45.85	37.32	38.5	37.84	34.59	34.73
1615	NM_001293312.1,NM_001349.3,XM_017003489.1	DARS	45.82	48.62	41.89	31.26	39.86	32.29
9212	NM_001256834.2,NM_001284526.1,NM_001313950.1,NM_001313951.1,NM_001313952.1,NM_001313953.1,NM_001313954.1,NM_001313955.1,NM_004217.3,XM_011524070.2,XM_011524072.2,XM_017025307.1,XM_017025308.1,XM_017025309.1,XM_017025310.1,XM_017025311.1	AURKB	45.79	43.28	58.8	45.59	39.36	38.86
8507	NM_001256574.1,NM_001256575.1,NM_001256576.1,NM_003633.3,XM_011543696.2,XM_011543697.2	ENC1	45.77	32.52	51.71	31.39	29.48	27.27
51019	NM_001301107.1,NM_016053.3,XM_011538423.1,XM_017019383.1	CCDC53	45.74	37.88	49.84	42.09	50.83	41.47
10897	NM_001300861.1,NM_020470.2,XM_005273720.3,XM_017017139.1,XM_017017140.1,XM_017017141.1	YIF1A	45.74	44.3	48.42	48.72	48.87	67.26
8314	NM_004656.3,XM_011534149.2,XM_011534150.2,XM_011534151.2,XM_011534152.1,XM_017007303.1	BAP1	45.7	51.11	52.59	53.48	52.94	51.54
4695	NM_001185012.1,NM_002488.4	NDUFA2	45.69	37.46	47.92	50.19	41.17	51.6
4116	NM_002370.3	MAGOH	45.69	38.7	42.2	36.15	42.7	33.76
10272	NM_005860.2	FSTL3	45.68	55.19	39.77	57.36	42.32	53.23
8078	NM_001098536.1,NM_003481.2	USP5	45.68	48.02	53.57	53.14	49.09	51.72
10904	NM_001167820.1,NM_001167821.1,NM_001167822.2,NM_001167823.1,NM_001317074.1,NM_001317075.1,NM_006698.3,XM_017027599.1	BLCAP	45.68	45.97	50.92	45.17	47.8	40.19
4697	NM_002489.3	NDUFA4	45.66	38.45	47.31	40.26	38.03	38.67
10857	NM_001282621.1,NM_006667.4	PGRMC1	45.63	47.48	50.15	41.58	41.82	41.01
9520	NM_006310.3,XM_011525496.1,XM_017025372.1,XM_017025373.1	NPEPPS	45.63	44.31	37.85	37.7	46.76	42.76
23190	NM_014607.3	UBXN4	45.62	48.07	43.42	41.22	41.25	39.17
5756	NM_001242397.1,NM_002822.4	TWF1	45.62	46.34	44.63	34.9	40.83	41.07
10289	NM_005875.2	EIF1B	45.61	40.64	38.96	33.68	40.26	38.5
471	NM_004044.6,XM_017004187.1	ATIC	45.5	46.56	55.44	40.86	46.53	42.8
391	NM_001665.3,XM_005252916.2,XM_017017719.1	RHOG	45.48	43.55	53.21	47.53	47.98	54.11
3460	NM_005534.3,XM_005260969.2,XM_011529553.1,XM_011529554.2	IFNGR2	45.45	50.54	44.63	60.77	51.18	58.88
56172	NM_054027.4,XM_011514067.1,XM_017009644.1	ANKH	45.45	39.78	33.88	50.59	43.94	46.51
26001	NM_001320356.1,NM_001320357.1,NM_001320358.1,NM_001320359.1,NM_001320360.1,NM_001320361.1,NM_001320362.1,NM_001320363.1,NM_001320364.1,NM_001320365.1,NM_015528.2,XM_017024427.1,XM_017024428.1	RNF167	45.4	40.95	55.47	52.35	50.97	49.71
9553	NM_004891.3,NM_145330.2	MRPL33	45.4	48.92	52.93	42.55	48.87	41.08
10423	NM_001286585.1,NM_001286586.1,NM_006319.4,XM_005255038.4	CDIPT	45.39	39.28	47.28	52.21	47.32	48.66
54915	NM_017798.3	YTHDF1	45.38	43.76	47.61	46.59	45.4	44.28
5782	NM_001131008.1,NM_001131009.1,NM_002835.3,XM_005250518.2,XM_006716073.3,XM_011516444.1,XM_017012474.1	PTPN12	45.37	50.29	44.68	31.84	41.56	35.53
1843	NM_004417.3	DUSP1	45.37	113.61	41.79	24.55	35.66	28.13
5335	NM_002660.2,NM_182811.1,XM_005260438.2,XM_011528865.1,XM_011528867.2	PLCG1	45.37	48.87	37.53	43.76	41.73	36.96
5160	NM_000284.3,NM_001173454.1,NM_001173455.1,NM_001173456.1,XM_017029574.1	PDHA1	45.35	42.4	49.02	38.11	42.63	38.96
3678	NM_002205.4	ITGA5	45.34	48.84	34.72	41.16	59.33	53.46
665	NM_004331.2,XM_005273617.3	BNIP3L	45.34	62.1	30.87	33.18	49.24	38.64
55829	NM_018445.5,NM_203472.2	SELENOS	45.32	38.13	39.11	46.64	49.41	49.68
55884	NM_001278557.1,NM_001278558.1,NM_018639.4,XM_017019642.1	WSB2	45.32	46.6	46.96	44.95	45.27	44.33
6774	NM_003150.3,NM_139276.2,NM_213662.1,XM_005257616.3,XM_005257617.3,XM_011525145.2,XM_011525146.2,XM_017024972.1,XM_017024973.1,XM_017024974.1,XM_017024975.1,XM_017024976.1	STAT3	45.31	47.71	45.57	46.43	50.49	49.61
58	NM_001100.3	ACTA1	45.3	39.68	56.62	39.24	29.27	56.41
1472	NM_001899.2	CST4	45.26	24.45	40.55	96.72	41.63	53.09
23499	NM_012090.5,XM_005270694.1,XM_005270695.1,XM_005270696.1,XM_005270697.1,XM_005270698.1,XM_006710519.1,XM_006710520.2,XM_006710521.1,XM_006710522.1,XM_006710524.2,XM_006710526.3,XM_006710528.3,XM_006710529.3,XM_006710530.3,XM_006710531.3,XM_006710532.3,XM_006710533.2,XM_006710535.3,XM_006710536.2,XM_006710538.2,XM_011541141.2,XM_011541142.2,XM_017000873.1,XM_017000874.1,XM_017000875.1,XM_017000876…	MACF1	45.25	37.81	43.17	39.59	40.22	34.36
9632	NM_004922.3,NM_198597.2,XM_011540380.2,XM_011540381.2,XM_017016967.1,XM_017016968.1	SEC24C	45.18	42.7	48.11	48.66	48.62	47.63
800	NM_004342.6,NM_033138.3,NM_033139.3,NM_033140.3,NM_033157.3,XM_017012650.1,XM_017012651.1,XM_017012652.1,XM_017012653.1,XM_017012654.1	CALD1	45.17	51.53	37.25	35.71	42.34	41.55
10121	NM_005736.3	ACTR1A	45.12	41.37	43.02	48.79	48.64	46.55
1968	NM_001415.3	EIF2S3	45.08	48.79	48.8	44.5	42.19	42.63
51170	NM_016245.4,XM_011532021.1	HSD17B11	45.07	46.44	41.7	35.5	41.82	34.7
9114	NM_004691.4,XM_011523444.1,XM_011523445.1,XM_011523446.1	ATP6V0D1	45.06	41.36	55.48	49.02	52.56	51.73
90861	NM_144570.2	JPT2	45.05	43.37	52.67	39.98	45.19	41.12
5786	NM_002836.3,NM_080840.2,NM_080841.2	PTPRA	45.04	43.2	37.65	43.57	48.74	41.75
84335	NM_001098632.2,NM_001098633.3,NM_001278159.1,NM_001278160.1,NM_032375.5	AKT1S1	45.01	42.44	53.89	53.05	42.94	48.59
51324	NM_001127889.4,NM_001127890.4,NM_016630.6,XM_005254437.4,XM_017022297.1,XM_017022298.1	SPG21	45	44.6	46.59	47.9	47.65	46.37
5538	NM_000310.3,NM_001142604.1,XM_005271008.1	PPT1	44.98	45.8	51.29	47.38	45.48	42.57
56926	NM_001321463.1,NM_020170.3	NCLN	44.98	41.03	51.96	55.55	48.32	51.58
955	NM_001114089.3,NM_001247.4,NM_001317941.2,NM_001322378.1,NM_001322379.1,NM_001322380.1,NM_001322381.1,NM_001322382.1,NM_001322383.1,NM_001322384.1,NM_001322385.1,NM_001322386.1,NM_001322387.1,NM_001322388.1,NM_001322389.1,NM_001322390.1,NM_001322391.1,NM_001322392.1,NM_001322393.1,NM_001322394.1,NM_001322395.1,NM_001322396.1,NM_001322397.1,NM_001322398.1,XM_006723665.2,XM_011529396.1,XM_011529397…	ENTPD6	44.98	42.81	41.43	50.21	54.84	39.13
10096	NM_001277140.1,NM_005721.4	ACTR3	44.98	41.57	45.75	37.31	39.84	41.21
83460	NM_001014764.2,NM_031298.3	EMC6	44.96	42.84	50.26	49.36	43.84	42.74
3918	NM_005562.2,NM_018891.2,XM_017001273.1	LAMC2	44.95	52.66	43.38	45.05	50.95	42.03
55352	NM_018405.3,XM_005258000.1	COPRS	44.95	36.86	44.48	51.75	46.48	46.01
4722	NM_004551.2	NDUFS3	44.91	49.51	60.12	53.45	48.04	50.05
10919	NM_001289413.1,NM_001318833.1,NM_006709.4,NM_025256.6,XM_005248824.3,XM_006714974.1,XM_006714975.1,XM_006714976.1,XM_017010202.1	EHMT2	44.89	39.75	49.39	54.29	45.97	52.7
55017	NM_017924.3,XM_017021390.1	C14orf119	44.89	35.33	46.77	39.46	46.19	44.11
51144	NM_016142.2,XM_011520156.1,XM_017017881.1	HSD17B12	44.88	50.36	45.48	36.16	38.36	40.43
93974	NM_016311.4,NM_178190.2,NM_178191.2	ATPIF1	44.83	37.26	35.46	41.67	35.02	37.31
55692	NM_001320226.1,NM_018032.4,NM_201412.2,XM_005255427.3,XM_005255429.3,XM_011522561.2,XM_017023437.1,XM_017023438.1,XM_017023439.1,XM_017023440.1	LUC7L	44.81	38.81	45.71	42.61	47.01	45.85
29957	NM_013386.4,NM_213651.2,XM_017001104.1	SLC25A24	44.78	40.61	42.41	38.26	39.13	36.6
1026	NM_000389.4,NM_001220777.1,NM_001220778.1,NM_001291549.1,NM_078467.2	CDKN1A	44.76	48.74	56.06	47.74	43.55	47.74
55754	NM_001143958.1,NM_018247.3	TMEM30A	44.73	43.26	40.67	36.19	43.46	41.15
27430	NM_013283.4,NM_182796.2	MAT2B	44.73	36.86	43.73	34.64	39.53	45.44
86	NM_004301.4,NM_177989.3,NM_178042.3	ACTL6A	44.72	41.08	47.78	38.36	40.71	38.23
51232	NM_016441.2,XM_005264357.4,XM_011532898.2,XM_011532899.2,XM_011532901.2,XM_017004258.1,XM_017004259.1,XM_017004260.1,XM_017004261.1,XM_017004262.1	CRIM1	44.67	57.69	42.97	26.75	36.15	29.93
51586	NM_001003891.2,NM_001293234.1,NM_001293235.1,NM_001293236.1,NM_001293237.1,NM_015889.4,XM_006724263.3,XM_006724264.3,XM_011530214.2,XM_011530215.2,XM_011530218.2,XM_011530219.1,XM_011530220.2,XM_017028817.1,XM_017028818.1,XM_017028819.1,XM_017028820.1,XM_017028821.1,XM_017028822.1,XM_017028823.1,XM_017028824.1	MED15	44.67	49.06	51.53	45.32	51.47	47.8
23061	NM_015043.3,NM_198868.2	TBC1D9B	44.65	47.82	46.99	52.58	49.24	49.63
6273	NM_005978.3	S100A2	44.64	24.75	41.78	72.93	42.38	65.19
2590	NM_001291866.1,NM_004481.4,XM_017000963.1,XM_017000964.1,XM_017000965.1,XM_017000966.1	GALNT2	44.63	43.13	40.2	52.52	40.45	51.33
4707	NM_004545.3	NDUFB1	44.62	37.24	37.55	39.23	37.25	42.07
55573	NM_001134422.1,NM_001134423.2,NM_001282762.1,NM_001282763.1,NM_001282764.1,NM_001282765.1,NM_017548.4,XM_005247588.4,XM_005247589.4,XM_005247590.4,XM_005247591.4,XM_005247592.4,XM_005247594.4,XM_011512961.2,XM_011512962.2,XM_017006808.1	CDV3	44.61	46.59	50.53	35.04	39.68	37.56
23559	NM_012477.3	WBP1	44.6	49.52	47.99	57.15	47.03	49.49
4942	NM_000274.3,NM_001171814.1,NM_001322965.1,NM_001322966.1,NM_001322967.1,NM_001322968.1,NM_001322969.1,NM_001322970.1,NM_001322971.1,NM_001322974.1,XM_017016279.1	OAT	44.59	46.22	38.32	39.23	40.43	36.01
27063	NM_014391.2	ANKRD1	44.58	58.64	46.31	45.34	37.94	35.16
54539	NM_001135998.2,NM_019056.6	NDUFB11	44.58	44.09	51.57	54.79	46.36	57.12
1316	NM_001160124.1,NM_001160125.1,NM_001300.5	KLF6	44.56	83.36	50.24	49.2	59.37	49.04
5970	NM_001145138.1,NM_001243984.1,NM_001243985.1,NM_021975.3,XM_011545206.1,XM_011545207.1	RELA	44.53	62.44	56.3	51	58.11	61.8
84445	NM_001318099.1,NM_001318100.1,NM_001318101.1,NM_032429.3,XM_005270222.4,XM_017016780.1,XM_017016781.1	LZTS2	44.5	51.13	41.27	57.07	53.76	51.69
6182	NM_002949.3	MRPL12	44.49	43.25	67.02	46.22	48.79	50.66
23265	NM_001013839.3,NM_001145297.3,NM_001145298.3,NM_001145299.3,NM_001282313.1,NM_001282314.1,NM_015219.4,XM_006721786.3,XM_006721787.3,XM_006721788.3,XM_006721789.3,XM_011524571.2,XM_011524572.2,XM_017024397.1	EXOC7	44.49	43.94	49.91	50.15	49.38	48.76
54921	NM_001039690.3,NM_001040146.3,XM_011523167.1,XM_011523168.1,XM_017023370.1	CHTF8	44.46	36.15	47.09	47.74	46.86	43.96
153527	NM_144723.2	ZMAT2	44.46	39.02	40.54	34.43	39.41	39.06
55233	NM_001317110.1,NM_001317111.1,NM_001317112.1,NM_018221.4,XM_011532948.2	MOB1A	44.45	42.79	44.47	41.79	43.53	41.76
5119	NM_001083314.3,NM_002768.4,XM_011523098.1	CHMP1A	44.43	45.62	51.43	50.02	50.28	48.82
3032	NM_000183.2,NM_001281512.1,NM_001281513.1,XM_011532803.1,XM_017003939.1	HADHB	44.42	45.92	45.03	42.09	44.2	42.15
653269	NM_001277406.1,XM_011511670.2,XM_017004732.1,XM_017004733.1,XM_017004734.1,XM_017004735.1	POTEI	44.38	31.77	47.09	46.71	26.55	46.92
1893	NM_001202858.1,NM_004425.3,NM_022664.2	ECM1	44.37	40.09	42.55	47.72	48.62	42.92
2288	NM_002014.3,XM_011520929.2	FKBP4	44.32	42.4	51.71	44.81	37.59	40.46
171023	NM_001164603.1,NM_015338.5,XM_006723727.3,XM_006723728.3,XM_006723730.3,XM_006723732.2,XM_006723733.1,XM_011528648.2,XM_011528652.2,XM_017027704.1,XM_017027705.1,XM_017027706.1	ASXL1	44.29	45.55	44.26	38.36	43.32	34.8
283899	NM_001304562.1,NM_001304563.1,NM_173618.2,XM_011545809.2,XM_011545811.2,XM_011545812.2,XM_017023169.1	INO80E	44.26	39.14	52.3	46.48	45.63	48.16
2118	NM_001079675.2,NM_001261437.1,NM_001261438.1,NM_001261439.1,NM_001986.2,XM_011524514.1,XM_017024349.1	ETV4	44.25	42.46	49.11	51.22	54.73	50.87
51503	NM_016403.3,XM_011542868.2,XM_017017916.1	CWC15	44.23	37.72	41.59	34.67	32.39	34.91
208	NM_001243027.2,NM_001243028.2,NM_001626.5,XM_011526614.1,XM_011526615.1,XM_011526616.1,XM_011526618.1,XM_011526619.1,XM_011526620.1,XM_011526622.2,XM_017026470.1,XM_017026471.1	AKT2	44.23	42.38	46.82	46.26	41.24	38.5
51593	NM_001128852.1,NM_001128853.1,NM_001128854.1,NM_015908.5,XM_005250405.2,XM_005250406.2,XM_005250407.2,XM_005250408.2,XM_017012290.1,XM_017012291.1	SRRT	44.23	41.14	48.17	48.04	42.72	46.09
6305	NM_002972.3,XM_005261935.2,XM_011530709.2,XM_011530710.2,XM_017028905.1	SBF1	44.22	46.74	52.29	57.77	48.84	54.5
58506	NM_021228.2,XM_005259122.4,XM_011527194.2,XM_017027083.1	SCAF1	44.21	47.52	53.57	56.97	45.54	51.19
7266	NM_001144766.2,NM_003315.3,XM_011525167.2,XM_011525168.2,XM_011525169.2,XM_017024994.1	DNAJC7	44.13	37.73	45.57	40.49	36.77	39.97
4678	NM_001195193.1,NM_002482.3,NM_152298.3,XM_005270888.2,XM_005270889.2,XM_011541509.1,XM_017001356.1	NASP	44.06	37.57	44.9	42.15	38.13	35.74
8073	NM_001195100.1,NM_001195101.1,NM_080391.3,XM_005271231.3,XM_005271232.3,XM_017002401.1	PTP4A2	44.05	39.89	37.43	38.75	41.53	42.61
11145	NM_001128203.1,NM_007069.3,XM_006718426.1,XM_011544741.1	PLA2G16	44.05	50.54	43.8	42.09	48.9	44.77
84908	NM_032822.2,XM_005264620.1	FAM136A	44.05	43.06	46.71	41.93	40.92	39.26
6744	NM_001130445.2,NM_001287503.1,NM_001287504.1,NM_001287505.1,NM_006751.6,XM_005246812.1,XM_005246813.1,XM_011511701.2,XM_011511702.2,XM_011511703.2,XM_017004782.1	SSFA2	44.02	40.47	45.23	33.29	46.48	35.24
51218	NM_016417.2	GLRX5	44	43.15	46.89	42.27	42.45	45.04
7528	NM_003403.4	YY1	43.98	39.49	40.9	38.03	37.72	41.37
7019	NM_001270782.1,NM_003201.2,XM_011540120.2,XM_011540121.2	TFAM	43.98	43.59	55.74	27.14	36.57	35.68
10067	NM_005698.3,NM_052837.2,XM_006711105.3,XM_006711106.3,XM_016999991.1	SCAMP3	43.98	42.74	49.01	55.21	45.29	56.32
204	NM_001199199.1,NM_001319139.1,NM_001319140.1,NM_001319141.1,NM_001319142.1,NM_001319143.1,NM_001625.3,NM_013411.4	AK2	43.97	39.46	41.07	42.96	39.31	39.75
847	NM_001752.3	CAT	43.96	45.04	39.21	47.53	42.52	49.31
54890	NM_017758.3	ALKBH5	43.94	50.09	51.43	53.3	59.11	58.45
8751	NM_001261464.1,NM_001261465.1,NM_001261466.1,NM_003815.4,NM_207191.2,NM_207194.2,NM_207195.2,NM_207196.2,NM_207197.2	ADAM15	43.94	41.75	48.28	38.25	40.48	49.45
9221	NM_001284388.1,NM_001284389.1,NM_004741.4,XM_005270273.1	NOLC1	43.93	38.08	45.07	35.9	38.19	30.98
5604	NM_002755.3,XM_011521783.2,XM_017022411.1,XM_017022412.1,XM_017022413.1	MAP2K1	43.9	48.48	42.09	31.7	40.23	35.05
2873	NM_001321089.1,NM_001321090.1,NM_001321091.1,NM_001321092.1,NM_001321093.1,NM_004127.5,NM_212492.2,XM_005256350.1,XM_005256353.1,XM_005256359.1,XM_005256360.3,XM_011523569.1,XM_011523570.1,XM_017024524.1,XM_017024525.1,XM_017024526.1,XM_017024527.1,XM_017024528.1,XM_017024529.1,XM_017024530.1,XM_017024531.1,XM_017024532.1,XM_017024533.1,XM_017024534.1,XM_017024535.1	GPS1	43.89	44.94	57.67	54	56.29	55.94
51228	NM_016433.3,XM_011538434.2	GLTP	43.88	55.88	55.14	45.36	53.8	47.22
3984	NM_001204426.1,NM_002314.3	LIMK1	43.84	37.04	44.24	48.05	40.99	57.88
10605	NM_006451.4,NM_182789.3,NM_183323.2,XM_005248230.3,XM_017008956.1	PAIP1	43.75	43.12	40.49	40.33	42.26	36.19
93343	NM_001304547.1,NM_138401.3	MVB12A	43.74	43.61	45.63	55.12	44.72	50.89
56951	NM_020199.2	C5orf15	43.68	36.78	33.2	38.62	37.72	42.4
140735	NM_080677.2	DYNLL2	43.68	32.66	40.05	33.86	38.98	39.55
79022	NM_001143841.1,NM_001143842.1,NM_001143843.1,NM_024056.3	TMEM106C	43.64	38.71	57.04	41.86	43.41	48.61
23435	NM_007375.3,XM_017000863.1,XM_017000864.1,XM_017000865.1,XM_017000866.1,XM_017000867.1,XM_017000868.1	TARDBP	43.61	38.92	41.4	38.63	34.85	36.78
11079	NM_007033.4,XM_005244713.4,XM_006710306.2,XM_011540542.1,XM_011540543.1,XM_017000131.1,XM_017000132.1,XM_017000133.1,XM_017000134.1,XM_017000135.1	RER1	43.6	35.77	36.06	50.47	42.44	38.76
6827	NM_003168.2	SUPT4H1	43.6	40.09	42.94	35.37	42.91	40.52
10455	NM_001166010.1,NM_006117.2,NM_206836.2,XM_006714957.1,XM_017010170.1	ECI2	43.59	43	52.4	33.15	40.88	44.15
11222	NM_007208.3	MRPL3	43.59	39.96	42.97	38.32	36.62	35.07
22938	NM_001318844.1,NM_012245.2,XM_005267413.3	SNW1	43.58	42.02	42.54	34.75	38.65	39.11
7376	NM_001256647.1,NM_007121.5	NR1H2	43.56	44.99	45.97	47.67	48.46	47.32
3516	NM_005349.3,NM_015874.4,NM_203283.2,NM_203284.2,XM_005248161.3,XM_011513840.2,XM_017008170.1,XM_017008171.1,XM_017008172.1,XM_017008173.1,XM_017008174.1,XM_017008175.1	RBPJ	43.56	47.69	43.39	30.48	36.36	29.77
9324	NM_001201362.1,NM_001201363.1,NM_001318884.1,NM_001318885.1,NM_001318886.1,NM_001318887.1,NM_001318888.1,NM_004242.3,NM_138730.2	HMGN3	43.55	36.11	38.58	33.58	35.41	31.36
66005	NM_001142674.1,NM_001142675.1,NM_001142676.1,NM_001142677.1,NM_023947.3,XM_005253072.2,XM_005253073.4,XM_006718282.2,XM_011520299.1,XM_011520300.1,XM_011520301.2,XM_011520302.2,XM_017018166.1,XM_017018167.1,XM_017018168.1	CHID1	43.52	45.48	48.08	46.83	45.49	51.5
57190	NM_020451.2,NM_206926.1	SELENON	43.52	44.87	39.28	41.73	41.65	47.48
5431	NM_000938.2,NM_001303268.1,NM_001303269.1	POLR2B	43.5	43.54	43.21	33.9	38.6	32.92
1967	NM_001414.3	EIF2B1	43.49	47.17	51.62	42.33	45.46	37.91
26994	NM_014372.4	RNF11	43.43	41.01	35.29	39.49	42.88	46.19
5033	NM_000917.3,NM_001017962.2,NM_001142595.1,NM_001142596.1	P4HA1	43.42	48.92	35.63	39.57	57.11	44.76
64175	NM_001146289.1,NM_001243246.1,NM_022356.3,XM_005271110.2,XM_011541948.1,XM_017002051.1,XM_017002052.1	P3H1	43.38	42.74	42.24	59.98	55.07	61.39
10075	NM_031407.6,XM_005261965.3,XM_011530747.1,XM_011530751.2,XM_017029191.1,XM_017029192.1,XM_017029193.1,XM_017029194.1,XM_017029195.1,XM_017029196.1,XM_017029197.1,XM_017029198.1,XM_017029199.1,XM_017029200.1,XM_017029201.1,XM_017029202.1,XM_017029203.1,XM_017029204.1,XM_017029205.1,XM_017029206.1	HUWE1	43.38	42.1	42.27	44.21	44.68	41.39
9208	NM_001137550.1,NM_001137551.1,NM_001137552.1,NM_001137553.1,NM_004735.3,XM_005246141.4,XM_005246142.2,XM_017005253.1,XM_017005254.1,XM_017005255.1,XM_017005256.1,XM_017005257.1,XM_017005258.1,XM_017005259.1,XM_017005260.1,XM_017005261.1,XM_017005262.1,XM_017005263.1	LRRFIP1	43.38	46.86	38.65	32.29	39.06	34.76
1397	NM_001270837.1,NM_001270841.1,NM_001312.3	CRIP2	43.36	33.53	28.99	46.26	29.82	62.06
10946	NM_001320830.1,NM_006802.3	SF3A3	43.34	40.5	47.55	44.97	42.45	43.04
1431	NM_004077.2	CS	43.33	45.4	46.79	45.68	43.87	46.05
9697	NM_012288.3,XM_011515005.2	TRAM2	43.33	43.1	48.86	48.76	45.55	46.55
7866	NM_006764.4	IFRD2	43.26	40.38	55.17	46.16	43.06	41.6
2773	NM_006496.3	GNAI3	43.25	44.52	47.57	42.04	43.14	39.63
65981	NM_001002259.2,NM_001206856.2,NM_001319842.1,NM_001319843.1,NM_001319844.1,NM_001319845.1,NM_001319846.1,NM_023925.4,NM_032156.4,XM_006719138.3,XM_006719139.3,XM_006719140.3,XM_006719142.3,XM_006719144.3,XM_006719145.3,XM_006719146.3,XM_006719147.3,XM_017019851.1,XM_017019852.1,XM_017019853.1,XM_017019854.1,XM_017019855.1,XM_017019856.1,XM_017019857.1,XM_017019858.1,XM_017019859.1,XM_017019860.1,…	CAPRIN2	43.23	40.11	29.73	30.77	31.79	27.29
10456	NM_001018837.1,NM_006118.3	HAX1	43.21	38.13	50.39	49.97	40.28	46.26
7035	NM_001032281.2,NM_001318941.1,NM_006287.4,XM_005246818.1,XM_005246819.1,XM_006712720.3,XM_011511707.2,XM_011511708.1,XM_011511709.2	TFPI	43.19	51.04	28.08	23.5	36.51	29.46
51510	NM_001195536.1,NM_016410.5	CHMP5	43.12	41.95	43.85	39.01	40.14	38.83
80331	NM_025219.2,XM_011529048.2,XM_011529049.1	DNAJC5	43.07	43.44	53.71	46.26	48.82	45.62
8896	NM_003910.3,XM_005250670.4,XM_005250671.4,XM_005250674.3,XM_017012760.1,XM_017012761.1,XM_017012762.1	BUD31	43.05	30.6	41.23	35.04	32.63	42.51
92609	NM_001001563.2,XM_011527491.2,XM_017027472.1	TIMM50	43.04	44.84	50.96	46.72	43.1	43.83
6629	NM_003092.4,NM_198220.2	SNRPB2	43.03	37.28	37.98	36.74	35.34	29.27
5832	NM_001017423.1,NM_001323412.1,NM_001323413.1,NM_001323414.1,NM_001323415.1,NM_001323416.1,NM_001323417.1,NM_001323418.1,NM_001323419.1,NM_002860.3	ALDH18A1	43.03	41.41	40.29	41.07	41.16	43.91
113026	NM_133373.4,XM_011524253.2	PLCD3	43.01	43.47	44.2	42.63	47.63	55
286257	NM_183241.1	C9orf142	43	41.1	52.38	54.55	44.12	44.36
102724023	XM_006723901.3,XM_006723902.3,XM_006723903.3,XM_006723904.3,XM_011546081.2,XM_017028514.1,XM_017028516.1,XM_017028517.1	LOC102724023	42.97	40.75	47.86	44.19	48.82	48.97
51631	NM_001244585.1,NM_001270643.1,NM_016019.4	LUC7L2	42.95	38.66	42.93	34.64	35.18	38.34
9112	NM_001203258.1,NM_004689.3,XM_011537305.1,XM_011537306.1,XM_011537307.1,XM_011537308.2,XM_011537309.1,XM_011537310.1,XM_017021752.1,XM_017021753.1,XM_017021754.1,XM_017021755.1,XM_017021756.1,XM_017021757.1,XM_017021758.1,XM_017021759.1	MTA1	42.85	40.01	40.19	44.86	41.33	37.71
89941	NM_138769.2,XM_005255660.2,XM_005255661.2,XM_005255662.2,XM_005255663.2,XM_006720970.2,XM_006720973.2,XM_017023825.1,XM_017023826.1,XM_017023827.1,XM_017023828.1,XM_017023829.1,XM_017023830.1,XM_017023831.1,XM_017023832.1,XM_017023833.1,XM_017023834.1,XM_017023835.1,XM_017023836.1,XM_017023837.1,XM_017023838.1,XM_017023839.1,XM_017023840.1,XM_017023841.1,XM_017023842.1	RHOT2	42.84	45.52	47.35	47.36	44.55	37.68
8560	NM_001321541.1,NM_001321542.1,NM_003676.3,XM_017002648.1	DEGS1	42.84	42.73	36.85	35.8	36.69	39.66
25804	NM_001252129.1,NM_012321.4	LSM4	42.83	47.04	55.79	50.86	45.34	47.56
90522	NM_001039671.2,NM_001039672.2,NM_001039673.2,NM_001145461.1,NM_001145462.1,NM_001145463.1,XM_005259385.3,XM_017027449.1,XM_017027450.1,XM_017027451.1	YIF1B	42.77	45.09	48.45	58.96	48.03	51.3
23636	NM_001193357.1,NM_012346.4,NM_016553.4,NM_153718.3,NM_153719.3	NUP62	42.75	36.28	49.99	45.48	39.97	40.55
8985	NM_001084.4	PLOD3	42.74	38.9	39.06	40.21	40.77	42.39
64663	NM_022661.3	SPANXC	42.72	36.62	27.63	24.07	30.3	40.28
10318	NM_001252385.1,NM_001252386.1,NM_001252390.1,NM_001252391.1,NM_001252392.1,NM_001252393.1,NM_001258454.1,NM_001258455.1,NM_001258456.1,NM_006058.4,XM_005268355.1,XM_006714751.1,XM_006714752.2,XM_017008945.1,XM_017008946.1,XM_017008947.1,XM_017008948.1,XM_017008949.1,XM_017008950.1,XM_017008951.1	TNIP1	42.69	50	39.64	42.53	55.7	59.15
7283	NM_001070.4	TUBG1	42.65	36.14	53.09	38.88	39.26	41.19
27183	NM_013245.2	VPS4A	42.64	45.02	50.35	49.64	52.55	45.04
8334	NM_003512.3	HIST1H2AC	42.62	41.98	47.81	65.21	43.93	55.82
8841	NM_003883.3,XM_011537697.2	HDAC3	42.61	40.28	35.6	40.1	40.24	39.57
5781	NM_002834.3,NM_080601.1,XM_006719526.2,XM_011538613.2,XM_017019722.1	PTPN11	42.6	42.24	44.58	34.74	39.11	35.25
7419	NM_001135694.2,NM_005662.6,XM_006716394.1	VDAC3	42.58	37.32	46.46	35.96	34.42	34.06
5327	NM_000930.4,NM_001319189.1,NM_033011.3	PLAT	42.57	46.15	40.22	56.44	52.18	49.05
10054	NM_005499.2,XM_005258404.3,XM_006722962.2,XM_011526304.2,XM_017026134.1	UBA2	42.53	43.18	44.13	33.75	41.61	33.05
7841	NM_001146158.1,NM_006302.2,XM_017004876.1,XM_017004877.1	MOGS	42.48	44.24	48.77	44.34	46.15	48.63
4141	NM_004990.3,XM_006719398.3	MARS	42.47	36.35	45.75	44.58	40.38	40.19
54469	NM_001242911.1,NM_001242912.1,NM_001242913.1,NM_001242914.1,NM_001242915.1,NM_001242916.1,NM_001242917.1,NM_001242918.1,NM_001242919.1,NM_019006.3,XM_011521684.2	ZFAND6	42.45	36.24	39.51	37.63	37.75	33.32
10330	NM_001190991.1,NM_014255.5	CNPY2	42.39	37.84	45.56	46.62	44.31	43.97
8636	NM_003731.2	SSNA1	42.38	39.68	61.85	56.04	50.5	52.37
52	NM_001040649.2,NM_004300.3,NM_007099.3	ACP1	42.37	50.74	44.12	37.5	40.77	37.84
112495	NM_138408.3	GTF3C6	42.31	38.45	41.87	33.92	34.81	34.32
23381	NM_001323614.1,NM_001323615.1,NM_001323616.1,NM_001323617.1,NM_015327.2,XM_017000842.1,XM_017000843.1	SMG5	42.3	45.3	52.76	50.5	47.96	43.39
51073	NM_015956.2,NM_146387.1,NM_146388.1,XM_011528045.2	MRPL4	42.3	46.37	54.27	54.37	44.93	57.05
23645	NM_014330.3	PPP1R15A	42.27	62	37.86	28.15	48	33.31
9092	NM_005146.4,XM_011545344.1,XM_011545345.2	SART1	42.26	45.18	47.02	43.7	42.43	51.16
54540	NM_001190946.2,XM_006714875.2,XM_006714876.1,XM_006714878.1,XM_006714879.3,XM_006714880.1,XM_006714884.1,XM_006714885.1,XM_006714886.2,XM_011534572.1,XM_011534573.1,XM_011534574.1,XM_011534579.2,XM_011534580.1,XM_011534581.1,XM_011534582.1,XM_011534583.1	FAM193B	42.25	42.02	43.4	52.91	40.3	35.3
55182	NM_001319956.1,NM_001319957.1,NM_018150.3,XM_005270992.1,XM_005270993.1,XM_005270996.1,XM_006710735.3,XM_011541698.1,XM_011541699.1,XM_011541700.1,XM_011541702.1,XM_017001623.1,XM_017001624.1,XM_017001625.1,XM_017001626.1	RNF220	42.23	46.46	49.95	49.62	49.52	45.16
9341	NM_004781.3,XM_017002841.1	VAMP3	42.17	41.42	36.29	41.36	44.24	41.75
53834	NM_001004356.2,NM_001004358.1,NM_021923.3,XM_011513486.1	FGFRL1	42.16	37.36	31.48	49.81	37.13	40.82
7468	NM_001042424.2,NM_007331.1,NM_133330.2,NM_133331.2,NM_133334.2,NM_133335.3,XM_005248001.3,XM_005248002.2,XM_005248005.2,XM_006713914.3,XM_011513557.2,XM_011513560.2,XM_017008587.1,XM_017008588.1	WHSC1	42.14	45.31	51.55	35.18	32.93	27.49
4729	NM_021074.4,XM_017025782.1	NDUFV2	42.12	39.37	43.05	34.25	37.42	40.08
1595	NM_000786.3,NM_001146152.1	CYP51A1	42.12	38.7	44.89	33.86	34.97	31.83
6773	NM_005419.3,NM_198332.1,XM_005269111.3,XM_011538697.2,XM_011538698.2,XM_011538699.2,XM_011538700.2,XM_017019904.1	STAT2	42.09	46.47	36.62	49.39	40.27	40.01
10922	NM_001258461.1,NM_006712.4,NM_033015.3,XM_005249932.1,XM_005249933.3,XM_011515761.2,XM_011515762.2,XM_011515763.1,XM_017011704.1,XM_017011705.1,XM_017011706.1	FASTK	42.07	38.82	44.65	51.96	48.08	46.65
158	NM_000026.3,NM_001123378.2,NM_001317923.1,XM_011529977.2,XM_011529979.1,XM_011529980.2,XM_017028636.1,XM_017028637.1,XM_017028638.1,XM_017028639.1,XM_017028640.1	ADSL	42.07	42.82	46.82	36.89	42.7	43.34
4853	NM_001200001.1,NM_024408.3,XM_005270901.3,XM_011541519.2,XM_011541520.2,XM_017001372.1,XM_017001373.1	NOTCH2	42	45.26	40.5	42.61	42.08	43.35
8669	NM_001284335.1,NM_001284336.1,NM_003758.3	EIF3J	41.93	32.58	47.21	34.75	36.33	30.41
8242	NM_001146702.1,NM_001282622.1,NM_004187.3,XM_005262035.4,XM_011530824.2,XM_011530825.2,XM_011530826.2,XM_011530827.2,XM_011530828.1,XM_011530829.2,XM_011530830.2,XM_011530831.2,XM_017029886.1,XM_017029887.1,XM_017029888.1,XM_017029889.1	KDM5C	41.88	46.18	44.9	48.05	43.65	43.55
3920	NM_001122606.1,NM_002294.2,NM_013995.2	LAMP2	41.87	40.22	32.98	33.51	38.95	39.06
29920	NM_001271681.1,NM_013328.3	PYCR2	41.84	39.87	51.33	55.27	45.74	47.77
9470	NM_001276336.1,NM_001276337.1,NM_001282958.1,NM_004846.3,XM_005246975.3,XM_011512206.2,XM_017005377.1	EIF4E2	41.82	38.33	45.13	48.98	41.23	43.93
1364	NM_001305.4	CLDN4	41.81	41.53	41.44	31.98	39.67	44.52
8727	NM_001286974.1,NM_003798.3,XM_005252291.3,XM_017015250.1,XM_017015251.1	CTNNAL1	41.79	48.46	57.28	37.36	40.36	31.3
11198	NM_007192.3,XM_011536381.2	SUPT16H	41.78	36.59	41.46	36.24	40.29	34.31
968	NM_001040059.1,NM_001251.2	CD68	41.75	46.91	59.13	24.61	38.72	37.2
26097	NM_001206612.1,NM_001244664.1,NM_001317077.1,NM_015607.3,XM_017000993.1	CHTOP	41.74	37.8	46.33	43.59	39.91	39.34
6856	NM_006754.3,NM_182715.2	SYPL1	41.73	35.7	34.76	28.83	31.75	36.95
51094	NM_001290553.1,NM_001290557.1,NM_001290629.1,NM_015999.5,XM_017001407.1	ADIPOR1	41.7	37.71	40.49	40.56	38.21	38.14
55272	NM_018285.3	IMP3	41.7	31.82	42.25	35.5	44.28	37.71
51646	NM_001127399.1,NM_001127400.1,NM_001127401.1,NM_016061.2,XM_017004318.1,XM_017004319.1,XM_017004320.1,XM_017004321.1,XM_017004322.1	YPEL5	41.7	46.36	39.38	36.97	42.37	37.87
91582	NM_194326.3	RPS19BP1	41.7	45.25	66.02	46.67	55	53.19
55207	NM_018184.2	ARL8B	41.63	43.34	40.14	38.4	41.09	37.95
25777	NM_001199579.1,NM_001199580.1,NM_015374.2,XM_011530104.2,XM_011530105.2,XM_017028748.1	SUN2	41.6	41.65	32.93	36.19	39.9	44.09
58515	NM_021237.3	SELENOK	41.57	33.72	37.51	39.03	38.21	39.43
56910	NM_020151.3,XM_011511499.1	STARD7	41.57	39.13	50.91	41.09	43.08	41.81
5707	NM_001191037.1,NM_002807.3,XM_017004517.1	PSMD1	41.53	39.06	44.61	38.21	38.3	35.95
27131	NM_001282454.1,NM_014426.3,NM_152227.2	SNX5	41.52	34.35	36.07	36.83	36.27	33.8
2617	NM_001316772.1,NM_002047.3,XM_006715686.2	GARS	41.51	38.94	40.45	35.51	34.76	33.72
7296	NM_001093771.2,NM_001261445.1,NM_001261446.1,NM_003330.3,NM_182729.2,NM_182742.2,NM_182743.2	TXNRD1	41.51	38.97	44.75	33.29	40.92	34.17
196463	NM_001159727.1,NM_173542.3,XM_011538023.2,XM_017018977.1	PLBD2	41.5	45.23	34.27	40.28	47.44	51.6
10066	NM_001320778.1,NM_005697.4,XM_017021856.1	SCAMP2	41.49	38.76	48.04	49.8	48.53	52.24
6525	NM_001207017.1,NM_001207018.1,NM_006932.4,NM_134269.2,NM_134270.2,XM_006724298.1,XM_006724302.1,XM_011530333.2,XM_011530336.2,XM_011530337.2,XM_011530338.2,XM_011530339.2,XM_011530340.2,XM_011530341.1,XM_017028913.1,XM_017028914.1,XM_017028915.1,XM_017028916.1,XM_017028917.1,XM_017028918.1,XM_017028919.1	SMTN	41.46	37.04	50.8	27.6	31.11	27.26
6626	NM_004596.4	SNRPA	41.42	41.95	49.99	44.56	37.07	40.01
9987	NM_001207000.1,NM_031372.3	HNRNPDL	41.41	51.56	36	32.3	35.37	26.19
64787	NM_022772.3,XM_017018130.1,XM_017018131.1,XM_017018132.1	EPS8L2	41.39	48.61	39.62	45.47	35.59	43.73
25828	NM_012473.3,XM_005261508.1,XM_006724226.1,XM_011530111.2	TXN2	41.38	41.68	55.72	40.66	42.33	47.86
29803	NM_001099695.1,NM_001099696.2,NM_013400.3,NM_014374.3,XM_005249985.1,XM_006715947.3,XM_006715948.3,XM_006715949.3,XM_006715950.3,XM_006715951.2,XM_006715952.2,XM_006715953.2,XM_011516112.1,XM_017012081.1,XM_017012082.1	REPIN1	41.34	38.4	44.3	44.75	40.45	49.4
9877	NM_001319238.1,NM_001319239.1,NM_014827.5,XM_005245643.2,XM_005245644.3,XM_006711673.2,XM_011510199.1,XM_011510200.1,XM_011510201.1,XM_011510202.1,XM_017002956.1,XM_017002957.1,XM_017002958.1,XM_017002959.1,XM_017002960.1,XM_017002961.1,XM_017002962.1,XM_017002963.1,XM_017002964.1,XM_017002965.1	ZC3H11A	41.33	42.93	37.39	41.3	36.43	33.38
8539	NM_001142930.1,NM_001142931.1,NM_001243747.1,NM_006595.3,XM_006718359.3,XM_017018464.1,XM_017018465.1	API5	41.3	39.42	39.24	32.6	34.84	33.39
10957	NM_006813.2	PNRC1	41.29	45.27	33.43	43	54.68	50.17
3597	NM_001560.2,XM_011531336.1,XM_011531337.1,XM_017029507.1	IL13RA1	41.28	42.96	34.72	31.43	33.67	37.95
79971	NM_001002292.3,NM_001193334.1,NM_024911.6,XM_011542191.2,XM_011542192.2,XM_017002390.1	WLS	41.23	32.66	36.46	33.59	40.39	40.07
3486	NM_000598.4,NM_001013398.1,XM_017012152.1	IGFBP3	41.2	33.6	21.12	15.11	37.31	38.12
1841	NM_001165031.1,NM_001320902.1,NM_001320903.1,NM_001320904.1,NM_001320905.1,NM_012145.3	DTYMK	41.18	40.06	56.31	45.72	41.7	42.72
84687	NM_032595.4,XM_011525381.2	PPP1R9B	41.16	40.45	45.14	51.37	43.33	51.27
23070	NM_015050.2,XM_005248955.3	CMTR1	41.12	40.79	42.81	41.89	37.57	38.24
100529097	NM_001199973.1,NM_001199974.1	RPL36A-HNRNPH2	41.07	39.66	36.86	35.23	32.01	35.57
5437	NM_001278698.1,NM_001278699.1,NM_001278700.1,NM_001278714.1,NM_001278715.1,NM_006232.3,XM_006713666.2,XM_006713667.2,XM_006713668.3,XM_006713670.2,XM_017006636.1,XM_017006637.1	POLR2H	41.07	42.68	38.79	38.02	38.66	41.11
221092	NM_001079559.2	HNRNPUL2	41.04	40.19	39.46	35.69	34.99	36.54
51006	NM_001281457.1,NM_001281458.1,NM_001281459.1,NM_001281460.1,NM_015945.11,NM_173073.3,NM_173179.3,XM_011528831.1,XM_011528832.1,XM_011528833.1,XM_011528834.1,XM_011528835.1,XM_011528836.1,XM_011528837.1,XM_011528838.1,XM_017027856.1,XM_017027857.1,XM_017027858.1,XM_017027859.1,XM_017027860.1,XM_017027861.1,XM_017027862.1	SLC35C2	41.04	39.51	44.31	47.77	48.53	43.41
54480	NM_001284295.1,NM_019015.2	CHPF2	41.04	37.91	40.46	44.45	44.42	49.26
51493	NM_014306.4	RTCB	41.03	36.85	38.6	34.97	35.55	37.81
55690	NM_018026.3,XM_011545162.1,XM_011545164.2	PACS1	41.03	54.37	47.37	45	46.1	49.12
1457	NM_001895.3,NM_177559.2,NM_177560.2	CSNK2A1	41	36.49	34.92	34.92	37.82	32.29
6597	NM_001128844.1,NM_001128845.1,NM_001128846.1,NM_001128847.1,NM_001128848.1,NM_001128849.1,NM_003072.3,XM_006722845.2,XM_006722846.2,XM_011528198.1,XM_017027160.1,XM_017027161.1,XM_017027162.1,XM_017027163.1,XM_017027164.1,XM_017027165.1,XM_017027166.1,XM_017027167.1,XM_017027168.1	SMARCA4	41	43.32	45.42	49.07	42.15	48.16
6451	NM_003022.2,XM_011531013.1,XM_011531014.1	SH3BGRL	40.99	39.74	29.93	38.6	36.38	37.44
201294	NM_199242.2,XM_011524504.1,XM_011524506.1,XM_011524507.2	UNC13D	40.99	42.93	45.96	49.32	41.02	43.41
56259	NM_001281495.1,NM_030877.4,XM_011528917.2	CTNNBL1	40.99	38.47	47.7	41.5	41.23	37.35
25829	NM_001195071.1,NM_001195072.1,NM_012264.4,XM_011530112.2,XM_011530113.1,XM_011530114.1,XM_011530115.2,XM_011530116.2,XM_011530117.1,XM_011530118.1,XM_011530119.1,XM_017028754.1,XM_017028755.1,XM_017028756.1,XM_017028757.1,XM_017028758.1,XM_017028759.1	TMEM184B	40.98	39.84	40.96	45.23	44.2	50.84
11333	NM_014891.6	PDAP1	40.96	34.51	40.83	32.19	30.72	34.76
6015	NM_002931.3	RING1	40.96	37.99	41.39	46.47	37.85	43.07
29896	NM_001282757.1,NM_001282758.1,NM_001282759.1,NM_013293.4,XM_005249725.1,XM_011515331.1,XM_017012089.1,XM_017012090.1	TRA2A	40.96	29.05	40.66	32.48	27.96	28.68
5976	NM_001297549.1,NM_002911.3,XM_017027105.1,XM_017027106.1	UPF1	40.94	42.44	43.61	45.02	38.44	40.44
26099	NM_001114600.2,NM_001271869.1	SZRD1	40.93	38.01	41.38	42.99	43.86	46.6
9277	NM_001164267.1,NM_005452.5,XM_017011484.1,XM_017011485.1,XM_017011486.1,XM_017011487.1	WDR46	40.9	40.62	52.19	47.79	47.4	46.25
983	NM_001170406.1,NM_001170407.1,NM_001320918.1,NM_001786.4,NM_033379.4,XM_005270303.3	CDK1	40.9	39.08	55.3	37.21	31.9	33.39
1660	NM_001357.4	DHX9	40.88	37.33	42.44	37.84	39.98	37.46
4041	NM_001291902.1,NM_002335.3,XM_005273994.2,XM_011545029.1,XM_011545030.1,XM_011545031.1,XM_017017735.1,XM_017017736.1	LRP5	40.83	33.58	41.08	37.95	38	56.51
79720	NM_024667.2,XM_005253622.3,XM_006719602.3,XM_011538743.2,XM_011538745.2,XM_017019970.1,XM_017019971.1,XM_017019972.1	VPS37B	40.82	42.06	44.88	45.06	53.72	49.02
64837	NM_001134774.1,NM_001134775.1,NM_001134776.1,NM_001318734.1,NM_022822.2,XM_005274183.1,XM_005274184.1,XM_017018133.1	KLC2	40.78	39.51	45.45	41.35	37.26	36.32
64220	NM_001142617.1,NM_001142618.1,NM_001142619.1,NM_001142620.1,NM_001199040.1,NM_001199041.1,NM_001199042.1,NM_022369.3,XM_011521883.1,XM_011521884.1,XM_011521885.2,XM_017022478.1,XM_017022479.1,XM_017022480.1	STRA6	40.76	39.32	47.36	126.39	50.23	66.78
26502	NM_001038618.2,NM_001083608.1,NM_012336.3,NM_031968.2,XM_005256340.3,XM_006722278.3,XM_011523541.2,XM_011523543.2,XM_011523544.2,XM_017024449.1,XM_017024450.1	NARF	40.74	43.96	36.14	39.29	45.67	36.65
54107	NM_001278255.1,NM_017443.4	POLE3	40.71	43.08	54.07	40.54	44.24	41.98
80336	NM_001124756.2	PABPC1L	40.71	34.43	37.17	36.89	26.07	22.55
7374	NM_003362.3,NM_080911.2	UNG	40.66	37.23	47.8	39.84	42.1	36.99
2132	NM_000401.3,NM_001178083.1,NM_207122.1,XM_011519950.1,XM_011519951.1	EXT2	40.66	41.13	37.06	35.01	34.48	39.22
51031	NM_016080.3,XM_006721540.2,XM_017024711.1,XM_017024712.1	GLOD4	40.65	40.62	39.34	37.14	41.16	37.48
10051	NM_001002800.2,NM_001288753.1,NM_005496.3,XM_006713459.3,XM_011512311.2,XM_011512312.2,XM_017005491.1	SMC4	40.64	37.79	44.51	35.13	36.52	36.65
6929	NM_001136139.2,NM_003200.3,XM_006722852.3,XM_006722853.3,XM_006722855.3,XM_006722856.3,XM_006722857.3,XM_006722858.3,XM_011528215.2,XM_011528216.2,XM_011528217.2,XM_011528219.2,XM_011528220.2,XM_011528221.2,XM_011528223.2,XM_011528225.2,XM_011528226.2,XM_011528227.2,XM_017027177.1,XM_017027178.1,XM_017027179.1,XM_017027180.1,XM_017027181.1,XM_017027182.1,XM_017027183.1,XM_017027184.1	TCF3	40.63	39.32	37.89	48.27	38.9	46.74
285704	NM_001012761.2,XM_005271966.3,XM_011543345.2,XM_011543346.2,XM_011543347.2,XM_017009390.1,XM_017009391.1	RGMB	40.62	36.53	47.46	20.36	34.6	20.33
8192	NM_006012.2	CLPP	40.62	45.96	49.13	43.56	42.84	45.73
3300	NM_001039550.1,NM_006736.5	DNAJB2	40.61	47.54	39.89	43.7	43.51	38.11
6150	NM_021134.3,XM_006718271.2,XM_011520273.1,XM_011520275.2,XM_011520276.2	MRPL23	40.58	43	50.99	38.5	37.47	41.98
4048	NM_000895.2,NM_001256643.1,NM_001256644.1,XM_005268871.1,XM_011538348.1,XM_011538349.2	LTA4H	40.58	35.88	39.92	34.98	43.38	42.77
79590	NM_024540.3,NM_145729.2,XM_011509981.2,XM_011509982.2	MRPL24	40.57	37.95	48.45	49.57	45.8	41.83
23400	NM_001141973.2,NM_001141974.2,NM_022089.3,XM_005245810.1,XM_005245811.1,XM_005245812.1,XM_005245815.1,XM_006710512.1,XM_006710513.1,XM_011541128.1,XM_011541129.1,XM_017000844.1,XM_017000845.1,XM_017000846.1,XM_017000847.1,XM_017000848.1,XM_017000849.1,XM_017000850.1	ATP13A2	40.55	50.79	56.18	91.01	56.34	69.76
6697	NM_003124.4	SPR	40.53	36.15	55.64	38.31	37.04	42.45
8986	NM_001006944.1,NM_001300802.1,NM_001318361.1,NM_003942.2,XM_005274380.1,XM_017018527.1	RPS6KA4	40.52	42.54	47.38	44.55	37.16	45.01
56904	NM_001287045.1,NM_001287046.1,NM_020145.3,XM_005252098.2,XM_005252100.2,XM_005252101.3,XM_006717188.2,XM_006717189.2,XM_006717190.1,XM_006717191.1	SH3GLB2	40.47	41.58	51.4	49.05	47.4	43.1
124801	NM_152344.3,XM_011524309.2	LSM12	40.45	36.57	41.96	36.3	37.45	33.6
1294	NM_000094.3,XM_011533337.1,XM_017005688.1,XM_017005689.1,XM_017005690.1,XM_017005691.1,XM_017005692.1	COL7A1	40.42	49.88	38.06	83.45	39.93	38.18
8533	NM_001199125.1,NM_001316354.1,NM_001316355.1,NM_001316356.1,NM_001316357.1,NM_001316358.1,NM_003653.3,XM_005256837.4,XM_005256840.3,XM_005256842.4,XM_017025246.1	COPS3	40.27	37.48	43.9	35.66	44.98	36.08
2683	NM_001497.3,XM_005251440.4	B4GALT1	40.27	47.42	41.83	53.72	52.83	64.96
79869	NM_001136040.2,NM_001142565.1,NM_024811.3,XM_005274298.4,XM_005274299.4,XM_005274303.4,XM_011545257.2,XM_011545258.2,XM_011545259.2,XM_011545260.2,XM_011545261.2,XM_011545262.2,XM_011545263.2,XM_017018345.1	CPSF7	40.22	41.29	42.98	36.98	34.45	36.18
7360	NM_001001521.1,NM_006759.3,XM_005264537.2,XM_005264538.1,XM_006712088.1,XM_011533091.1,XM_017004855.1,XM_017004856.1,XM_017004857.1	UGP2	40.21	41.31	38.01	35.17	37.37	35.56
9777	NM_014742.3,XM_005260622.4,XM_017028154.1,XM_017028155.1,XM_017028156.1,XM_017028157.1,XM_017028158.1,XM_017028159.1,XM_017028160.1,XM_017028161.1	TM9SF4	40.2	37.82	37.85	39.9	41.15	38.97
1845	NM_004090.3	DUSP3	40.2	42.83	40.98	37.73	43.9	36.66
8872	NM_006023.2,XM_005252638.3	CDC123	40.16	36.75	45.06	37.59	39.84	38.52
64065	NM_022121.4	PERP	40.16	40.31	36.39	29.45	44.39	37.81
8519	NM_003641.3	IFITM1	40.15	45.59	41.09	56.25	40.66	57.1
4154	NM_001314057.1,NM_021038.4,NM_207292.2,NM_207293.1,NM_207294.1,NM_207295.1,NM_207296.1,NM_207297.1,XM_005247457.4,XM_005247458.4,XM_005247460.4,XM_005247461.4,XM_005247462.4,XM_005247463.4,XM_005247464.4,XM_005247465.4,XM_005247466.4,XM_005247467.4,XM_005247468.4,XM_005247471.4,XM_005247474.3,XM_005247475.3,XM_005247476.4,XM_005247477.4,XM_006713639.1,XM_011512843.2,XM_011512845.2,XM_011512846.2,…	MBNL1	40.14	42.22	35.13	31.2	36.71	37.77
374882	NM_001145416.1,NM_001321112.1,NM_001321113.1,NM_001321114.1,NM_033408.3,NM_198536.2,XM_005259899.2,XM_017026769.1	TMEM205	40.14	37.72	45.22	45.04	42.22	50.4
1069	NM_004344.1	CETN2	40.12	34.6	32.6	31.74	32.99	34.61
7803	NM_003463.4,XM_011536111.1,XM_011536112.1,XM_017011270.1,XM_017011271.1,XM_017011272.1	PTP4A1	40.1	47.77	43.9	30.82	42.35	41.84
10147	NM_001017392.4,NM_001321697.1,NM_001321698.1,NM_001321699.1,NM_014884.4,XM_017026137.1	SUGP2	40.08	42.83	39.09	43.3	31.65	26.84
10670	NM_006570.4	RRAGA	40.08	49.97	48.13	47.23	51.66	50.82
518	NM_001002258.4,NM_001190329.1,NM_001689.4	ATP5G3	40.03	39.07	45.33	40.98	39	42.13
10613	NM_001100626.1,NM_006459.3,XM_005269442.3,XM_017015541.1	ERLIN1	40.02	39.22	40.34	36.39	38.23	36.69
64118	NM_022156.4,XM_005256393.2,XM_005256394.2,XM_006722288.2,XM_006722289.2	DUS1L	40	43.05	46.21	44.53	38.71	36.64
2744	NM_001256310.1,NM_014905.4,XM_005246467.3,XM_006712435.1,XM_017003829.1	GLS	39.99	36.47	37.97	40.39	36.03	41.84
84168	NM_018153.3,NM_032208.2,NM_053034.2,XM_017005075.1,XM_017005076.1,XM_017005077.1	ANTXR1	39.99	40.43	35.97	58.25	46.28	46.01
9361	NM_001276479.1,NM_001276480.1,NM_004793.3,XM_011528441.2	LONP1	39.95	43.66	47.55	43.29	42.47	45.38
440270	NM_001023567.4,XM_011521596.1,XM_011521597.1,XM_017022210.1,XM_017022211.1,XM_017022212.1,XM_017022213.1,XM_017022214.1,XM_017022215.1,XM_017022216.1,XM_017022217.1,XM_017022218.1	GOLGA8B	39.86	35.86	28.69	33.23	27.77	22.63
254531	NM_153613.2,XM_006720454.2,XM_011521422.1	LPCAT4	39.86	38.67	42.53	42.4	41.14	37.68
25920	NM_015456.4	NELFB	39.84	46.17	51	51.35	48.6	45.98
29081	NM_001293186.1,NM_001293187.1,NM_014168.3,XM_011511023.1	METTL5	39.8	37.78	36.48	29.77	34.47	29.49
56882	NM_001038707.1,NM_020239.3,XM_017001847.1	CDC42SE1	39.79	35.87	35.08	39.24	34.56	32.53
2305	NM_001243088.1,NM_001243089.1,NM_021953.3,NM_202002.2,NM_202003.2,XM_005253676.3,XM_011520930.2,XM_011520931.2,XM_011520932.1,XM_011520933.1,XM_011520934.2,XM_011520935.1	FOXM1	39.79	41.29	56.1	44.8	35.41	38.9
3376	NM_002161.5,NM_013417.3	IARS	39.79	42.24	49.44	40.58	41.98	37.61
84058	NM_001320823.1,NM_001320824.1,NM_001320825.1,NM_032118.3,XM_017005064.1	WDR54	39.76	48.31	46.7	34.82	45.53	40.33
84287	NM_001287803.1,NM_001287804.1,NM_032327.3,NM_198043.2,NM_198044.2,NM_198045.2,NM_198046.2,XM_006718021.1,XM_006718022.1,XM_006718023.1,XM_006718024.1,XM_006718025.1,XM_006718026.1,XM_017016766.1,XM_017016767.1,XM_017016768.1,XM_017016769.1,XM_017016770.1,XM_017016771.1,XM_017016772.1,XM_017016773.1,XM_017016774.1	ZDHHC16	39.7	32.09	45.95	41.91	43.03	42.61
26511	NM_012110.3,XM_006714037.3,XM_011534382.2	CHIC2	39.7	39.08	41.92	30.63	35.48	24.09
57410	NM_001048218.1,NM_020680.3,XM_005274118.3,XM_005274120.3,XM_005274121.3,XM_017018029.1,XM_017018030.1,XM_017018031.1,XM_017018032.1,XM_017018033.1	SCYL1	39.68	44.22	43.69	42.61	44.46	46.78
5500	NM_002709.2,NM_206876.1	PPP1CB	39.64	40.86	34.69	34.43	40.94	37.4
11217	NM_001004065.4,NM_001136562.2,NM_001198656.1	AKAP2	39.64	47.29	47.76	26.94	36.93	27.38
2885	NM_002086.4,NM_203506.2	GRB2	39.63	37.21	38.51	37.04	38.13	38.22
7267	NM_001001894.1,NM_001320703.1,NM_001320704.1,NM_003316.3,XM_005261048.1,XM_005261049.1,XM_005261050.4,XM_005261052.1,XM_005261054.3,XM_005261055.1,XM_005261056.2,XM_011529739.2,XM_011529740.2,XM_011529742.2,XM_017028458.1,XM_017028459.1,XM_017028460.1,XM_017028461.1,XM_017028462.1,XM_017028463.1,XM_017028464.1,XM_017028465.1,XM_017028466.1,XM_017028467.1	TTC3	39.6	42.14	34.16	40.25	41.75	38.94
55608	NM_001286721.1,NM_017664.3	ANKRD10	39.59	37.21	40.19	44.33	37.52	31.85
4125	NM_000528.3,NM_001173498.1,XM_005259913.1,XM_017026818.1	MAN2B1	39.58	43.93	38.43	48.88	46.63	59.8
10908	NM_001166111.1,NM_001166112.1,NM_001166113.1,NM_001166114.1,NM_006702.4	PNPLA6	39.55	41.92	43.6	51.19	43.38	49.07
5300	NM_006221.3,XM_011528068.2	PIN1	39.54	40.52	46.91	49.06	40.48	47.74
8237	NM_004651.3,XM_005272674.3,XM_011543988.1	USP11	39.51	41.57	39.11	44.14	43.48	50.19
54187	NM_018946.3,XM_011518787.2,XM_011518788.2,XM_017014811.1	NANS	39.49	36.69	46.93	44.24	35.82	43.14
9589	NM_001270531.1,NM_001270532.1,NM_001270533.1,NM_004906.4,NM_152857.2,NM_152858.2,XM_017011514.1,XM_017011515.1,XM_017011516.1	WTAP	39.48	38.45	37.63	33.18	36.92	32.92
10644	NM_001007225.1,NM_001291869.1,NM_001291872.1,NM_001291873.1,NM_001291874.1,NM_001291875.1,NM_006548.4,XM_006713477.3,XM_006713478.3,XM_017005557.1,XM_017005558.1,XM_017005559.1,XM_017005560.1,XM_017005561.1,XM_017005562.1,XM_017005563.1,XM_017005564.1	IGF2BP2	39.45	44.8	47.01	39.82	45.03	32
10381	NM_001197181.1,NM_006086.3	TUBB3	39.45	36.32	36.42	41.78	51.63	52.16
483	NM_001679.2	ATP1B3	39.38	39.12	38.78	35.38	41.77	42.38
9902	NM_006039.4,XM_011525543.2	MRC2	39.35	50.45	46.66	83.58	42.01	63.7
9040	NM_003969.3	UBE2M	39.33	36.73	47.38	42.63	37.02	42.1
26155	NM_015658.3	NOC2L	39.29	37.85	38.81	42.99	40.23	35.53
388	NM_004040.3	RHOB	39.22	43.83	35.98	57.35	49.02	57.23
25915	NM_199069.1,NM_199070.1,NM_199073.1,NM_199074.1	NDUFAF3	39.22	37.64	42.48	32.65	40.35	43.29
10535	NM_006397.2,XM_006722619.2	RNASEH2A	39.2	34.02	50.28	38.23	34.49	42.53
7027	NM_007111.4,XM_005268327.1,XM_005268328.2,XM_005268331.1,XM_011537518.2,XM_011537519.1,XM_011537520.2,XM_017020717.1,XM_017020718.1,XM_017020719.1,XM_017020720.1,XM_017020721.1,XM_017020722.1	TFDP1	39.16	37.55	52.67	34.93	34.21	34.53
7319	NM_001282161.1,NM_003336.3,NM_181762.2	UBE2A	39.16	34.32	36.28	35.01	34.89	38.02
29085	NM_001135861.2,NM_001287342.1,NM_001287343.1,NM_014172.5	PHPT1	39.15	37.71	42.75	55.92	44.51	51.56
64129	NM_001204414.1,NM_001204415.1,NM_022164.2,XM_005271106.2,XM_005271107.2,XM_011541946.1	TINAGL1	39.13	28.98	35.65	73.35	20.84	48.8
221749	NM_183373.3,XM_011514393.2	PXDC1	39.1	50.16	41.78	44.76	45.6	39.71
28956	NM_001145264.1,NM_014017.3	LAMTOR2	39.02	32.42	45.83	46.51	40.42	42.52
51382	NM_015994.3	ATP6V1D	39.01	33.37	39.4	27.43	31.25	29.22
6790	NM_001323303.1,NM_001323304.1,NM_001323305.1,NM_003600.3,NM_198433.2,NM_198434.2,NM_198435.2,NM_198436.2,NM_198437.2,XM_017028034.1,XM_017028035.1	AURKA	39	35.22	58.52	39.68	35.11	36.37
51293	NM_001165895.1,NM_016579.3	CD320	38.99	36.53	45.76	48.36	38.41	51.18
55577	NM_017567.4,XM_005264412.4,XM_005264413.1,XM_005264415.2,XM_011532957.1,XM_017004440.1	NAGK	38.98	29.7	40.97	48.44	41.84	50.27
23187	NM_001144758.2,NM_001144759.2,NM_015157.3,XM_005271468.3,XM_005271469.3,XM_005271470.3,XM_005271471.3,XM_005271472.3,XM_005271473.3,XM_005271474.4,XM_005271475.3,XM_005277680.3,XM_006718796.3,XM_006718797.3,XM_006718798.3,XM_006718799.3,XM_006718800.3,XM_006718801.3,XM_006718802.3,XM_006718803.3,XM_011542703.2,XM_011542704.2,XM_011542705.2,XM_011542706.2,XM_011542707.2,XM_011542708.2,XM_011542709…	PHLDB1	38.98	40.66	41.19	51.07	35.46	49.17
2632	NM_000158.3	GBE1	38.97	39.81	26.98	21.35	37.34	30.77
10979	NM_001134999.1,NM_001135000.1,NM_006832.2,XM_005267285.2,XM_006720008.2,XM_006720009.2,XM_006720010.2	FERMT2	38.95	40.58	30.24	28.84	36.55	31.3
2799	NM_002076.3	GNS	38.94	41.28	37.14	37.12	42.14	43.51
5134	NM_001199461.1,NM_001199462.1,NM_001199463.1,NM_001199464.1,NM_002598.3,NM_144781.2,XM_017010926.1	PDCD2	38.94	32.93	42.02	31.3	36.26	36.27
280636	NM_001321335.1,NM_170746.3	SELENOH	38.93	41.73	45.36	42.71	35.61	40.63
55256	NM_001306077.1,NM_018269.3	ADI1	38.91	39.3	43.33	36.6	33.37	37.29
23243	NM_001195098.1,NM_001195099.1,NM_015199.3,XM_005264996.3,XM_011533540.2,XM_011533541.2,XM_011533542.2,XM_011533543.2,XM_011533545.2,XM_011533546.2,XM_011533547.2,XM_017006026.1,XM_017006027.1,XM_017006028.1,XM_017006029.1	ANKRD28	38.9	45.08	33.76	35.57	43.69	29.57
6449	NM_003021.3,XM_011528178.2	SGTA	38.83	39.71	50.59	47.45	43.73	45.29
26993	NM_001291478.1,NM_014371.3,XM_005259854.3,XM_011527916.2	AKAP8L	38.81	39.48	39.8	53.87	35.66	41.44
7570	NM_006963.4	ZNF22	38.81	37.15	44.07	32.01	32.87	28.25
[truncated: 16,141 more rows]
