# Supplementary material for: Glucose-sensitive acetylation of Seryl tRNA synthetase regulates lipid synthesis in breast cancer
Source: Signal Transduct Target Ther. 2021 Aug 16;6:303. doi: 10.1038/s41392-021-00714-0 (PMC8368063; doi:10.1038/s41392-021-00714-0)
Supplement: Supplementary file 4 — Supplementary Table S3 [file 41392_2021_714_MOESM4_ESM.xls]

## Sheet: pos and neg ZJB-ZJA
No.	Lipid Group	Class	Fatty Acid (FA)	FA1	FA2	FA3	FA4	Calc. Mz	Ion Formula	RT (min)	OPLSDA-VIP	Fold Change (SerRS/Vector)	P value	Lipid Ion	SerRS						Vector						Quality Control
															Sample #1	Sample #2	Sample #3	Sample #4	Sample #5	Sample #6	Sample #1	Sample #2	Sample #3	Sample #4	Sample #5	Sample #6	#1	#2	#3
1pos	AcCa(12:0)+H	AcCa	(12:0)	(12:0)				344.28	C19 H38 O4 N1	1.90405	0.112802	0.985965	0.91324	AcCa(12:0)+H	1.75136e+07	1.4034e+07	1.20363e+07	1.7724e+07	1.21666e+07	1.64546e+07	2.0345e+07	1.80442e+07	1.41813e+07	1.55823e+07	1.4084e+07	8.97241e+06	1.26125e+07	1.57305e+07	1.36337e+07
2pos	AcCa(14:0)+H	AcCa	(14:0)	(14:0)				372.311	C21 H42 O4 N1	2.45286	0.426289	1.53242	0.463292	AcCa(14:0)+H	2.94547e+08	5.02742e+07	4.72114e+07	4.92837e+07	4.80865e+07	5.25327e+07	6.40286e+07	7.31416e+07	6.3707e+07	6.43692e+07	4.13872e+07	4.7014e+07	7.38713e+07	7.74269e+07	7.97168e+07
6pos	AcCa(16:0)+H	AcCa	(16:0)	(16:0)				400.342	C23 H46 O4 N1	3.39255	0.117595	0.795776	0.00584983	AcCa(16:0)+H	7.999e+07	8.19199e+07	7.1428e+07	7.74313e+07	8.16138e+07	7.53883e+07	1.0636e+08	1.03575e+08	1.08239e+08	1.05152e+08	7.35416e+07	9.09518e+07	8.61271e+07	9.13213e+07	9.0443e+07
7pos	AcCa(16:1)+H	AcCa	(16:1)	(16:1)				398.326	C23 H44 O4 N1	2.63474	0.12028	0.741873	0.000928798	AcCa(16:1)+H	2.1699e+07	2.08372e+07	1.82581e+07	2.10597e+07	1.97007e+07	1.84669e+07	2.78647e+07	2.74087e+07	3.05163e+07	2.96891e+07	2.12364e+07	2.50669e+07	2.45996e+07	2.28616e+07	2.42908e+07
8pos	AcCa(18:0)+H	AcCa	(18:0)	(18:0)				428.373	C25 H50 O4 N1	4.97208	0.0841668	0.800039	0.011255	AcCa(18:0)+H	5.58112e+07	5.45819e+07	5.36723e+07	5.17652e+07	5.44058e+07	5.20127e+07	7.79112e+07	6.94797e+07	6.75088e+07	7.21897e+07	4.71134e+07	6.8589e+07	5.9963e+07	6.25109e+07	6.081e+07
9pos	AcCa(18:1)+H	AcCa	(18:1)	(18:1)				426.358	C25 H48 O4 N1	3.61105	0.0848353	0.792162	0.022266	AcCa(18:1)+H	3.3668e+07	3.61681e+07	3.3069e+07	3.23535e+07	3.35514e+07	2.86734e+07	4.65787e+07	4.66087e+07	4.55172e+07	4.63668e+07	3.00186e+07	3.42066e+07	3.79346e+07	3.92995e+07	4.08197e+07
10pos	AcCa(24:0)+H	AcCa	(24:0)	(24:0)				512.467	C31 H62 O4 N1	10.4712	0.127621	0.733699	0.0613235	AcCa(24:0)+H	1.72215e+07	1.7065e+07	1.69802e+07	1.67749e+07	1.58553e+07	1.71566e+07	2.94047e+07	2.39505e+07	2.35348e+07	3.12244e+07	1.66961e+07	1.29208e+07	1.99388e+07	2.13205e+07	1.98903e+07
11pos	AcCa(24:1)+H	AcCa	(24:1)	(24:1)				510.452	C31 H60 O4 N1	8.91393	0.0794316	0.929926	0.620685	AcCa(24:1)+H	1.05075e+07	9.01756e+06	7.66068e+06	8.85725e+06	6.20321e+06	8.1321e+06	9.9476e+06	1.30703e+07	9.56776e+06	9.49879e+06	6.2514e+06	5.83865e+06	7.43052e+06	7.93699e+06	1.01876e+07
108pos	Cer(d28:1+hO)+H	Cer	(d28:1+hO)	(d28:1+hO)				470.42	C28 H56 O4 N1	9.01221	0.180192	0.619912	0.00647498	Cer(d28:1+hO)+H	1.71583e+07	2.15219e+07	1.32641e+07	2.70414e+07	2.5253e+07	1.25708e+07	3.45981e+07	3.58324e+07	3.04802e+07	3.79009e+07	2.77867e+07	2.18309e+07	1.2896e+07	1.77503e+07	1.96096e+07
109pos	Cer(d28:1+hO)+H	Cer	(d28:1+hO)	(d28:1+hO)				470.42	C28 H56 O4 N1	9.4255	0.0968706	0.854069	0.569134	Cer(d28:1+hO)+H	1.68931e+06	1.79709e+07	1.59549e+07	2.13441e+07	2.26396e+07	2.43897e+07	7.08202e+06	2.66492e+07	1.10077e+07	2.74877e+07	2.83139e+07	2.12161e+07	1.32997e+07	1.90249e+07	1.87421e+07
110pos	Cer(d28:1+hO)+H	Cer	(d28:1+hO)	(d28:1+hO)				470.42	C28 H56 O4 N1	10.0184	0.211913	1.23677	0.580274	Cer(d28:1+hO)+H	9.85905e+07	6.85268e+07	1.03238e+08	1.5695e+07	2.91439e+07	2.15396e+07	8.01113e+07	2.55554e+07	3.38665e+07	3.57407e+07	7.11152e+07	2.58801e+07	2.26344e+07	2.44257e+07	1.55652e+07
111pos	Cer(d34:0)+H	Cer	(d18:0/16:0)	(d18:0)	(16:0)			540.535	C34 H70 O3 N1	14.4103	0.0829537	0.93798	0.570653	Cer(d18:0/16:0)+H	1.70662e+07	1.16698e+07	2.08252e+07	1.51044e+07	1.17761e+07	1.76634e+07	1.8715e+07	1.62552e+07	2.03114e+07	1.50205e+07	1.64372e+07	1.35881e+07	1.40002e+07	9.98596e+06	1.93961e+07
112pos	Cer(d34:1)+H	Cer	(d18:1/16:0)	(d18:1)	(16:0)			538.519	C34 H68 O3 N1	13.9257	0.339171	0.891924	0.016249	Cer(d18:1/16:0)+H	5.1778e+08	4.648e+08	4.75536e+08	4.71183e+08	4.68215e+08	4.70485e+08	5.63464e+08	5.54912e+08	4.59703e+08	5.83512e+08	5.07248e+08	5.4668e+08	5.55047e+08	5.35393e+08	5.15042e+08
113pos	Cer(d36:1)+H	Cer	(d18:1/18:0)	(d18:1)	(18:0)			566.551	C36 H72 O3 N1	15.2767	0.150871	0.891963	0.0926655	Cer(d18:1/18:0)+H	8.40452e+07	9.82643e+07	8.76495e+07	8.43941e+07	8.62672e+07	8.20819e+07	1.13099e+08	9.99976e+07	9.37008e+07	1.1075e+08	8.22854e+07	8.61795e+07	9.74319e+07	9.67754e+07	1.02417e+08
114pos	Cer(d38:1)+H	Cer	(d18:1/20:0)	(d18:1)	(20:0)			594.582	C38 H76 O3 N1	16.6006	0.0881832	0.83049	0.0476046	Cer(d18:1/20:0)+H	3.61105e+07	3.31666e+07	3.34162e+07	2.84302e+07	2.95557e+07	3.04535e+07	4.5494e+07	4.16084e+07	3.73327e+07	4.39673e+07	2.99771e+07	3.17651e+07	3.65049e+07	3.65421e+07	3.36695e+07
115pos	Cer(d39:1)+H	Cer	(d17:1/22:0)	(d17:1)	(22:0)			608.598	C39 H78 O3 N1	17.2475	0.0792537	0.982998	0.749662	Cer(d17:1/22:0)+H	1.07049e+07	8.51966e+06	9.57666e+06	8.36828e+06	9.40585e+06	8.39915e+06	9.22968e+06	8.17459e+06	1.04539e+07	9.40931e+06	9.60403e+06	9.05383e+06	1.20024e+07	1.24298e+07	1.07011e+07
116pos	Cer(d40:0)+H	Cer	(d18:0/22:0)	(d18:0)	(22:0)			624.629	C40 H82 O3 N1	18.2651	0.0668275	0.830953	0.230311	Cer(d18:0/22:0)+H	1.21225e+07	1.06678e+07	1.06321e+07	9.66043e+06	7.83248e+06	8.85111e+06	1.37974e+07	1.59917e+07	1.32337e+07	1.22477e+07	1.11821e+07	5.47272e+06	1.37496e+07	1.25442e+07	1.37509e+07
117pos	Cer(d40:2)+H	Cer	(d18:1/22:1)	(d18:1)	(22:1)			620.598	C40 H78 O3 N1	16.3232	0.344284	0.451272	0.00487107	Cer(d18:1/22:1)+H	5.77692e+06	4.59255e+07	2.16419e+07	3.23724e+07	1.75675e+07	2.62097e+07	8.03927e+07	5.59801e+07	4.96685e+07	6.4612e+07	4.07968e+07	3.98219e+07	3.63708e+07	4.49191e+07	1.93837e+07
118pos	Cer(d40:2)+H	Cer	(d16:1/24:1)	(d16:1)	(24:1)			620.598	C40 H78 O3 N1	16.5668	0.165714	0.753874	0.00877965	Cer(d16:1/24:1)+H	4.90837e+07	4.34732e+07	3.90255e+07	3.62635e+07	3.67396e+07	4.14248e+07	6.45191e+07	5.79795e+07	5.02762e+07	6.35775e+07	4.45082e+07	4.54676e+07	4.7863e+07	4.5534e+07	4.4931e+07
119pos	Cer(d40:2)+H	Cer	(d18:2/22:0)	(d18:2)	(22:0)			620.598	C40 H78 O3 N1	16.7682	0.0978896	0.884699	0.0701276	Cer(d18:2/22:0)+H	3.70219e+07	3.66739e+07	3.41952e+07	3.66699e+07	2.86362e+07	3.1671e+07	3.82051e+07	3.7294e+07	3.39321e+07	4.54784e+07	4.11513e+07	3.55072e+07	3.40852e+07	3.66249e+07	3.74614e+07
120pos	Cer(d40:2)+H	Cer	(d18:1/22:1)	(d18:1)	(22:1)			620.598	C40 H78 O3 N1	17.2732	0.326276	0.67574	0.00323594	Cer(d18:1/22:1)+H	8.7501e+07	8.62153e+07	7.82591e+07	6.73273e+07	6.56755e+07	6.29476e+07	1.25268e+08	1.16051e+08	1.05208e+08	1.38374e+08	8.44745e+07	9.34921e+07	9.73767e+07	9.52859e+07	9.29206e+07
122pos	Cer(d41:1)+H	Cer	(d18:1/23:0)	(d18:1)	(23:0)			636.629	C41 H82 O3 N1	18.4615	0.390972	0.71924	0.00816133	Cer(d18:1/23:0)+H	1.60519e+08	1.62811e+08	1.39607e+08	1.44793e+08	1.40629e+08	1.35088e+08	2.52011e+08	2.05727e+08	2.08485e+08	2.46774e+08	1.53421e+08	1.61889e+08	1.86027e+08	1.79599e+08	1.74852e+08
123pos	Cer(d41:1+O)+H	Cer	(d18:1/23:0+O)	(d18:1)	(23:0+O)			652.624	C41 H82 O4 N1	16.926	0.203884	0.566706	0.00635287	Cer(d18:1/23:0+O)+H	1.33832e+07	2.13328e+07	2.05085e+07	1.54435e+07	1.89355e+07	7.68588e+06	3.63519e+07	2.98033e+07	2.54447e+07	3.73248e+07	1.98396e+07	2.2911e+07	2.72098e+07	2.53516e+07	2.46882e+07
124pos	Cer(d41:1+O)+H	Cer	(d18:1/23:0+O)	(d18:1)	(23:0+O)			652.624	C41 H82 O4 N1	17.8771	0.483757	0.55065	0.00251894	Cer(d18:1/23:0+O)+H	7.60849e+07	8.72913e+07	7.20898e+07	5.91608e+07	6.52766e+07	5.70701e+07	1.64492e+08	1.29903e+08	1.22254e+08	1.61111e+08	8.73039e+07	9.21758e+07	9.97633e+07	9.67896e+07	9.76415e+07
126pos	Cer(d41:2)+H	Cer	(d18:2/23:0)	(d18:2)	(23:0)			634.613	C41 H80 O3 N1	17.4025	0.224814	1.90414	0.0709953	Cer(d18:2/23:0)+H	2.26774e+07	1.59391e+07	2.12571e+07	1.86511e+07	4.65164e+06	9.36188e+06	3.54824e+06	5.0434e+06	7.61586e+06	1.43317e+07	1.50871e+07	2.97216e+06	1.53817e+07	3.28663e+07	1.99532e+07
128pos	Cer(d41:2+O)+H	Cer	(d18:2/23:0+O)	(d18:2)	(23:0+O)			650.608	C41 H80 O4 N1	16.8318	0.130625	0.702867	0.00323387	Cer(d18:2/23:0+O)+H	1.69171e+07	1.72004e+07	1.52867e+07	1.20187e+07	1.34673e+07	1.65003e+07	2.54141e+07	2.01999e+07	2.23548e+07	2.59137e+07	1.71292e+07	1.90136e+07	2.07005e+07	1.66833e+07	1.97554e+07
129pos	Cer(d41:3)+H	Cer	(d18:2/23:1)	(d18:2)	(23:1)			632.598	C41 H78 O3 N1	16.8348	0.143674	0.663988	0.214194	Cer(d18:2/23:1)+H	2.02685e+07	9.25607e+06	3.82231e+06	7.83189e+06	7.11119e+06	1.67108e+07	5.03562e+06	2.62555e+07	1.14089e+07	1.26263e+07	2.04724e+07	2.20956e+07	1.25894e+07	9.09882e+06	1.89723e+07
130pos	Cer(d42:0)+H	Cer	(d18:0/24:0)	(d18:0)	(24:0)			652.66	C42 H86 O3 N1	19.4389	0.252095	0.613736	0.00256639	Cer(d18:0/24:0)+H	3.01385e+07	2.85488e+07	2.3827e+07	2.43268e+07	2.45668e+07	2.57562e+07	5.18737e+07	4.31417e+07	4.87932e+07	5.08395e+07	2.92091e+07	3.22208e+07	3.38666e+07	3.37715e+07	3.21783e+07
131pos	Cer(d42:0)+H	Cer	(d18:0/24:0)	(d18:0)	(24:0)			652.66	C42 H86 O3 N1	19.6933	0.106603	0.718854	0.0296414	Cer(d18:0/24:0)+H	1.23225e+07	1.15716e+07	1.15834e+07	1.15885e+07	1.25638e+07	1.02994e+07	2.26212e+07	1.74887e+07	1.55966e+07	1.86314e+07	1.15319e+07	1.14091e+07	1.44846e+07	1.54114e+07	1.161e+07
132pos	Cer(d42:0+2O)+H	Cer	(d24:0/18:0+2O)	(d24:0)	(18:0+2O)			684.65	C42 H86 O5 N1	17.5224	0.0754017	0.521629	0.225985	Cer(d24:0/18:0+2O)+H	1.80423e+06	3.1122e+06	3.24935e+06	2.01492e+06	2.00937e+06	1.87361e+06	1.01424e+06	3.78381e+06	1.05977e+06	9.14857e+06	2.06285e+06	9.89181e+06	3.97007e+06	3.52083e+06	4.60979e+06
133pos	Cer(d42:0+pO)+H	Cer	(d18:0+pO/24:0)	(d18:0+pO)	(24:0)			668.655	C42 H86 O4 N1	18.3654	0.128462	0.704933	0.0595943	Cer(d18:0+pO/24:0)+H	1.45891e+07	2.41274e+07	2.08805e+07	2.24162e+07	1.64565e+07	1.75988e+07	3.59755e+07	2.92959e+07	3.03245e+07	3.46967e+07	1.40657e+07	2.02938e+07	2.42656e+07	2.56598e+07	2.27962e+07
135pos	Cer(d42:1)+H	Cer	(d18:1/24:0)	(d18:1)	(24:0)			650.645	C42 H84 O3 N1	18.8557	0.393675	2.95022	0.388326	Cer(d18:1/24:0)+H	8.99334e+06	7.79708e+06	8.53639e+06	1.12885e+07	1.51513e+08	6.90842e+06	1.17064e+07	1.13503e+07	1.28217e+07	1.34395e+07	7.95942e+06	8.83183e+06	8.6233e+06	1.34364e+07	8.9323e+06
136pos	Cer(d42:1)+H	Cer	(d18:1/24:0)	(d18:1)	(24:0)			650.645	C42 H84 O3 N1	19.0466	0.986551	0.744011	0.0280487	Cer(d18:1/24:0)+H	1.22326e+09	1.19953e+09	1.10122e+09	1.14644e+09	1.23837e+09	1.19563e+09	2.02005e+09	1.64311e+09	1.7558e+09	1.88489e+09	1.08153e+09	1.16346e+09	1.43885e+09	1.41706e+09	1.46379e+09
138pos	Cer(d42:1+O)+H	Cer	(d18:1/24:0+O)	(d18:1)	(24:0+O)			666.639	C42 H84 O4 N1	17.5267	0.374251	0.635435	0.0336276	Cer(d18:1/24:0+O)+H	9.00418e+07	1.45045e+08	9.60141e+07	8.41172e+07	9.70528e+07	5.5885e+07	2.15948e+08	1.56458e+08	1.25091e+08	1.85755e+08	9.58648e+07	1.15004e+08	1.25984e+08	1.24342e+08	1.16832e+08
139pos	Cer(d42:1+O)+H	Cer	(d18:1/24:0+O)	(d18:1)	(24:0+O)			666.639	C42 H84 O4 N1	18.4811	1.22029	0.587623	0.00319208	Cer(d18:1/24:0+O)+H	5.84858e+08	6.74044e+08	5.26951e+08	5.10151e+08	5.1771e+08	4.60979e+08	1.1609e+09	9.6656e+08	9.56449e+08	1.1789e+09	6.4556e+08	6.6441e+08	7.64568e+08	7.48631e+08	7.55504e+08
142pos	Cer(d42:2)+H	Cer	(d18:1/24:1)	(d18:1)	(24:1)			648.629	C42 H82 O3 N1	18.4802	1.40561	0.567583	0.00348348	Cer(d18:1/24:1)+H	6.87302e+08	7.56811e+08	6.22705e+08	5.88045e+08	6.21464e+08	5.51436e+08	1.43984e+09	1.14904e+09	1.16372e+09	1.4532e+09	7.42801e+08	7.95381e+08	9.23577e+08	8.82774e+08	8.8127e+08
140pos	Cer(d42:2)+H	Cer	(d18:1/24:1)	(d18:1)	(24:1)			648.629	C42 H82 O3 N1	17.7848	0.738788	0.749604	0.0476537	Cer(d18:1/24:1)+H	9.21051e+08	9.11284e+08	8.31823e+08	8.00033e+08	8.01747e+08	7.92662e+08	1.34956e+09	1.20634e+09	1.19147e+09	1.44595e+09	6.28525e+08	9.26514e+08	6.31857e+08	1.02723e+09	1.03056e+09
141pos	Cer(d42:2)+H	Cer	(d18:2/24:0)	(d18:2)	(24:0)			648.629	C42 H82 O3 N1	18.0164	0.337882	0.777572	0.0489797	Cer(d18:2/24:0)+H	2.16634e+08	1.99099e+08	1.93039e+08	1.93619e+08	2.18875e+08	1.85498e+08	3.32107e+08	2.57179e+08	2.60039e+08	3.22404e+08	1.89125e+08	1.9111e+08	2.31527e+08	2.25044e+08	2.47132e+08
143pos	Cer(d42:2+O)+H	Cer	(d18:2/24:0+O)	(d18:2)	(24:0+O)			664.624	C42 H82 O4 N1	17.4637	0.232827	0.79473	0.00175395	Cer(d18:2/24:0+O)+H	1.59086e+08	1.48269e+08	1.39207e+08	1.39418e+08	1.31788e+08	1.34253e+08	1.81907e+08	1.92311e+08	1.71955e+08	2.06647e+08	1.592e+08	1.60068e+08	1.60879e+08	1.62443e+08	1.69355e+08
145pos	Cer(d42:3)+H	Cer	(d18:1/24:2)	(d18:1)	(24:2)			646.613	C42 H80 O3 N1	16.2602	0.217434	0.533049	0.122176	Cer(d18:1/24:2)+H	4.9237e+06	1.88622e+07	1.45865e+07	1.40463e+07	1.48243e+07	1.3711e+07	4.48746e+07	1.40906e+07	3.24088e+07	4.19085e+07	6.4184e+06	1.2169e+07	2.73675e+07	2.90699e+07	2.87393e+07
146pos	Cer(d42:3)+H	Cer	(d18:2/24:1)	(d18:2)	(24:1)			646.613	C42 H80 O3 N1	16.4817	0.0624066	0.770029	0.194707	Cer(d18:2/24:1)+H	2.10274e+07	2.49039e+07	8.70788e+06	1.60081e+07	1.80179e+07	1.16703e+07	2.34849e+07	1.99783e+07	3.04923e+07	2.39002e+07	2.17726e+07	1.06728e+07	2.259e+07	2.26618e+07	2.31739e+07
147pos	Cer(d42:3)+H	Cer	(d18:2/24:1)	(d18:2)	(24:1)			646.613	C42 H80 O3 N1	16.7078	0.314923	0.75538	0.00331752	Cer(d18:2/24:1)+H	1.65881e+08	1.65173e+08	1.49352e+08	1.37007e+08	1.47646e+08	1.38147e+08	2.34295e+08	1.99189e+08	2.15748e+08	2.15639e+08	1.66941e+08	1.63884e+08	1.75573e+08	1.77064e+08	1.76242e+08
149pos	Cer(d42:3)+H	Cer	(d18:2/24:1)	(d18:2)	(24:1)			646.613	C42 H80 O3 N1	17.0111	0.030749	0.806405	0.0949803	Cer(d18:2/24:1)+H	1.63963e+07	1.62387e+07	1.61402e+07	1.31331e+07	1.09828e+07	9.64567e+06	2.26793e+07	1.46026e+07	1.3242e+07	1.74084e+07	1.74027e+07	1.70165e+07	1.24122e+07	1.42562e+07	1.18272e+07
150pos	Cer(d42:3)+H	Cer	(d18:1/24:2)	(d18:1)	(24:2)			646.613	C42 H80 O3 N1	17.2178	0.421134	0.581675	0.000361833	Cer(d18:1/24:2)+H	7.14437e+07	6.49811e+07	5.63851e+07	5.15348e+07	4.70109e+07	5.3911e+07	1.13051e+08	9.90724e+07	1.01233e+08	1.20899e+08	7.76144e+07	8.17015e+07	8.13788e+07	7.34039e+07	7.4242e+07
151pos	Cer(d42:3)+H	Cer	(d18:2/24:1)	(d18:2)	(24:1)			646.613	C42 H80 O3 N1	17.4627	0.276249	0.77858	0.00155589	Cer(d18:2/24:1)+H	1.59031e+08	1.52846e+08	1.48954e+08	1.48638e+08	1.34615e+08	1.4197e+08	2.16978e+08	1.89157e+08	1.93192e+08	2.10263e+08	1.61077e+08	1.6737e+08	1.69781e+08	1.79301e+08	1.78048e+08
152pos	Cer(d42:3)+H	Cer	(d18:2/24:1)	(d18:2)	(24:1)			646.613	C42 H80 O3 N1	17.7711	0.0813181	0.807746	0.436201	Cer(d18:2/24:1)+H	1.29986e+07	7.58294e+06	1.02854e+07	1.07357e+07	7.91979e+06	6.95011e+06	5.56603e+06	1.68165e+07	1.69779e+07	1.84409e+07	5.32765e+06	6.78495e+06	9.11753e+06	8.65917e+06	1.07068e+07
153pos	Cer(d42:4)+H	Cer	(d18:2/24:2)	(d18:2)	(24:2)			644.598	C42 H78 O3 N1	16.1406	0.114726	0.578882	0.214827	Cer(d18:2/24:2)+H	1.01115e+07	3.46107e+06	6.73493e+06	6.45926e+06	2.43632e+06	3.08172e+06	5.75131e+06	2.18886e+07	7.82226e+06	1.08029e+07	3.71196e+06	5.79386e+06	7.55304e+06	4.91121e+06	7.27496e+06
155pos	Cer(d43:1)+H	Cer	(d18:1/25:0)	(d18:1)	(25:0)			664.66	C43 H86 O3 N1	19.4056	0.107903	0.688392	0.0723439	Cer(d18:1/25:0)+H	1.0868e+07	8.38893e+06	4.27876e+06	1.0173e+07	7.57943e+06	1.08236e+07	1.68054e+07	1.43938e+07	1.39466e+07	1.51436e+07	9.37328e+06	6.03802e+06	1.27252e+07	1.01751e+07	1.11181e+07
156pos	Cer(d43:1)+H	Cer	(d18:1/25:0)	(d18:1)	(25:0)			664.66	C43 H86 O3 N1	19.6242	0.415935	0.670208	0.0130974	Cer(d18:1/25:0)+H	1.13808e+08	1.09466e+08	8.78068e+07	1.02608e+08	1.07882e+08	1.10592e+08	2.16873e+08	1.59608e+08	1.65241e+08	1.79913e+08	1.12238e+08	1.09361e+08	1.40092e+08	1.34928e+08	1.36362e+08
158pos	Cer(d43:2)+H	Cer	(d18:1/25:1)	(d18:1)	(25:1)			662.645	C43 H84 O3 N1	18.374	0.304256	0.638058	0.00132181	Cer(d18:1/25:1)+H	4.77104e+07	4.19403e+07	4.21742e+07	4.28138e+07	4.00748e+07	3.99031e+07	8.22341e+07	6.53242e+07	6.81294e+07	7.94202e+07	4.92933e+07	5.46483e+07	5.67524e+07	5.97138e+07	5.33948e+07
159pos	Cer(d43:2)+H	Cer	(d18:2/25:0)	(d18:2)	(25:0)			662.645	C43 H84 O3 N1	18.6225	0.159121	0.65648	0.00979372	Cer(d18:2/25:0)+H	2.10516e+07	1.64466e+07	1.91567e+07	1.61547e+07	1.536e+07	1.28604e+07	2.75867e+07	2.43264e+07	3.24805e+07	3.19962e+07	1.93752e+07	1.81314e+07	2.23963e+07	2.00907e+07	1.94586e+07
160pos	Cer(d43:2)+H	Cer	(d18:1/25:1)	(d18:1)	(25:1)			662.645	C43 H84 O3 N1	19.0645	0.35928	0.551812	0.00219523	Cer(d18:1/25:1)+H	3.69492e+07	4.51033e+07	3.96193e+07	3.76446e+07	3.9611e+07	3.20288e+07	9.203e+07	7.73554e+07	7.26329e+07	8.11408e+07	4.80991e+07	4.72839e+07	4.97311e+07	5.58354e+07	6.0012e+07
161pos	Cer(d43:2+O)+H	Cer	(d18:2/25:0+O)	(d18:2)	(25:0+O)			678.639	C43 H84 O4 N1	18.0621	0.0881296	0.652825	0.063862	Cer(d18:2/25:0+O)+H	7.88142e+06	7.86367e+06	6.88416e+06	5.24014e+06	6.34005e+06	5.72517e+06	5.16416e+06	1.22686e+07	1.38047e+07	1.49415e+07	8.16767e+06	6.82546e+06	9.35231e+06	8.79296e+06	7.87062e+06
164pos	Cer(d44:1)+H	Cer	(d18:1/26:0)	(d18:1)	(26:0)			678.676	C44 H88 O3 N1	20.1834	0.551499	0.692991	0.0240518	Cer(d18:1/26:0)+H	2.34337e+08	2.11597e+08	1.90763e+08	2.19994e+08	2.18317e+08	2.27583e+08	4.1581e+08	3.13709e+08	3.35521e+08	3.92118e+08	2.19876e+08	2.02633e+08	2.62935e+08	2.63732e+08	2.67937e+08
165pos	Cer(d44:1+O)+H	Cer	(d18:1/26:0+O)	(d18:1)	(26:0+O)			694.671	C44 H88 O4 N1	19.6329	0.316024	0.581206	0.00614041	Cer(d18:1/26:0+O)+H	3.75738e+07	4.19768e+07	3.25259e+07	3.39832e+07	3.39247e+07	3.18202e+07	8.0407e+07	6.3534e+07	6.07147e+07	7.88676e+07	3.91879e+07	4.17113e+07	4.9296e+07	5.0454e+07	4.85994e+07
167pos	Cer(d44:2)+H	Cer	(d18:1/26:1)	(d18:1)	(26:1)			676.66	C44 H86 O3 N1	18.9533	0.340136	0.687182	0.009168	Cer(d18:1/26:1)+H	8.70488e+07	8.31273e+07	7.37127e+07	8.01374e+07	7.96079e+07	7.91563e+07	1.47697e+08	1.21856e+08	1.2492e+08	1.40441e+08	8.51277e+07	8.25249e+07	1.01362e+08	9.91917e+07	9.4935e+07
168pos	Cer(d44:2)+H	Cer	(d18:2/26:0)	(d18:2)	(26:0)			676.66	C44 H86 O3 N1	19.2119	0.163033	0.603763	0.0269316	Cer(d18:2/26:0)+H	1.04301e+06	2.04862e+07	1.68534e+07	2.11062e+07	1.84614e+07	1.89541e+07	3.21714e+07	2.63387e+07	2.73651e+07	3.57228e+07	1.94105e+07	1.9492e+07	2.34473e+07	2.30334e+07	2.56416e+07
169pos	Cer(d44:2)+H	Cer	(d18:1/26:1)	(d18:1)	(26:1)			676.66	C44 H86 O3 N1	19.6342	0.333478	0.554558	0.00982467	Cer(d18:1/26:1)+H	3.7312e+07	4.67009e+07	3.45478e+07	3.49087e+07	3.56699e+07	3.00342e+07	8.43272e+07	6.93043e+07	6.42053e+07	9.47315e+07	3.93231e+07	4.33304e+07	5.08717e+07	5.0446e+07	4.96416e+07
170pos	Cer(d44:2+O)+H	Cer	(d18:2/26:0+O)	(d18:2)	(26:0+O)			692.655	C44 H86 O4 N1	18.6524	0.161465	0.590447	0.00363929	Cer(d18:2/26:0+O)+H	1.12612e+07	9.9773e+06	8.28978e+06	8.77046e+06	9.2657e+06	8.79606e+06	2.07647e+07	1.71906e+07	1.62196e+07	1.91875e+07	1.14042e+07	1.06875e+07	1.3754e+07	1.43283e+07	1.06926e+07
173pos	CerG1(d34:1)+H	CerG1	(d18:1/16:0)	(d18:1)	(16:0)			700.572	C40 H78 O8 N1	12.778	0.236719	0.905446	0.0628642	CerG1(d18:1/16:0)+H	1.86199e+08	1.80562e+08	1.7308e+08	1.83701e+08	1.891e+08	1.66134e+08	2.25343e+08	2.17252e+08	1.91603e+08	2.02657e+08	1.78571e+08	1.76004e+08	1.85497e+08	1.99891e+08	1.80066e+08
176pos	CerG1(d40:1)+H	CerG1	(d18:1/22:0)	(d18:1)	(22:0)			784.666	C46 H90 O8 N1	16.629	0.373587	0.694628	0.0207267	CerG1(d18:1/22:0)+H	1.07707e+08	1.13829e+08	1.02811e+08	9.72091e+07	1.02964e+08	9.88898e+07	2.03591e+08	1.52943e+08	1.55383e+08	1.79098e+08	1.04607e+08	1.01851e+08	1.24414e+08	1.21486e+08	1.23746e+08
177pos	CerG1(d40:1+O)+H	CerG1	(d18:1/22:0+O)	(d18:1)	(22:0+O)			800.661	C46 H90 O9 N1	15.9698	0.301665	0.285952	0.206805	CerG1(d18:1/22:0+O)+H	2.59836e+07	6.83719e+06	9.31741e+06	1.33211e+07	1.29868e+07	9.06367e+06	1.66627e+07	4.12174e+07	3.92887e+07	1.59696e+08	1.00405e+07	4.15346e+06	1.32874e+07	1.67364e+07	1.53942e+07
182pos	CerG1(d41:1+O)+H	CerG1	(d18:1/23:0+O)	(d18:1)	(23:0+O)			814.677	C47 H92 O9 N1	16.9255	0.648175	0.595539	0.0172725	CerG1(d18:1/23:0+O)+H	1.88401e+08	2.95841e+08	2.18398e+08	1.7478e+08	1.9541e+08	1.24538e+08	4.8073e+08	3.45088e+08	2.90065e+08	4.22828e+08	2.11752e+08	2.60099e+08	2.70799e+08	2.62924e+08	2.77283e+08
183pos	CerG1(d41:2)+H	CerG1	(d18:1/23:1)	(d18:1)	(23:1)			796.666	C47 H90 O8 N1	16.929	0.501776	0.532033	0.0356163	CerG1(d18:1/23:1)+H	1.27356e+08	1.10348e+07	1.38798e+08	1.15439e+08	1.31559e+08	8.76288e+07	3.23797e+08	2.24255e+08	1.92595e+08	1.06821e+08	1.36392e+08	1.66098e+08	1.74887e+08	1.72865e+08	1.64892e+08
185pos	CerG1(d42:0+pO+O)+H	CerG1	(d18:0+pO/24:0+O)	(d18:0+pO)	(24:0+O)			846.703	C48 H96 O10 N1	16.9981	0.1592	0.297511	0.153635	CerG1(d18:0+pO/24:0+O)+H	1.20964e+06	4.02761e+06	1.24279e+06	2.68439e+06	5.03651e+06	1.01911e+06	2.00972e+07	4.27524e+06	1.84106e+06	2.09753e+07	2.14905e+06	1.81998e+06	6.2555e+06	9.59616e+06	8.31956e+06
186pos	CerG1(d42:1)+H	CerG1	(d18:1/24:0)	(d18:1)	(24:0)			812.697	C48 H94 O8 N1	17.8324	0.795388	0.67988	0.0256314	CerG1(d18:1/24:0)+H	4.78414e+08	5.86235e+08	4.66603e+08	4.35992e+08	5.12312e+08	3.79055e+08	9.98187e+08	7.31922e+08	6.60776e+08	8.28782e+08	4.67001e+08	5.17915e+08	6.00176e+08	5.38783e+08	6.05802e+08
189pos	CerG1(d42:1+O)+H	CerG1	(d18:1/24:0+O)	(d18:1)	(24:0+O)			828.692	C48 H94 O9 N1	17.981	1.08992	0.735148	0.288764	CerG1(d18:1/24:0+O)+H	1.36403e+09	2.23586e+09	1.5272e+09	1.35228e+09	1.61573e+09	1.05055e+09	3.30078e+09	2.41894e+09	2.08116e+09	2.80903e+09	3.08885e+07	1.79977e+09	1.96446e+09	1.99865e+09	2.00904e+09
190pos	CerG1(d42:1+pO)+H	CerG1	(d18:0+pO/24:1)	(d18:0+pO)	(24:1)			828.692	C48 H94 O9 N1	15.97	0.170387	0.468896	0.000834274	CerG1(d18:0+pO/24:1)+H	7.22596e+06	8.34612e+06	6.18102e+06	3.97637e+06	4.63913e+06	4.24896e+06	1.42345e+07	1.19301e+07	1.54115e+07	1.4508e+07	9.17516e+06	8.56864e+06	1.08237e+07	1.12257e+07	9.63009e+06
194pos	CerG1(d42:2)+H	CerG1	(d18:1/24:1)	(d18:1)	(24:1)			810.682	C48 H92 O8 N1	17.5293	1.26929	0.63565	0.024159	CerG1(d18:1/24:1)+H	9.25428e+08	1.54015e+09	1.01557e+09	8.68625e+08	1.09924e+09	6.8307e+08	2.29822e+09	1.68199e+09	1.38933e+09	1.93965e+09	1.08407e+09	1.25369e+09	1.34696e+09	1.35856e+09	1.35712e+09
191pos	CerG1(d42:2)+H	CerG1	(d18:1/24:1)	(d18:1)	(24:1)			810.682	C48 H92 O8 N1	16.325	0.290096	0.880531	0.754606	CerG1(d18:1/24:1)+H	2.22766e+08	2.32723e+06	1.91744e+08	1.93478e+08	1.92323e+08	1.98773e+08	1.80595e+06	2.97212e+08	3.09631e+08	3.29623e+08	2.69509e+06	1.96314e+08	2.39832e+08	2.46902e+08	2.39151e+08
192pos	CerG1(d42:2)+H	CerG1	(d18:1/24:1)	(d18:1)	(24:1)			810.682	C48 H92 O8 N1	16.5689	0.5101	0.692075	0.0248211	CerG1(d18:1/24:1)+H	2.11136e+08	2.10073e+08	1.79867e+08	1.73417e+08	1.85635e+08	1.85057e+08	3.70313e+08	2.26834e+08	3.14304e+08	3.46457e+08	1.94101e+08	2.02701e+08	2.18777e+08	2.2046e+08	1.11071e+08
197pos	CerG1(d42:2+O)+H	CerG1	(d18:2/24:0+O)	(d18:2)	(24:0+O)			826.677	C48 H92 O9 N1	16.7661	0.158775	0.844133	0.506329	CerG1(d18:2/24:0+O)+H	6.23865e+07	6.13346e+07	5.84334e+07	5.79658e+07	6.00759e+07	5.86461e+07	5.34183e+07	9.56185e+07	9.38115e+07	1.1163e+08	6.73397e+07	3.28401e+06	7.57781e+07	3.97151e+07	7.80092e+07
200pos	CerG1(d42:2+pO)+H	CerG1	(d18:0+pO/24:2)	(d18:0+pO)	(24:2)			826.677	C48 H92 O9 N1	16.301	0.679741	0.540223	0.00532205	CerG1(d18:0+pO/24:2)+H	1.92617e+08	1.99676e+08	1.75537e+08	1.86786e+07	1.71314e+08	1.7421e+08	3.50447e+08	3.00098e+08	2.78789e+08	3.57564e+08	2.30619e+08	2.07758e+08	2.2575e+08	2.40306e+08	2.44393e+08
201pos	CerG1(d42:2+pO)+H	CerG1	(d18:0+pO/24:2)	(d18:0+pO)	(24:2)			826.677	C48 H92 O9 N1	16.742	0.222236	0.761659	0.273293	CerG1(d18:0+pO/24:2)+H	5.22275e+07	5.13053e+07	4.86043e+07	4.61051e+07	4.91664e+07	5.23711e+07	8.99036e+07	7.9357e+07	7.67273e+07	8.88002e+07	5.55158e+07	3.28401e+06	6.37768e+07	6.56369e+07	6.21838e+07
202pos	CerG1(d42:3)+H	CerG1	(d18:1/24:2)	(d18:1)	(24:2)			808.666	C48 H90 O8 N1	16.2603	0.543845	0.59296	0.0014663	CerG1(d18:1/24:2)+H	1.18316e+08	1.11139e+08	1.00658e+08	1.00702e+08	8.70111e+07	9.93022e+07	2.16121e+08	1.71003e+08	1.76013e+08	2.16144e+08	1.35953e+08	1.25525e+08	1.39782e+08	1.51498e+08	1.47456e+08
203pos	CerG1(d42:3)+H	CerG1	(d18:2/24:1)	(d18:2)	(24:1)			808.666	C48 H90 O8 N1	16.4899	0.475571	0.548318	0.00654511	CerG1(d18:2/24:1)+H	1.15809e+08	1.02662e+08	9.00861e+07	1.03461e+08	1.00203e+08	7.26752e+06	1.93555e+08	1.65859e+08	1.59548e+08	1.88535e+08	1.21537e+08	1.18388e+08	1.3028e+08	1.24408e+08	1.30685e+08
204pos	CerG1(d43:1)+H	CerG1	(d18:1/25:0)	(d18:1)	(25:0)			826.713	C49 H96 O8 N1	18.4256	0.233817	0.637789	0.0124581	CerG1(d18:1/25:0)+H	2.51972e+07	3.54682e+07	2.70575e+07	2.70169e+07	3.17011e+07	2.46901e+07	6.09788e+07	4.53007e+07	4.53266e+07	5.50962e+07	2.95196e+07	3.20974e+07	3.83031e+07	3.75002e+07	3.66315e+07
205pos	CerG1(d43:1+O)+H	CerG1	(d18:1/25:0+O)	(d18:1)	(25:0+O)			842.708	C49 H96 O9 N1	17.856	0.184371	0.476102	0.00486651	CerG1(d18:1/25:0+O)+H	9.33114e+06	2.02435e+06	9.09616e+06	8.35302e+06	1.11608e+07	6.37638e+06	2.22287e+07	1.67601e+07	1.6207e+07	2.04777e+07	9.44479e+06	1.22177e+07	1.33461e+07	9.12872e+06	1.33448e+07
206pos	CerG1(d43:1+O)+H	CerG1	(d18:1/25:0+O)	(d18:1)	(25:0+O)			842.708	C49 H96 O9 N1	18.1152	0.251258	0.63947	0.218516	CerG1(d18:1/25:0+O)+H	5.85928e+07	9.20842e+07	5.70531e+07	4.26146e+07	6.4783e+07	3.72377e+07	1.8652e+08	1.18016e+08	9.49126e+07	1.288e+07	5.71285e+07	8.157e+07	7.93658e+07	9.03028e+07	8.61114e+07
207pos	CerG1(d43:2)+H	CerG1	(d18:1/25:1)	(d18:1)	(25:1)			824.697	C49 H94 O8 N1	18.1135	0.392373	0.468436	0.0143997	CerG1(d18:1/25:1)+H	7.44963e+06	6.15466e+07	3.32845e+07	3.71593e+07	4.25524e+07	2.431e+07	1.11837e+08	7.17396e+07	6.41556e+07	9.85506e+07	4.59035e+07	4.82203e+07	5.85511e+07	5.80772e+07	5.52225e+07
209pos	CerG1(d43:3)+H	CerG1	(d18:1/25:2)	(d18:1)	(25:2)			822.682	C49 H92 O8 N1	16.8792	0.295854	0.318522	0.0244831	CerG1(d18:1/25:2)+H	8.72718e+06	1.33711e+07	9.2406e+06	9.80334e+06	6.83702e+06	7.92465e+06	4.94772e+07	1.53877e+07	5.17361e+07	3.33582e+07	1.0421e+07	1.51302e+07	1.30157e+07	1.62639e+07	1.19603e+07
210pos	CerG1(d44:1)+H	CerG1	(d18:1/26:0)	(d18:1)	(26:0)			840.729	C50 H98 O8 N1	18.729	0.132798	0.443779	0.0204373	CerG1(d18:1/26:0)+H	3.89705e+06	6.47611e+06	3.43028e+06	3.38284e+06	946053	2.88606e+06	1.28365e+07	8.60242e+06	6.31174e+06	1.0793e+07	3.98958e+06	4.82907e+06	5.27649e+06	5.39892e+06	5.53206e+06
211pos	CerG1(d44:1)+H	CerG1	(d18:1/26:0)	(d18:1)	(26:0)			840.729	C50 H98 O8 N1	19.0034	0.174311	1.18194	0.666185	CerG1(d18:1/26:0)+H	3.394e+07	4.71935e+07	3.85682e+07	3.97952e+07	4.32276e+07	1.39058e+07	1.79194e+06	5.79287e+07	3.49756e+07	6.8652e+07	1.72191e+07	2.71637e+06	4.62947e+07	5.0114e+07	5.13136e+07
212pos	CerG1(d44:1+O)+H	CerG1	(d18:1/26:0+O)	(d18:1)	(26:0+O)			856.724	C50 H98 O9 N1	18.6911	0.503481	0.539748	0.039212	CerG1(d18:1/26:0+O)+H	7.14471e+07	1.20883e+08	7.05101e+07	7.15989e+07	8.36174e+07	5.3349e+07	2.45954e+08	1.2723e+08	1.23865e+08	2.03375e+08	7.84997e+07	9.44557e+07	1.0383e+08	1.02913e+08	1.06899e+08
213pos	CerG1(d44:2)+H	CerG1	(d18:1/26:1)	(d18:1)	(26:1)			838.713	C50 H96 O8 N1	17.7564	0.165835	1.01697	0.940031	CerG1(d18:1/26:1)+H	3.92834e+07	3.54855e+07	3.30576e+07	3.2726e+07	3.84091e+07	2.42752e+07	1.25573e+07	4.95105e+07	5.31432e+07	1.41925e+07	3.68542e+07	3.35871e+07	4.28304e+07	4.48392e+07	4.67097e+07
214pos	CerG1(d44:2)+H	CerG1	(d18:1/26:1)	(d18:1)	(26:1)			838.713	C50 H96 O8 N1	18.692	0.460446	0.47244	0.0113761	CerG1(d18:1/26:1)+H	4.66023e+07	4.46539e+07	4.52732e+07	4.00645e+07	5.34549e+07	3.43718e+07	1.48661e+08	9.73212e+07	7.76074e+07	1.26156e+08	5.0454e+07	5.94907e+07	6.87724e+07	6.86902e+07	7.11481e+07
215pos	CerG1(d44:2+O)+H	CerG1	(d18:2/26:0+O)	(d18:2)	(26:0+O)			854.708	C50 H96 O9 N1	17.6982	0.0699933	0.790824	0.0214585	CerG1(d18:2/26:0+O)+H	2.2475e+07	1.99753e+07	1.66836e+07	1.78641e+07	1.85713e+07	1.56572e+07	2.17687e+07	2.65974e+07	2.8409e+07	2.1451e+07	2.40544e+07	1.83658e+07	2.34275e+07	1.23671e+07	2.63351e+07
219pos	ChE(18:1)+NH4	ChE	(18:1)	(18:1)				668.634	C45 H82 O2 N1	24.421	0.339272	0.75785	0.00694863	ChE(18:1)+NH4	2.62521e+08	2.2595e+08	2.33947e+08	1.70132e+08	1.79073e+08	1.82699e+08	2.96632e+08	2.85687e+08	2.61355e+08	3.21392e+08	2.3799e+08	2.5205e+08	2.38802e+08	2.46409e+08	2.44472e+08
220pos	ChE(18:2)+NH4	ChE	(18:2)	(18:2)				666.618	C45 H80 O2 N1	23.5247	0.134362	0.714851	0.103078	ChE(18:2)+NH4	2.60519e+07	2.38121e+07	2.77365e+07	8.21753e+06	2.14905e+07	9.3405e+06	1.5412e+07	3.0153e+07	2.58171e+07	3.34799e+07	2.88692e+07	2.94484e+07	2.63646e+07	2.62447e+07	2.71338e+07
222pos	ChE(20:2)+NH4	ChE	(20:2)	(20:2)				694.65	C47 H84 O2 N1	24.4965	0.100606	0.783463	0.0231089	ChE(20:2)+NH4	3.55918e+07	3.32758e+07	3.06114e+07	2.13156e+07	2.28835e+07	2.50047e+07	3.94602e+07	3.86015e+07	3.69912e+07	3.86089e+07	3.10762e+07	3.05662e+07	2.83116e+07	3.06554e+07	3.3025e+07
223pos	ChE(20:3)+NH4	ChE	(20:3)	(20:3)				692.634	C47 H82 O2 N1	23.4314	0.175571	0.625915	0.00116061	ChE(20:3)+NH4	2.09389e+07	8.62207e+06	1.9317e+07	1.41447e+07	1.75024e+07	1.66694e+07	2.72164e+07	2.52442e+07	2.27343e+07	3.11125e+07	2.40445e+07	2.49317e+07	2.19817e+07	2.28351e+07	2.44011e+07
224pos	ChE(20:3)+NH4	ChE	(20:3)	(20:3)				692.634	C47 H82 O2 N1	23.7049	0.115417	0.767069	0.00219075	ChE(20:3)+NH4	3.33926e+07	3.71194e+07	3.87195e+07	2.82766e+07	3.09367e+07	3.1073e+07	4.81823e+07	4.21413e+07	4.38475e+07	4.86467e+07	3.69109e+07	4.03755e+07	3.73638e+07	4.12758e+07	4.0015e+07
225pos	ChE(20:4)+NH4	ChE	(20:4)	(20:4)				690.618	C47 H80 O2 N1	23.0249	0.115949	0.947077	0.902746	ChE(20:4)+NH4	1.5778e+07	9.37983e+06	5.0331e+07	3.69489e+07	4.69197e+07	9.75344e+06	5.48633e+07	1.44085e+07	9.54265e+06	5.17897e+07	4.7909e+07	47599.3	4.37377e+07	2.91818e+07	4.39684e+07
226pos	ChE(20:5)+NH4	ChE	(20:5)	(20:5)				688.603	C47 H78 O2 N1	22.2059	0.119636	0.892697	0.0788401	ChE(20:5)+NH4	4.96154e+07	5.11956e+07	5.51908e+07	4.56899e+07	4.37882e+07	4.79379e+07	6.12792e+07	5.43224e+07	5.49973e+07	6.20463e+07	4.88259e+07	4.72155e+07	5.57379e+07	5.02259e+07	4.21448e+07
227pos	ChE(22:2)+NH4	ChE	(22:2)	(22:2)				722.681	C49 H88 O2 N1	25.3894	0.195205	0.365345	0.000518369	ChE(22:2)+NH4	2.60328e+06	1.08715e+07	2.04926e+06	7.73275e+06	1.81103e+06	4.58738e+06	1.66698e+07	1.31479e+07	1.31013e+07	1.51333e+07	1.11338e+07	1.19841e+07	1.09588e+07	1.17431e+07	1.23417e+07
228pos	ChE(22:3)+NH4	ChE	(22:3)	(22:3)				720.665	C49 H86 O2 N1	24.6269	0.0218607	0.815702	0.117979	ChE(22:3)+NH4	1.59178e+07	1.43024e+07	1.62593e+07	1.29643e+07	13211160	1.34497e+07	2.02065e+07	8.93353e+06	1.98816e+07	2.06325e+07	1.72032e+07	1.87017e+07	1.08224e+07	1.73766e+07	1.53599e+07
229pos	ChE(22:4)+NH4	ChE	(22:4)	(22:4)				718.65	C49 H84 O2 N1	23.8352	0.117368	1.05529	0.87972	ChE(22:4)+NH4	4.46551e+07	1.16755e+07	4.6783e+07	3.06135e+07	4.01612e+07	3.72713e+07	5.35023e+07	4.52165e+07	5.57009e+07	126566	4.54884e+07	61186	4.58712e+07	3.8821e+07	4.57765e+07
230pos	ChE(22:5)+NH4	ChE	(22:5)	(22:5)				716.634	C49 H82 O2 N1	23.0671	0.147457	0.846489	0.00146321	ChE(22:5)+NH4	2.42869e+08	2.50986e+08	2.64812e+08	2.21587e+08	2.12584e+08	2.32218e+08	2.97316e+08	2.76178e+08	2.95798e+08	2.84955e+08	2.60446e+08	2.68797e+08	2.50254e+08	2.50767e+08	2.58956e+08
231pos	ChE(22:5)+NH4	ChE	(22:5)	(22:5)				716.634	C49 H82 O2 N1	23.3754	0.118373	0.8146	0.00341254	ChE(22:5)+NH4	8.70934e+07	8.87627e+07	9.49965e+07	8.24478e+07	8.2166e+07	8.09242e+07	1.10296e+08	1.11883e+08	1.05651e+08	1.20876e+08	8.97435e+07	9.54699e+07	9.13514e+07	1.04732e+08	9.34072e+07
232pos	ChE(22:6)+NH4	ChE	(22:6)	(22:6)				714.618	C49 H80 O2 N1	22.558	0.948592	0.781717	0.000230819	ChE(22:6)+NH4	2.06629e+09	2.10439e+09	2.14604e+09	1.88861e+09	1.86055e+09	1.86376e+09	2.7505e+09	2.62573e+09	2.52996e+09	2.74765e+09	2.26461e+09	2.34237e+09	2.26275e+09	2.31327e+09	2.21005e+09
233pos	ChE(24:1)+NH4	ChE	(24:1)	(24:1)				752.728	C51 H94 O2 N1	26.9893	0.144179	0.656002	0.00416533	ChE(24:1)+NH4	1.79699e+07	1.74968e+07	1.48149e+07	1.19138e+07	1.33385e+07	1.18098e+07	2.76356e+07	2.06098e+07	2.25766e+07	2.42222e+07	1.48224e+07	2.32787e+07	1.96591e+07	1.88517e+07	1.84208e+07
235pos	ChE(24:5)+NH4	ChE	(24:5)	(24:5)				744.665	C51 H86 O2 N1	24.0519	0.245874	1.02832	0.877169	ChE(24:5)+NH4	1.1211e+08	1.15646e+08	1.19157e+08	1.06924e+08	1.09411e+08	9.46052e+07	1.3091e+08	1.35885e+08	1.41813e+07	1.1893e+08	1.1696e+08	1.22868e+08	1.16777e+08	1.14086e+08	8.81626e+07
236pos	ChE(24:6)+NH4	ChE	(24:6)	(24:6)				742.65	C51 H84 O2 N1	23.3188	0.500806	0.790017	0.000456374	ChE(24:6)+NH4	6.17742e+08	6.03037e+08	6.01518e+08	5.6908e+08	5.56853e+08	5.36801e+08	8.02006e+08	7.4976e+08	7.40581e+08	8.07083e+08	6.55156e+08	6.56747e+08	6.73948e+08	6.63769e+08	6.50968e+08
238pos	ChE(26:1)+NH4	ChE	(26:1)	(26:1)				780.759	C53 H98 O2 N1	27.7608	0.178102	0.620413	0.0179357	ChE(26:1)+NH4	2.38824e+07	2.65198e+07	2.61819e+07	1.67463e+07	2.06902e+07	1.03218e+07	4.02268e+07	1.86214e+07	4.09826e+07	4.02977e+07	2.74331e+07	3.28571e+07	2.63551e+07	3.16665e+07	1.58264e+07
239pos	ChE(26:2)+NH4	ChE	(26:2)	(26:2)				778.744	C53 H96 O2 N1	26.9804	0.15092	0.708923	0.00190657	ChE(26:2)+NH4	2.84685e+07	2.63743e+07	2.44855e+07	2.05514e+07	2.2262e+07	1.77753e+07	3.38679e+07	3.43881e+07	3.32011e+07	3.81234e+07	2.58501e+07	3.19349e+07	2.89448e+07	2.87531e+07	2.94582e+07
240pos	ChE(26:3)+NH4	ChE	(26:3)	(26:3)				776.728	C53 H94 O2 N1	26.3277	0.126949	0.790859	0.00534977	ChE(26:3)+NH4	5.0293e+07	4.83227e+07	4.74646e+07	4.24271e+07	4.09162e+07	4.34218e+07	6.55878e+07	5.98159e+07	5.8555e+07	6.33517e+07	4.56426e+07	5.20458e+07	4.56424e+07	4.78296e+07	4.68864e+07
243pos	ChE(26:5)+NH4	ChE	(26:5)	(26:5)				772.697	C53 H90 O2 N1	24.92	0.138714	0.871233	0.49956	ChE(26:5)+NH4	4.24823e+07	1.79007e+08	1.89292e+08	1.73709e+08	1.65942e+08	1.74965e+08	1.88706e+08	2.1405e+08	1.95015e+08	2.17586e+08	1.8366e+08	6.31526e+07	1.93656e+08	1.98629e+08	1.96824e+08
244pos	ChE(26:6)+NH4	ChE	(26:6)	(26:6)				770.681	C53 H88 O2 N1	24.1912	0.501112	0.782212	0.00021044	ChE(26:6)+NH4	5.58778e+08	5.6446e+08	5.58631e+08	5.12243e+08	4.98751e+08	5.1229e+08	7.15158e+08	7.07419e+08	6.87358e+08	7.55682e+08	6.00411e+08	6.31521e+08	5.91776e+08	5.88139e+08	6.11149e+08
245pos	ChE(28:5)+NH4	ChE	(28:5)	(28:5)				800.728	C55 H94 O2 N1	25.7179	0.0583903	0.843155	0.0114578	ChE(28:5)+NH4	6.10539e+07	5.69099e+07	6.09909e+07	5.70156e+07	5.7586e+07	5.5156e+07	7.71387e+07	7.05364e+07	7.69948e+07	7.08948e+07	5.77732e+07	6.02424e+07	6.25186e+07	6.55188e+07	6.61138e+07
246pos	ChE(28:6)+NH4	ChE	(28:6)	(28:6)				798.712	C55 H92 O2 N1	25.0434	0.237737	0.776129	0.000538389	ChE(28:6)+NH4	1.12446e+08	1.0495e+08	1.03213e+08	1.01608e+08	1.02652e+08	9.8433e+07	1.44487e+08	1.35385e+08	1.32451e+08	1.53073e+08	1.14999e+08	1.22696e+08	1.23636e+08	1.22596e+08	1.21579e+08
247pos	ChE(30:6)+NH4	ChE	(30:6)	(30:6)				826.744	C57 H96 O2 N1	25.8697	0.0406785	0.833952	0.394016	ChE(30:6)+NH4	1.17519e+07	1.95728e+06	1.23695e+07	7.90455e+06	9.30702e+06	9.78607e+06	1.19133e+07	9.85283e+06	4.87975e+06	1.20045e+07	1.36892e+07	1.13048e+07	6.3537e+06	1.36214e+07	1.20034e+07
12neg	CL(64:1)-H	CL	(14:0/16:0/18:1/16:0)	(14:0)	(16:0)	(18:1)	(16:0)	1349.95	C73 H139 O17 P2	21.3898	0.129182	0.800212	0.194368	CL(14:0/16:0/18:1/16:0)-H	3.63916e+06	3.40675e+06	2.39864e+06	2.59955e+06	2.77198e+06	3.67676e+06	5.55299e+06	2.64304e+06	4.91347e+06	4.05759e+06	3.49086e+06	2.45198e+06	4.18121e+06	3.17323e+06	3.50698e+06
13neg	CL(64:2)-H	CL	(14:0/18:1/16:0/16:1)	(14:0)	(18:1)	(16:0)	(16:1)	1347.93	C73 H137 O17 P2	20.6106	0.182478	0.722772	0.0292553	CL(14:0/18:1/16:0/16:1)-H	6.89609e+06	6.84899e+06	4.55548e+06	6.16326e+06	4.95057e+06	5.21948e+06	1.06264e+07	8.02777e+06	8.57391e+06	7.97705e+06	7.95173e+06	4.76127e+06	7.43465e+06	7.20711e+06	7.65115e+06
14neg	CL(64:3)-H	CL	(14:0/16:1/16:1/18:1)	(14:0)	(16:1)	(16:1)	(18:1)	1345.92	C73 H135 O17 P2	19.8486	0.445826	0.669479	0.013891	CL(14:0/16:1/16:1/18:1)-H	1.45117e+07	1.46758e+07	1.00078e+07	1.26936e+07	1.30527e+07	1.31122e+07	2.39708e+07	1.96891e+07	2.1619e+07	2.44584e+07	1.22732e+07	1.45783e+07	1.32492e+07	1.61705e+07	1.6318e+07
15neg	CL(64:4)-H	CL	(16:1/16:1/16:1/16:1)	(16:1)	(16:1)	(16:1)	(16:1)	1343.9	C73 H133 O17 P2	19.1174	0.361332	0.609723	0.0186791	CL(16:1/16:1/16:1/16:1)-H	5.70168e+06	4.50265e+06	6.84839e+06	7.4619e+06	4.77207e+06	6.67715e+06	1.26273e+07	1.02875e+07	1.10832e+07	1.26754e+07	7.62511e+06	4.68546e+06	6.01583e+06	8.60241e+06	6.48904e+06
16neg	CL(65:3)-H	CL	(17:1/14:0/16:1/18:1)	(17:1)	(14:0)	(16:1)	(18:1)	1359.93	C74 H137 O17 P2	20.2544	0.185765	0.754792	0.0563634	CL(17:1/14:0/16:1/18:1)-H	6.44751e+06	7.70931e+06	6.75606e+06	6.79872e+06	4.49734e+06	7.16644e+06	1.11847e+07	1.04046e+07	8.19668e+06	9.70214e+06	7.27961e+06	5.39949e+06	8.52133e+06	7.59085e+06	5.90692e+06
17neg	CL(65:4)-H	CL	(17:1/16:1/16:1/16:1)	(17:1)	(16:1)	(16:1)	(16:1)	1357.92	C74 H135 O17 P2	19.5416	0.31009	0.561882	0.0246334	CL(17:1/16:1/16:1/16:1)-H	4.92861e+06	4.04533e+06	3.96444e+06	2.5569e+06	3.01583e+06	3.19951e+06	6.95933e+06	5.42382e+06	5.91439e+06	1.11212e+07	4.20346e+06	5.01693e+06	4.29214e+06	3.6847e+06	4.04844e+06
18neg	CL(66:1)-H	CL	(18:1/16:0/16:0/16:0)	(18:1)	(16:0)	(16:0)	(16:0)	1377.98	C75 H143 O17 P2	22.1603	0.390755	0.857953	0.116881	CL(18:1/16:0/16:0/16:0)-H	5.6221e+07	5.23595e+07	4.71626e+07	4.36812e+07	4.77244e+07	4.59202e+07	6.6809e+07	5.35632e+07	6.2863e+07	6.82671e+07	4.66012e+07	4.34873e+07	5.22289e+07	4.76863e+07	5.13282e+07
19neg	CL(66:2)-H	CL	(18:1/16:0/18:1/14:0)	(18:1)	(16:0)	(18:1)	(14:0)	1375.96	C75 H141 O17 P2	21.4079	0.426986	0.775706	0.0420964	CL(18:1/16:0/18:1/14:0)-H	5.32581e+07	4.41268e+07	3.83024e+07	4.85496e+07	4.95053e+07	5.08172e+07	7.19602e+07	5.98854e+07	6.88795e+07	7.46257e+07	5.12236e+07	4.02646e+07	5.56483e+07	5.66215e+07	5.87832e+07
20neg	CL(66:3)-H	CL	(18:1/16:1/18:1/14:0)	(18:1)	(16:1)	(18:1)	(14:0)	1373.95	C75 H139 O17 P2	20.6598	0.576087	0.743303	0.00885956	CL(18:1/16:1/18:1/14:0)-H	5.58949e+07	5.7006e+07	4.988e+07	4.6814e+07	5.02832e+07	4.87942e+07	8.21792e+07	6.87239e+07	7.67377e+07	8.00007e+07	5.50634e+07	5.2566e+07	5.80843e+07	6.0307e+07	6.32322e+07
21neg	CL(66:4)-H	CL	(16:1/16:1/16:1/18:1)	(16:1)	(16:1)	(16:1)	(18:1)	1371.93	C75 H137 O17 P2	19.939	0.89252	0.707734	0.00841621	CL(16:1/16:1/16:1/18:1)-H	7.51435e+07	7.22499e+07	6.30096e+07	6.45968e+07	6.54301e+07	6.63624e+07	1.15614e+08	9.56865e+07	1.02026e+08	1.17997e+08	7.12816e+07	7.21756e+07	8.25768e+07	8.30096e+07	7.94057e+07
22neg	CL(66:5)-H	CL	(18:2/16:1/16:1/16:1)	(18:2)	(16:1)	(16:1)	(16:1)	1369.92	C75 H135 O17 P2	19.2445	0.439792	0.703401	0.0043471	CL(18:2/16:1/16:1/16:1)-H	1.85028e+07	1.3564e+07	1.52616e+07	1.53773e+07	1.58322e+07	1.62251e+07	2.65074e+07	2.27749e+07	2.37774e+07	2.66601e+07	1.82117e+07	1.67897e+07	1.3622e+07	1.96505e+07	1.98357e+07
23neg	CL(67:1)-H	CL	(17:0/18:1/16:0/16:0)	(17:0)	(18:1)	(16:0)	(16:0)	1392	C76 H145 O17 P2	22.622	0.0721283	0.822163	0.479184	CL(17:0/18:1/16:0/16:0)-H	1.81086e+06	613925	1.56121e+06	2.11781e+06	1.81773e+06	1.44147e+06	3.17181e+06	615133	2.97904e+06	1.84008e+06	1.2858e+06	1.49641e+06	1.49533e+06	2.2446e+06	1.67781e+06
24neg	CL(67:2)-H	CL	(17:1/16:0/18:1/16:0)	(17:1)	(16:0)	(18:1)	(16:0)	1389.98	C76 H143 O17 P2	21.8087	0.212044	0.834921	0.0594964	CL(17:1/16:0/18:1/16:0)-H	2.28893e+07	2.53538e+07	2.20118e+07	2.11724e+07	2.27304e+07	2.25198e+07	3.11593e+07	2.64647e+07	3.06031e+07	3.26476e+07	2.09394e+07	2.18869e+07	2.50415e+07	2.49847e+07	2.50095e+07
25neg	CL(67:3)-H	CL	(17:1/16:0/16:1/18:1)	(17:1)	(16:0)	(16:1)	(18:1)	1387.96	C76 H141 O17 P2	21.0644	0.4735	0.707923	0.01048	CL(17:1/16:0/16:1/18:1)-H	2.51951e+07	2.37407e+07	1.81188e+07	2.02544e+07	1.69365e+07	2.01518e+07	3.4746e+07	2.90531e+07	3.26905e+07	3.47917e+07	2.21665e+07	2.22736e+07	2.5817e+07	2.469e+07	2.68985e+07
26neg	CL(67:4)-H	CL	(17:1/16:1/16:1/18:1)	(17:1)	(16:1)	(16:1)	(18:1)	1385.95	C76 H139 O17 P2	20.3517	0.641046	0.669983	0.0247389	CL(17:1/16:1/16:1/18:1)-H	33673276	2.23896e+07	2.59812e+07	2.66737e+07	2.96672e+07	2.94599e+07	5.35227e+07	4.32537e+07	4.81474e+07	5.0787e+07	3.32338e+07	2.15765e+07	3.49122e+07	3.87544e+07	3.70752e+07
27neg	CL(67:5)-H	CL	(17:1/16:1/18:2/16:1)	(17:1)	(16:1)	(18:2)	(16:1)	1383.93	C76 H137 O17 P2	19.6746	0.238476	0.746714	0.0761135	CL(17:1/16:1/18:2/16:1)-H	9.26556e+06	7.3589e+06	7.20314e+06	6.80381e+06	7.08573e+06	7.65759e+06	1.1905e+07	1.19068e+07	1.13628e+07	1.30714e+07	6.00132e+06	6.51856e+06	6.4651e+06	6.74962e+06	7.44351e+06
28neg	CL(68:2)-H	CL	(18:1/16:0/16:0/18:1)	(18:1)	(16:0)	(16:0)	(18:1)	1404	C77 H145 O17 P2	22.1789	1.79663	0.88805	0.142987	CL(18:1/16:0/16:0/18:1)-H	6.00739e+08	6.22783e+08	5.50431e+08	5.27321e+08	5.30463e+08	5.58386e+08	7.39591e+08	6.16157e+08	7.04577e+08	7.22423e+08	5.42862e+08	4.91878e+08	5.96716e+08	5.92637e+08	5.87149e+08
32neg	CL(68:3)-H	CL	(18:1/16:0/18:1/16:1)	(18:1)	(16:0)	(18:1)	(16:1)	1401.98	C77 H143 O17 P2	21.452	0.598815	0.798517	0.115153	CL(18:1/16:0/18:1/16:1)-H	1.83776e+08	1.25723e+08	1.57235e+08	1.66281e+08	1.74684e+08	1.69366e+08	2.79573e+08	2.21915e+08	2.36001e+08	1.87048e+08	1.78625e+08	1.20438e+08	2.01815e+08	1.95057e+08	2.15944e+08
33neg	CL(68:4)-H	CL	(18:1/16:1/16:1/18:1)	(18:1)	(16:1)	(16:1)	(18:1)	1399.96	C77 H141 O17 P2	20.7334	1.97867	0.643203	0.0194783	CL(18:1/16:1/16:1/18:1)-H	2.85006e+08	2.71813e+08	1.61103e+08	1.69286e+08	1.68602e+08	2.44829e+08	4.24066e+08	3.56816e+08	3.77046e+08	4.05984e+08	1.94472e+08	2.63747e+08	3.05118e+08	3.12528e+08	2.15876e+08
34neg	CL(68:4)-H	CL	(18:1/16:1/18:1/16:1)	(18:1)	(16:1)	(18:1)	(16:1)	1399.96	C77 H141 O17 P2	20.927	0.814326	0.629545	0.113928	CL(18:1/16:1/18:1/16:1)-H	3.13371e+07	2.82657e+07	2.69422e+07	2.41912e+07	2.92075e+07	2.79447e+07	8.89736e+07	3.63241e+07	4.36269e+07	4.43073e+07	2.83542e+07	2.50961e+07	3.29312e+07	3.52967e+07	3.7162e+07
35neg	CL(68:5)-H	CL	(18:2/16:1/16:1/18:1)	(18:2)	(16:1)	(16:1)	(18:1)	1397.95	C77 H139 O17 P2	20.0608	1.15359	0.70863	0.00643644	CL(18:2/16:1/16:1/18:1)-H	1.46666e+08	1.45365e+08	1.0249e+08	1.27948e+08	1.30602e+08	1.24842e+08	2.16335e+08	1.85038e+08	1.96544e+08	2.17113e+08	1.4423e+08	1.38511e+08	1.59612e+08	1.64405e+08	1.60865e+08
36neg	CL(68:5)-H	CL	(18:3/16:0/16:1/18:1)	(18:3)	(16:0)	(16:1)	(18:1)	1397.95	C77 H139 O17 P2	21.424	0.229999	0.990347	0.845387	CL(18:3/16:0/16:1/18:1)-H	4.55315e+06	4.42978e+06	4.38653e+06	4.40711e+06	4.69391e+06	3.86943e+06	4.53018e+06	4.38195e+06	4.66303e+06	3.93625e+06	5.10999e+06	3.97525e+06	4.49088e+06	7.69299e+06	4.02365e+06
37neg	CL(68:6)-H	CL	(18:2/16:1/16:1/18:2)	(18:2)	(16:1)	(16:1)	(18:2)	1395.93	C77 H137 O17 P2	19.4095	0.170251	0.784821	0.0136761	CL(18:2/16:1/16:1/18:2)-H	2.25224e+07	2.41126e+07	2.17965e+07	2.03318e+07	1.96051e+07	2.02537e+07	3.00192e+07	2.68315e+07	2.97277e+07	3.31128e+07	2.16499e+07	2.2546e+07	2.182e+07	2.53612e+07	2.64203e+07
38neg	CL(68:6)-H	CL	(18:2/16:1/16:1/18:2)	(18:2)	(16:1)	(16:1)	(18:2)	1395.93	C77 H137 O17 P2	19.9319	0.330857	0.617435	0.0312853	CL(18:2/16:1/16:1/18:2)-H	4.12336e+06	6.5525e+06	4.70035e+06	3.78767e+06	4.6262e+06	5.67592e+06	1.25699e+07	5.71642e+06	9.69878e+06	8.041e+06	5.20896e+06	6.48814e+06	6.1812e+06	5.65641e+06	1.00311e+07
39neg	CL(69:2)-H	CL	(17:0/18:1/16:0/18:1)	(17:0)	(18:1)	(16:0)	(18:1)	1418.01	C78 H147 O17 P2	22.5511	0.416946	0.897456	0.224918	CL(17:0/18:1/16:0/18:1)-H	2.84099e+07	2.74693e+07	2.37046e+07	2.55019e+07	2.94321e+07	2.6182e+07	3.38568e+07	3.0019e+07	3.50457e+07	3.36195e+07	2.43027e+07	2.22178e+07	2.89809e+07	2.8046e+07	2.88685e+07
40neg	CL(69:3)-H	CL	(17:1/18:1/16:0/18:1)	(17:1)	(18:1)	(16:0)	(18:1)	1416	C78 H145 O17 P2	21.8586	0.305233	0.806617	0.0336597	CL(17:1/18:1/16:0/18:1)-H	4.47033e+07	4.71508e+07	4.0282e+07	4.17937e+07	4.28444e+07	4.60765e+07	6.26998e+07	5.19346e+07	6.24752e+07	6.35786e+07	4.46935e+07	4.04863e+07	5.00904e+07	4.8779e+07	4.80701e+07
41neg	CL(69:4)-H	CL	(17:1/18:1/16:1/18:1)	(17:1)	(18:1)	(16:1)	(18:1)	1413.98	C78 H143 O17 P2	21.1314	0.956442	0.708591	0.00661043	CL(17:1/18:1/16:1/18:1)-H	8.27409e+07	7.89751e+07	7.24441e+07	7.05697e+07	7.37125e+07	7.54402e+07	1.28316e+08	1.06566e+08	1.1653e+08	1.28039e+08	8.15783e+07	7.95129e+07	9.08237e+07	9.31561e+07	9.23057e+07
42neg	CL(69:5)-H	CL	(17:1/16:1/18:2/18:1)	(17:1)	(16:1)	(18:2)	(18:1)	1411.96	C78 H141 O17 P2	20.4745	0.607527	0.72877	0.0127979	CL(17:1/16:1/18:2/18:1)-H	4.63421e+07	4.39785e+07	4.12668e+07	4.07387e+07	4.17924e+07	4.16588e+07	6.94615e+07	6.0143e+07	6.53816e+07	6.99769e+07	4.62203e+07	3.97877e+07	4.97059e+07	5.08207e+07	4.99534e+07
43neg	CL(69:6)-H	CL	(17:1/18:2/16:1/18:2)	(17:1)	(18:2)	(16:1)	(18:2)	1409.95	C78 H139 O17 P2	19.8249	0.312096	0.655714	0.00497267	CL(17:1/18:2/16:1/18:2)-H	6.29294e+06	5.73425e+06	5.15985e+06	6.03072e+06	5.06747e+06	5.14584e+06	9.98282e+06	8.60612e+06	9.63004e+06	1.02188e+07	7.33631e+06	5.21012e+06	1.00167e+07	9.14191e+06	9.39361e+06
44neg	CL(69:6)-H	CL	(17:1/16:1/18:2/18:2)	(17:1)	(16:1)	(18:2)	(18:2)	1409.95	C78 H139 O17 P2	21.063	0.149836	0.89388	0.601394	CL(17:1/16:1/18:2/18:2)-H	1.6531e+06	1.7185e+06	1.79355e+06	1.75396e+06	757738	1.92788e+06	327148	1.93268e+06	1.8694e+06	2.43447e+06	1.90908e+06	2.2722e+06	2.08337e+06	1.18268e+06	2.14655e+06
45neg	CL(69:7)-H	CL	(20:4/15:1/18:1/16:1)	(20:4)	(15:1)	(18:1)	(16:1)	1407.93	C78 H137 O17 P2	20.37	0.148392	0.668456	0.0383589	CL(20:4/15:1/18:1/16:1)-H	2.64938e+06	1.07908e+06	3.81964e+06	3.36804e+06	3.86494e+06	3.41458e+06	4.62054e+06	4.93838e+06	4.76485e+06	6.20571e+06	3.87726e+06	2.81367e+06	5.48445e+06	4516378	4.64154e+06
46neg	CL(70:13)-H	CL	(14:4/22:6/18:2/16:1)	(14:4)	(22:6)	(18:2)	(16:1)	1409.86	C79 H127 O17 P2	19.9459	0.0609529	0.788228	0.0251613	CL(14:4/22:6/18:2/16:1)-H	5.004e+06	5.23259e+06	4.22969e+06	4.25749e+06	4.54456e+06	3.25091e+06	5.73588e+06	5.09876e+06	5.80781e+06	7.13485e+06	5.17068e+06	4.69615e+06	4.76379e+06	4.9773e+06	2.87477e+06
47neg	CL(70:2)-H	CL	(18:1/16:0/18:0/18:1)	(18:1)	(16:0)	(18:0)	(18:1)	1432.03	C79 H149 O17 P2	22.9555	0.766382	0.93313	0.450556	CL(18:1/16:0/18:0/18:1)-H	7.17683e+07	6.04181e+07	6.26117e+07	5.62261e+07	6.87321e+07	6.84668e+07	7.73875e+07	6.61526e+07	7.78513e+07	8.55372e+07	5.80652e+07	5.10503e+07	6.5771e+07	6.34766e+07	7.34286e+07
48neg	CL(70:3)-H	CL	(18:1/18:1/18:1/16:0)	(18:1)	(18:1)	(18:1)	(16:0)	1430.01	C79 H147 O17 P2	22.2452	1.55009	0.913383	0.3106	CL(18:1/18:1/18:1/16:0)-H	3.09205e+08	2.94427e+08	2.83699e+08	2.69439e+08	2.85329e+08	2.80529e+08	3.6683e+08	3.14721e+08	3.64464e+08	3.59786e+08	2.29516e+08	2.50669e+08	2.99856e+08	2.93802e+08	3.02759e+08
49neg	CL(70:3)-H	CL	(18:1/18:1/18:1/16:0)	(18:1)	(18:1)	(18:1)	(16:0)	1430.01	C79 H147 O17 P2	23.1264	0.126809	0.799483	0.239468	CL(18:1/18:1/18:1/16:0)-H	3.38738e+06	4.51747e+06	2.34624e+06	2.79771e+06	4.78799e+06	2.16922e+06	4.26408e+06	3.84994e+06	5.09271e+06	4.75662e+06	1.926e+06	5.13433e+06	5.64992e+06	4.39224e+06	3.87045e+06
50neg	CL(70:4)-H	CL	(18:1/16:1/18:1/18:1)	(18:1)	(16:1)	(18:1)	(18:1)	1428	C79 H145 O17 P2	21.5235	1.55317	0.750951	0.00957102	CL(18:1/16:1/18:1/18:1)-H	3.89065e+08	3.82432e+08	3.48296e+08	3.47886e+08	3.58389e+08	3.59902e+08	5.84432e+08	4.79255e+08	5.31339e+08	5.60984e+08	3.91815e+08	3.63111e+08	4.22849e+08	4.31065e+08	4.36812e+08
51neg	CL(70:5)-H	CL	(18:2/18:1/16:1/18:1)	(18:2)	(18:1)	(16:1)	(18:1)	1425.98	C79 H143 O17 P2	20.8451	1.53472	0.755675	0.0122749	CL(18:2/18:1/16:1/18:1)-H	4.41244e+08	4.33224e+08	3.8566e+08	3.99897e+08	4.04696e+08	4.07647e+08	6.56093e+08	5.61456e+08	6.09034e+08	6.14067e+08	4.21164e+08	4.09919e+08	4.89829e+08	4.85987e+08	4.86794e+08
52neg	CL(70:6)-H	CL	(18:2/16:1/18:2/18:1)	(18:2)	(16:1)	(18:2)	(18:1)	1423.96	C79 H141 O17 P2	20.2254	0.943359	0.745957	0.0148434	CL(18:2/16:1/18:2/18:1)-H	1.41309e+08	1.33502e+08	1.22028e+08	1.26639e+08	1.25373e+08	1.29404e+08	2.03598e+08	1.72371e+08	1.93326e+08	2.12932e+08	1.30058e+08	1.3101e+08	1.53307e+08	1.52359e+08	1.52183e+08
53neg	CL(70:6)-H	CL	(18:1/16:1/18:2/18:2)	(18:1)	(16:1)	(18:2)	(18:2)	1423.96	C79 H141 O17 P2	21.4231	0.0783229	0.830028	0.0174336	CL(18:1/16:1/18:2/18:2)-H	1.70389e+07	1.39791e+07	1.55193e+07	1.68525e+07	1.78157e+07	1.73338e+07	2.17209e+07	1.9046e+07	2.19673e+07	2.21895e+07	1.64992e+07	1.72951e+07	2.56073e+07	1.84554e+07	1.95128e+07
54neg	CL(70:7)-H	CL	(18:2/18:2/18:2/16:1)	(18:2)	(18:2)	(18:2)	(16:1)	1421.95	C79 H139 O17 P2	19.5776	0.3494	0.743074	0.0241418	CL(18:2/18:2/18:2/16:1)-H	1.87755e+07	1.88132e+07	2.02033e+07	1.76504e+07	1.81834e+07	1.95005e+07	3.23738e+07	2.78172e+07	2.68156e+07	2.90217e+07	1.87615e+07	1.74512e+07	2.03476e+07	2.25843e+07	2.2261e+07
55neg	CL(70:8)-H	CL	(20:4/16:1/16:1/18:2)	(20:4)	(16:1)	(16:1)	(18:2)	1419.93	C79 H137 O17 P2	19.3573	0.248848	0.613952	0.0118265	CL(20:4/16:1/16:1/18:2)-H	3.2689e+06	2.33365e+06	2.12345e+06	3.92855e+06	2.57772e+06	3.48992e+06	5.11367e+06	4.60786e+06	6.19825e+06	6.21615e+06	3.68743e+06	3.04237e+06	3.5218e+06	5.04303e+06	3.85355e+06
56neg	CL(71:3)-H	CL	(19:1/16:0/18:1/18:1)	(19:1)	(16:0)	(18:1)	(18:1)	1444.03	C80 H149 O17 P2	22.6029	0.192388	0.812264	0.0973584	CL(19:1/16:0/18:1/18:1)-H	1.21792e+07	1.20846e+07	1.01709e+07	1.17323e+07	9.90233e+06	1.11144e+07	1.78182e+07	1.14679e+07	1.6416e+07	1.6014e+07	1.07826e+07	1.02131e+07	1.18565e+07	1.31357e+07	1.24435e+07
57neg	CL(71:4)-H	CL	(17:1/18:1/18:1/18:1)	(17:1)	(18:1)	(18:1)	(18:1)	1442.01	C80 H147 O17 P2	21.8978	0.573933	0.744845	0.0182338	CL(17:1/18:1/18:1/18:1)-H	5.10407e+07	5.46038e+07	4.82941e+07	4.58361e+07	4.92011e+07	4.93071e+07	8.06987e+07	6.71998e+07	7.62169e+07	7.79543e+07	5.28423e+07	4.55509e+07	5.75431e+07	5.82423e+07	5.68485e+07
58neg	CL(71:5)-H	CL	(17:1/18:1/18:2/18:1)	(17:1)	(18:1)	(18:2)	(18:1)	1440	C80 H145 O17 P2	21.2363	0.844977	0.706506	0.00958204	CL(17:1/18:1/18:2/18:1)-H	7.5992e+07	7.46458e+07	4.99684e+07	7.01506e+07	6.47087e+07	7.36966e+07	1.1544e+08	9.81255e+07	1.08023e+08	1.12164e+08	7.43109e+07	7.10712e+07	8.48777e+07	8.59536e+07	8.4454e+07
59neg	CL(71:5)-H	CL	(17:1/16:0/20:3/18:1)	(17:1)	(16:0)	(20:3)	(18:1)	1440	C80 H145 O17 P2	22.5341	0.06924	0.866657	0.324441	CL(17:1/16:0/20:3/18:1)-H	2.49018e+06	3.5187e+06	3.35001e+06	3.05776e+06	2.87929e+06	1.77975e+06	3.68113e+06	4.14258e+06	3.47498e+06	2.75719e+06	3.74723e+06	1.89983e+06	3.7791e+06	3.53387e+06	3.6816e+06
60neg	CL(71:6)-H	CL	(17:1/18:2/18:2/18:1)	(17:1)	(18:2)	(18:2)	(18:1)	1437.98	C80 H143 O17 P2	20.611	0.305273	0.757524	0.0339448	CL(17:1/18:2/18:2/18:1)-H	2.44585e+07	2.21176e+07	2.17181e+07	1.88997e+07	2.29507e+07	1.97077e+07	3.45357e+07	2.96602e+07	3.33498e+07	3.2793e+07	2.29059e+07	1.8172e+07	2.63191e+07	2.73777e+07	2.80274e+07
61neg	CL(71:6)-H	CL	(17:1/18:1/18:2/18:2)	(17:1)	(18:1)	(18:2)	(18:2)	1437.98	C80 H143 O17 P2	21.112	0.200411	0.69171	0.017006	CL(17:1/18:1/18:2/18:2)-H	4.97939e+06	5.78171e+06	3.80896e+06	4.81804e+06	2.93443e+06	4.83574e+06	6.23612e+06	6.09989e+06	9.2624e+06	5.5615e+06	6.68412e+06	5.41848e+06	6.82998e+06	5.20445e+06	5.97832e+06
62neg	CL(71:6)-H	CL	(17:1/16:0/20:4/18:1)	(17:1)	(16:0)	(20:4)	(18:1)	1437.98	C80 H143 O17 P2	21.8657	0.286635	1.03026	0.762431	CL(17:1/16:0/20:4/18:1)-H	5.71967e+06	6.13771e+06	5.78589e+06	7.70655e+06	6.1135e+06	7.18293e+06	6.94545e+06	4.38876e+06	7.13029e+06	7.77924e+06	5.6585e+06	5.60901e+06	6.3659e+06	6.50781e+06	6.33835e+06
63neg	CL(71:7)-H	CL	(17:1/18:2/20:3/16:1)	(17:1)	(18:2)	(20:3)	(16:1)	1435.96	C80 H141 O17 P2	19.968	0.111489	0.789161	0.141619	CL(17:1/18:2/20:3/16:1)-H	2.33288e+06	2.41301e+06	2.10041e+06	2.21244e+06	2.4756e+06	2.87316e+06	3.45745e+06	3.1507e+06	3.36489e+06	4.38684e+06	1.93611e+06	1.96075e+06	2.40251e+06	2.79371e+06	2.5857e+06
64neg	CL(71:7)-H	CL	(17:1/18:1/20:4/16:1)	(17:1)	(18:1)	(20:4)	(16:1)	1435.96	C80 H141 O17 P2	21.1191	0.0565545	0.828804	0.0515823	CL(17:1/18:1/20:4/16:1)-H	9.14493e+06	7.43248e+06	1.10969e+07	1.12197e+07	8.70091e+06	8.78781e+06	1.33252e+07	1.113e+07	1.19888e+07	1.24903e+07	9.52561e+06	9.56908e+06	8.67859e+06	1.32795e+07	1.05253e+07
65neg	CL(72:12)-H	CL	(14:3/22:6/18:2/18:1)	(14:3)	(22:6)	(18:2)	(18:1)	1439.9	C81 H133 O17 P2	21.4811	0.189841	0.92178	0.647746	CL(14:3/22:6/18:2/18:1)-H	8.28073e+06	5.20444e+06	2.66946e+06	7.99315e+06	9.93781e+06	7.2257e+06	8.40535e+06	6.8278e+06	5.11427e+06	6.57937e+06	9.64294e+06	8.24712e+06	6.77607e+06	5.28184e+06	8.6415e+06
66neg	CL(72:13)-H	CL	(14:4/22:6/18:2/18:1)	(14:4)	(22:6)	(18:2)	(18:1)	1437.89	C81 H131 O17 P2	20.7174	0.247384	0.902591	0.366506	CL(14:4/22:6/18:2/18:1)-H	1.46697e+07	1.10727e+07	1.19158e+07	1.36333e+07	1.31648e+07	9.43752e+06	1.3147e+07	1.46982e+07	8.67983e+06	1.74872e+07	1.43254e+07	1.35311e+07	1.51056e+07	1.48126e+07	1.10431e+07
67neg	CL(72:14)-H	CL	(14:4/22:6/18:2/18:2)	(14:4)	(22:6)	(18:2)	(18:2)	1435.87	C81 H129 O17 P2	20.0686	0.108409	0.850677	0.0258715	CL(14:4/22:6/18:2/18:2)-H	1.11985e+07	1.16557e+07	1.06861e+07	9.61338e+06	1.02345e+07	9.9604e+06	1.40244e+07	1.3508e+07	1.39215e+07	1.11829e+07	1.10369e+07	1.07947e+07	1.20265e+07	9.85176e+06	1.24125e+07
68neg	CL(72:3)-H	CL	(18:1/18:1/18:1/18:0)	(18:1)	(18:1)	(18:1)	(18:0)	1458.04	C81 H151 O17 P2	23.0026	0.468664	0.995028	0.961745	CL(18:1/18:1/18:1/18:0)-H	1.47826e+07	1.84179e+07	1.84345e+07	1.37935e+07	1.96666e+07	1.34759e+07	2.01818e+07	1.60612e+07	1.90759e+07	1.76428e+07	1.38534e+07	1.22485e+07	1.63259e+07	2.11856e+07	1.51135e+07
69neg	CL(72:4)-H	CL	(18:1/18:1/18:1/18:1)	(18:1)	(18:1)	(18:1)	(18:1)	1456.03	C81 H149 O17 P2	22.2844	0.641919	0.771528	0.0154153	CL(18:1/18:1/18:1/18:1)-H	1.15085e+08	1.09775e+08	1.02974e+08	1.00685e+08	1.0515e+08	1.01162e+08	1.62865e+08	1.40379e+08	1.49331e+08	1.58982e+08	1.09023e+08	1.02243e+08	1.19974e+08	1.26681e+08	1.24352e+08
70neg	CL(72:5)-H	CL	(18:2/18:1/18:1/18:1)	(18:2)	(18:1)	(18:1)	(18:1)	1454.01	C81 H147 O17 P2	21.6183	1.19702	0.751764	0.011492	CL(18:2/18:1/18:1/18:1)-H	2.46942e+08	2.36526e+08	2.07853e+08	2.25947e+08	2.27103e+08	2.32791e+08	3.67853e+08	3.12316e+08	3.43078e+08	3.41844e+08	2.42466e+08	2.2435e+08	2.64812e+08	2.66607e+08	2.80407e+08
71neg	CL(72:5)-H	CL	(18:2/18:1/18:1/18:1)	(18:2)	(18:1)	(18:1)	(18:1)	1454.01	C81 H147 O17 P2	21.824	0.512767	0.762047	0.0512633	CL(18:2/18:1/18:1/18:1)-H	4.35331e+07	4.36426e+07	4.46072e+07	3.82182e+07	4.13411e+07	4.43255e+07	7.84492e+07	5.61317e+07	6.13581e+07	5.9129e+07	4.28292e+07	3.76037e+07	4.76782e+07	4.7907e+07	7.2714e+07
72neg	CL(72:6)-H	CL	(18:2/18:1/18:2/18:1)	(18:2)	(18:1)	(18:2)	(18:1)	1452	C81 H145 O17 P2	20.9925	0.940025	0.790079	0.0247014	CL(18:2/18:1/18:2/18:1)-H	2.63685e+08	2.5531e+08	2.45918e+08	2.4944e+08	2.3921e+08	2.63944e+08	3.88256e+08	3.22893e+08	3.55595e+08	3.62689e+08	2.53287e+08	2.37982e+08	2.83797e+08	2.94244e+08	2.88156e+08
73neg	CL(72:6)-H	CL	(18:2/18:1/18:1/18:2)	(18:2)	(18:1)	(18:1)	(18:2)	1452	C81 H145 O17 P2	22.276	0.650705	0.937622	0.613973	CL(18:2/18:1/18:1/18:2)-H	5.64891e+07	5.34026e+07	4.98357e+07	5.08251e+07	4.8089e+07	5.2191e+07	6.95919e+07	6.0881e+07	6.66559e+07	6.02012e+07	2.6603e+07	4.75786e+07	5.52177e+07	8.11653e+07	6.1619e+07
74neg	CL(72:7)-H	CL	(18:2/18:2/18:2/18:1)	(18:2)	(18:2)	(18:2)	(18:1)	1449.98	C81 H143 O17 P2	20.3813	0.449458	0.804425	0.0374478	CL(18:2/18:2/18:2/18:1)-H	7.1987e+07	6.99801e+07	6.70032e+07	6.53992e+07	6.87598e+07	7.10419e+07	1.02772e+08	8.08302e+07	9.47776e+07	1.03272e+08	6.78431e+07	6.53711e+07	7.90623e+07	8.02182e+07	8.08555e+07
75neg	CL(72:7)-H	CL	(18:2/18:1/16:1/20:3)	(18:2)	(18:1)	(16:1)	(20:3)	1449.98	C81 H143 O17 P2	20.8273	0.720916	0.643691	0.00735948	CL(18:2/18:1/16:1/20:3)-H	2.64805e+07	2.01524e+07	1.88595e+07	2.64745e+07	2.10935e+07	2.14096e+07	2.84478e+07	4.89058e+07	2.95898e+07	2.62994e+07	3.72517e+07	3.84104e+07	2.66238e+07	2.77834e+07	2.84898e+07
76neg	CL(72:8)-H	CL	(18:2/18:2/16:1/20:3)	(18:2)	(18:2)	(16:1)	(20:3)	1447.96	C81 H141 O17 P2	19.7512	0.175445	0.77476	0.120732	CL(18:2/18:2/16:1/20:3)-H	1.30201e+07	1.06929e+07	1.17988e+07	8.5986e+06	1.18605e+07	1.32959e+07	1.44974e+07	2.08559e+07	1.71165e+07	1.75398e+07	1.04088e+07	8.98593e+06	1.069e+07	9.04028e+06	1.30733e+07
77neg	CL(72:8)-H	CL	(18:2/18:1/16:1/20:4)	(18:2)	(18:1)	(16:1)	(20:4)	1447.96	C81 H141 O17 P2	20.1561	0.188234	0.840879	0.104915	CL(18:2/18:1/16:1/20:4)-H	2.19636e+07	1.70695e+07	2.10648e+07	1.87604e+07	2.02496e+07	2.39095e+07	2.56242e+07	2.71722e+07	2.33889e+07	3.12846e+07	2.11115e+07	1.77149e+07	2.25379e+07	2.2632e+07	2.50546e+07
78neg	CL(73:4)-H	CL	(19:1/18:1/18:1/18:1)	(19:1)	(18:1)	(18:1)	(18:1)	1470.04	C82 H151 O17 P2	22.6378	0.133003	0.777454	0.100151	CL(19:1/18:1/18:1/18:1)-H	2.78386e+06	3.00535e+06	3.44772e+06	3.19438e+06	2.66511e+06	3.34976e+06	5.38744e+06	3.82081e+06	4.24355e+06	4.96769e+06	2.76954e+06	2.53737e+06	3.07868e+06	3.10727e+06	3.11983e+06
79neg	CL(73:5)-H	CL	(19:1/18:1/18:1/18:2)	(19:1)	(18:1)	(18:1)	(18:2)	1468.03	C82 H149 O17 P2	22.0125	0.228281	0.751369	0.0482948	CL(19:1/18:1/18:1/18:2)-H	8.54048e+06	7.85929e+06	6.04605e+06	9.00504e+06	8.00949e+06	8.79616e+06	1.38965e+07	1.09281e+07	1.22938e+07	1.21399e+07	8.06829e+06	6.8982e+06	8.62592e+06	1.03232e+07	7.22743e+06
81neg	CL(73:7)-H	CL	(17:1/18:1/20:4/18:1)	(17:1)	(18:1)	(20:4)	(18:1)	1464	C82 H145 O17 P2	21.8985	0.0818728	0.785179	0.047374	CL(17:1/18:1/20:4/18:1)-H	7.60352e+06	7.10434e+06	8.54465e+06	6.51381e+06	6.3782e+06	6.78387e+06	9.97723e+06	8.5564e+06	1.23324e+07	9.47776e+06	7.35929e+06	6.97032e+06	7.7368e+06	9.91426e+06	9.54746e+06
82neg	CL(74:11)-H	CL	(18:4/16:0/22:6/18:1)	(18:4)	(16:0)	(22:6)	(18:1)	1469.95	C83 H139 O17 P2	22.973	0.222633	0.703401	0.161896	CL(18:4/16:0/22:6/18:1)-H	4.8801e+06	2.35738e+06	4.2006e+06	3.74022e+06	3.83087e+06	4.43398e+06	9.34344e+06	3.78072e+06	5.13617e+06	8.01426e+06	3.49641e+06	3.55725e+06	4.2474e+06	4.3561e+06	5.30642e+06
83neg	CL(74:12)-H	CL	(74:12)	(74:12)				1467.93	C83 H137 O17 P2	22.333	0.269231	0.887236	0.217085	CL(74:12)-H	1.64921e+07	1.60176e+07	1.44066e+07	1.38875e+07	1.50359e+07	1.50464e+07	2.23906e+07	1.65522e+07	1.97106e+07	1.63088e+07	1.44462e+07	1.30291e+07	1.6497e+07	1.62138e+07	1.50218e+07
84neg	CL(74:13)-H	CL	(14:3/22:6/18:1/20:3)	(14:3)	(22:6)	(18:1)	(20:3)	1465.92	C83 H135 O17 P2	21.5385	0.425438	0.928628	0.586731	CL(14:3/22:6/18:1/20:3)-H	2.11157e+07	3.01181e+07	2.78909e+07	2.65593e+07	2.95636e+07	2.11112e+07	3.70189e+07	3.515e+07	2.26389e+07	3.27874e+07	2.08027e+07	1.99782e+07	2.17724e+07	3.07158e+07	3.08521e+07
85neg	CL(74:14)-H	CL	(14:3/22:6/18:2/20:3)	(14:3)	(22:6)	(18:2)	(20:3)	1463.9	C83 H133 O17 P2	20.8429	0.442623	0.906665	0.0391118	CL(14:3/22:6/18:2/20:3)-H	2.67867e+07	2.70674e+07	2.59245e+07	2.60683e+07	2.61219e+07	2.57219e+07	3.15728e+07	2.83815e+07	3.05551e+07	3.1559e+07	2.47475e+07	2.71081e+07	2.78005e+07	2.91897e+07	3.09671e+07
86neg	CL(74:15)-H	CL	(14:3/22:6/20:4/18:2)	(14:3)	(22:6)	(20:4)	(18:2)	1461.89	C83 H131 O17 P2	20.2221	0.28989	0.707782	0.00224724	CL(14:3/22:6/20:4/18:2)-H	9.50054e+06	9.56135e+06	8.77495e+06	9.42793e+06	8.98341e+06	8.60365e+06	1.43704e+07	1.5922e+07	1.2644e+07	1.36016e+07	1.13144e+07	9.64581e+06	9.7657e+06	1.43561e+07	1.17142e+07
87neg	CL(74:5)-H	CL	(18:1/18:1/20:3/18:0)	(18:1)	(18:1)	(20:3)	(18:0)	1482.04	C83 H151 O17 P2	22.373	0.168063	0.932221	0.665321	CL(18:1/18:1/20:3/18:0)-H	6.32281e+06	4.69743e+06	6.03291e+06	4.70995e+06	6.52002e+06	3.79415e+06	7.29335e+06	5.24876e+06	4.92677e+06	8.44012e+06	3.31816e+06	5.18235e+06	4.93554e+06	6.07216e+06	3.98136e+06
88neg	CL(74:6)-H	CL	(18:1/18:1/20:3/18:1)	(18:1)	(18:1)	(20:3)	(18:1)	1480.03	C83 H149 O17 P2	21.7956	0.180996	0.814469	0.0732553	CL(18:1/18:1/20:3/18:1)-H	2.06655e+07	2.19549e+07	1.87102e+07	1.93623e+07	1.82781e+07	1.848e+07	3.21957e+07	2.62169e+07	2.15957e+07	2.65702e+07	1.91091e+07	1.85179e+07	2.15966e+07	2.14799e+07	2.2577e+07
89neg	CL(74:6)-H	CL	(18:1/18:1/20:3/18:1)	(18:1)	(18:1)	(20:3)	(18:1)	1480.03	C83 H149 O17 P2	22.2759	0.158048	0.7466	0.0297921	CL(18:1/18:1/20:3/18:1)-H	9.58021e+06	6.94638e+06	4.68515e+06	5.59773e+06	6.22328e+06	6.09611e+06	9.28135e+06	9.75022e+06	7.75275e+06	9.70261e+06	9.45697e+06	6.46546e+06	9.20051e+06	9.4271e+06	7.35296e+06
90neg	CL(74:7)-H	CL	(18:2/18:1/20:3/18:1)	(18:2)	(18:1)	(20:3)	(18:1)	1478.01	C83 H147 O17 P2	21.1744	0.679444	0.641956	0.00911869	CL(18:2/18:1/20:3/18:1)-H	2.86939e+07	2.69343e+07	2.31664e+07	2.33092e+07	2.37737e+07	2.563e+07	4.18029e+07	4.76752e+07	3.85712e+07	5.30663e+07	2.75724e+07	2.7321e+07	3.24341e+07	3.04141e+07	3.30499e+07
91neg	CL(74:7)-H	CL	(20:4/18:1/18:1/18:1)	(20:4)	(18:1)	(18:1)	(18:1)	1478.01	C83 H147 O17 P2	22.323	0.183845	0.80284	0.0563389	CL(20:4/18:1/18:1/18:1)-H	9.99274e+06	1.09052e+07	9.94768e+06	1.05605e+07	1.09531e+07	1.08726e+07	1.58971e+07	1.38073e+07	1.4874e+07	1.5198e+07	9.80385e+06	9.17993e+06	1.21572e+07	1.48919e+07	1.31346e+07
92neg	CL(74:8)-H	CL	(18:2/18:1/18:2/20:3)	(18:2)	(18:1)	(18:2)	(20:3)	1476	C83 H145 O17 P2	20.5683	0.759937	0.554527	0.000956213	CL(18:2/18:1/18:2/20:3)-H	1.47932e+07	1.50684e+07	2.17476e+07	1.37948e+07	1.38654e+07	1.73757e+07	3.37639e+07	2.83147e+07	3.37402e+07	3.50432e+07	2.23154e+07	2.11066e+07	2.94051e+07	2.80384e+07	2.68361e+07
93neg	CL(74:8)-H	CL	(18:1/18:1/18:2/20:4)	(18:1)	(18:1)	(18:2)	(20:4)	1476	C83 H145 O17 P2	20.9604	0.192546	0.881076	0.152417	CL(18:1/18:1/18:2/20:4)-H	2.08592e+07	1.72605e+07	1.5528e+07	2.23195e+07	1.70278e+07	2.2975e+07	2.45992e+07	2.13751e+07	2.00275e+07	2.35355e+07	2.43057e+07	1.77802e+07	2.8091e+07	2.01254e+07	1.8946e+07
94neg	CL(74:9)-H	CL	(18:2/18:2/18:2/20:3)	(18:2)	(18:2)	(18:2)	(20:3)	1473.98	C83 H143 O17 P2	19.9388	0.173576	0.959719	0.836845	CL(18:2/18:2/18:2/20:3)-H	3.41198e+06	5.80483e+06	4.76985e+06	3.27094e+06	2.97669e+06	3.00944e+06	5.65706e+06	2.45412e+06	4.90653e+06	5.54127e+06	2.95274e+06	2.70758e+06	5.14008e+06	3.94946e+06	3.87652e+06
95neg	CL(74:9)-H	CL	(18:2/18:1/18:2/20:4)	(18:2)	(18:1)	(18:2)	(20:4)	1473.98	C83 H143 O17 P2	20.3104	0.411589	0.986423	0.940462	CL(18:2/18:1/18:2/20:4)-H	1.66486e+07	1.75536e+07	1.30875e+07	1.58317e+07	1.00525e+07	1.23962e+07	4.80246e+06	1.59338e+07	2.16607e+07	1.6116e+07	1.57341e+07	1.25007e+07	1.09515e+07	1.3025e+07	1.44252e+07
96neg	CL(76:13)-H	CL	(76:13)	(76:13)				1493.95	C85 H139 O17 P2	22.2963	0.149138	0.791189	0.0194137	CL(76:13)-H	1.698e+07	1.24039e+07	1.43769e+07	1.82198e+07	1.39856e+07	1.42304e+07	2.19146e+07	2.09595e+07	1.8419e+07	2.0509e+07	1.78668e+07	1.43321e+07	1.7625e+07	1.81593e+07	1.53717e+07
97neg	CL(76:14)-H	CL	(76:14)	(76:14)				1491.93	C85 H137 O17 P2	21.6387	0.147849	0.828072	0.0902901	CL(76:14)-H	2.03856e+07	2.27668e+07	1.99853e+07	1.64049e+07	1.51845e+07	2.0513e+07	2.66359e+07	2.58881e+07	2.53986e+07	2.46212e+07	1.5022e+07	2.16008e+07	1.89349e+07	2.16359e+07	2.60923e+07
98neg	CL(76:15)-H	CL	(18:4/22:6/20:4/16:1)	(18:4)	(22:6)	(20:4)	(16:1)	1489.92	C85 H135 O17 P2	20.6962	0.101433	0.764512	0.00874222	CL(18:4/22:6/20:4/16:1)-H	4.96557e+06	4.11649e+06	4.36231e+06	2.7009e+06	4.3664e+06	4.11903e+06	6.36641e+06	5.17672e+06	5.18232e+06	5.27322e+06	5.60332e+06	4.61555e+06	5.01338e+06	4.62427e+06	5.69741e+06
99neg	CL(76:15)-H	CL	(76:15)	(76:15)				1489.92	C85 H135 O17 P2	20.9919	0.22918	0.764611	0.0362993	CL(76:15)-H	1.9688e+07	2.04111e+07	1.25562e+07	1.29402e+07	1.76402e+07	1.31515e+07	1.58976e+07	2.30079e+07	2.27994e+07	2.54771e+07	2.05368e+07	1.83417e+07	1.3454e+07	1.40561e+07	1.99703e+07
100neg	CL(76:16)-H	CL	(76:16)	(76:16)				1487.9	C85 H133 O17 P2	20.072	0.156298	1.07858	0.678817	CL(76:16)-H	1.49479e+06	1.28644e+06	1.19078e+06	800785	1.04293e+06	1.60767e+06	1.74819e+06	1.23853e+06	1.11108e+06	1.41241e+06	823679	548657	638893	566133	877918
101neg	CL(76:16)-H	CL	(76:16)	(76:16)				1487.9	C85 H133 O17 P2	20.376	0.19932	0.926311	0.619322	CL(76:16)-H	5.57454e+06	6.41194e+06	3.91435e+06	4.52094e+06	5.10067e+06	4.08284e+06	6.39515e+06	5.37368e+06	6.54944e+06	6.90861e+06	3.68764e+06	3.04589e+06	3.90142e+06	4.66661e+06	5.78678e+06
102neg	CL(78:14)-H	CL	(78:14)	(78:14)				1519.96	C87 H141 O17 P2	22.3308	0.226785	1.05229	0.77591	CL(78:14)-H	3.46155e+06	4.70925e+06	5.00045e+06	4.37215e+06	3.96813e+06	3.36734e+06	4.1589e+06	4.66185e+06	3.5494e+06	6.01344e+06	4.08405e+06	1.17489e+06	3.41461e+06	4.23667e+06	4.0557e+06
103neg	CL(78:15)-H	CL	(18:4/22:6/20:4/18:1)	(18:4)	(22:6)	(20:4)	(18:1)	1517.95	C87 H139 O17 P2	21.5114	0.244599	0.744961	0.152334	CL(18:4/22:6/20:4/18:1)-H	7.89798e+06	1.00366e+07	4.32859e+06	4.17522e+06	6.51455e+06	8.94341e+06	1.41425e+07	8.63274e+06	9.11355e+06	1.0696e+07	8.27458e+06	5.38024e+06	7.54726e+06	7.79818e+06	1.35408e+07
104neg	CL(78:16)-H	CL	(18:4/22:6/20:4/18:2)	(18:4)	(22:6)	(20:4)	(18:2)	1515.93	C87 H137 O17 P2	20.8435	0.221485	0.945085	0.638692	CL(18:4/22:6/20:4/18:2)-H	7.77951e+06	6.63892e+06	6.35071e+06	5.76901e+06	6.39934e+06	5.59399e+06	4.68255e+06	5.86467e+06	9.09142e+06	6.76513e+06	5.78552e+06	8.58109e+06	6.72169e+06	7.15729e+06	5.8627e+06
105neg	CL(78:16)-H	CL	(78:16)	(78:16)				1515.93	C87 H137 O17 P2	21.184	0.0600873	0.840851	0.128121	CL(78:16)-H	3.30337e+06	3.59653e+06	2.64778e+06	2.88419e+06	3.0687e+06	2.67858e+06	3.95765e+06	3.03632e+06	4.18545e+06	4.64314e+06	2.7631e+06	3.03427e+06	3.11338e+06	3.68292e+06	4.59887e+06
106neg	CL(80:16)-H	CL	(80:16)	(80:16)				1543.96	C89 H141 O17 P2	21.654	0.117641	0.776296	0.08264	CL(80:16)-H	5.37761e+06	2.27598e+06	2.77443e+06	3.81759e+06	3.64848e+06	3.50611e+06	4.5305e+06	4.08824e+06	4.7394e+06	4.63289e+06	3.66612e+06	5.90992e+06	4.19773e+06	3.64872e+06	3.21164e+06
107neg	CL(80:17)-H	CL	(80:17)	(80:17)				1541.95	C89 H139 O17 P2	21.0217	0.138478	0.879296	0.11894	CL(80:17)-H	4.97968e+06	4.58487e+06	5.08715e+06	4.12775e+06	3.23218e+06	3.70342e+06	5.24012e+06	5.15078e+06	4.96689e+06	5.18746e+06	4.44019e+06	4.25961e+06	3.89204e+06	5.50715e+06	5.34948e+06
251pos	Co(Q10)+H	Co	(Q10)	(Q10)				863.691	C59 H91 O4	21.1619	0.659123	1.37652	0.598226	Co(Q10)+H	4.79315e+08	5.56175e+08	4.62286e+08	5.39543e+08	143669	3.17224e+07	2.73401e+07	6.86335e+06	7.95599e+08	1.98482e+07	1.04366e+08	5.49188e+08	5.98549e+08	6.41748e+08	6.28279e+08
254pos	Co(Q9)+NH4	Co	(Q9)	(Q9)				812.655	C54 H86 O4 N1	19.5327	0.196659	0.449521	0.000672799	Co(Q9)+NH4	6.89712e+06	7.96021e+06	7.97647e+06	4.11225e+06	5.94762e+06	7.11293e+06	2.06054e+07	1.5359e+07	1.69181e+07	1.49205e+07	1.00645e+07	1.11308e+07	1.01638e+07	1.25808e+07	9.1324e+06
255pos	DG(32:0)+NH4	DG	(16:0/16:0)	(16:0)	(16:0)			586.541	C35 H72 O5 N1	16.2451	0.344283	0.738265	0.00325641	DG(16:0/16:0)+NH4	1.65892e+08	1.6955e+08	1.62263e+08	1.72628e+08	1.44416e+08	1.49328e+08	2.56196e+08	2.23451e+08	1.8623e+08	2.60858e+08	1.88869e+08	1.90263e+08	2.04587e+08	1.88605e+08	1.98349e+08
256pos	DG(32:1)+NH4	DG	(16:0/16:1)	(16:0)	(16:1)			584.525	C35 H70 O5 N1	15.0572	0.18326	0.763303	0.0423049	DG(16:0/16:1)+NH4	7.95897e+07	6.22511e+07	6.16736e+07	6.67403e+07	5.76831e+07	6.02497e+07	7.2799e+07	8.2005e+07	6.57953e+07	1.12177e+08	7.00142e+07	1.05772e+08	4.72155e+07	7.6015e+07	8.33562e+07
257pos	DG(32:1)+NH4	DG	(16:0/16:1)	(16:0)	(16:1)			584.525	C35 H70 O5 N1	15.2333	0.215226	0.617004	0.0879667	DG(16:0/16:1)+NH4	2.65436e+07	5.39918e+07	2.32306e+07	3.41034e+07	2.78727e+07	3.71194e+07	7.9673e+07	5.96498e+07	2.37911e+07	8.32572e+07	5.33558e+07	2.90578e+07	5.09313e+07	5.61832e+07	2.43932e+07
258pos	DG(33:1)+NH4	DG	(17:1/16:0)	(17:1)	(16:0)			598.541	C36 H72 O5 N1	15.701	0.217846	0.487265	0.0075502	DG(17:1/16:0)+NH4	8.05351e+06	7.50584e+06	1.83506e+07	1.78945e+07	2.15288e+07	2.45937e+06	2.79148e+07	2.56913e+07	2.56213e+07	3.53579e+07	1.63661e+07	2.45957e+07	2.41993e+07	2.43266e+07	2.66893e+07
259pos	DG(34:0)+NH4	DG	(18:0/16:0)	(18:0)	(16:0)			614.572	C37 H76 O5 N1	17.5031	0.526393	0.754139	0.0182312	DG(18:0/16:0)+NH4	4.06958e+08	4.17417e+08	3.6741e+08	4.02295e+08	3.69634e+08	3.82073e+08	6.33459e+08	5.45686e+08	5.05249e+08	6.37278e+08	4.04259e+08	3.84619e+08	4.89426e+08	4.92132e+08	4.71101e+08
262pos	DG(34:2)+NH4	DG	(16:1/18:1)	(16:1)	(18:1)			610.541	C37 H72 O5 N1	15.2024	0.283484	0.670712	0.0446687	DG(16:1/18:1)+NH4	1.15995e+08	8.37173e+07	1.04489e+08	1.11422e+08	1.07552e+08	9.38572e+06	1.33486e+08	1.24569e+08	1.14056e+08	1.77065e+08	1.27223e+08	1.17624e+08	1.10454e+08	1.2791e+08	1.2324e+08
263pos	DG(35:1)+NH4	DG	(19:1/16:0)	(19:1)	(16:0)			626.572	C38 H76 O5 N1	16.9718	0.106852	0.836696	0.0329122	DG(19:1/16:0)+NH4	5.12937e+07	4.57511e+07	4.40996e+07	4.4644e+07	4.10914e+07	4.21396e+07	5.8863e+07	5.37603e+07	5.26621e+07	6.561e+07	4.60228e+07	4.46074e+07	4.40113e+07	5.62412e+07	4.28093e+07
264pos	DG(35:2)+NH4	DG	(17:1/18:1)	(17:1)	(18:1)			624.556	C38 H74 O5 N1	15.7923	0.122903	0.883487	0.80771	DG(17:1/18:1)+NH4	1.64545e+07	1.57195e+07	1.99575e+07	3.06069e+06	3.27484e+06	3.48628e+06	46086	2.24225e+07	1.88102e+07	58838.1	6.31297e+06	2.24729e+07	1.51625e+07	1.51095e+07	2.1251e+07
267pos	DG(36:2)+NH4	DG	(18:1/18:1)	(18:1)	(18:1)			638.572	C39 H76 O5 N1	16.4046	0.238845	0.831582	0.0592578	DG(18:1/18:1)+NH4	5.37365e+08	4.17241e+08	4.78196e+08	4.78846e+08	4.39189e+08	3.68823e+08	5.78011e+08	5.6336e+08	4.49262e+08	6.9358e+08	4.72816e+08	5.13438e+08	4.98518e+08	4.9123e+08	5.2347e+08
268pos	DG(36:2)+NH4	DG	(18:0/18:2)	(18:0)	(18:2)			638.572	C39 H76 O5 N1	16.6093	0.43842	1.06726	0.45922	DG(18:0/18:2)+NH4	1.87275e+08	1.4378e+08	1.70911e+08	1.75435e+08	1.54947e+08	1.25029e+08	1.53335e+08	1.56987e+08	1.14674e+08	1.82647e+08	1.3841e+08	1.5099e+08	1.60874e+08	1.63728e+08	1.71568e+08
269pos	DG(36:3)+NH4	DG	(18:1/18:2)	(18:1)	(18:2)			636.556	C39 H74 O5 N1	15.4095	0.299648	1.05906	0.570435	DG(18:1/18:2)+NH4	9.30529e+07	6.80912e+07	8.49049e+07	8.23138e+07	7.06301e+07	6.41647e+07	5.9993e+07	7.07062e+07	5.84684e+07	8.11109e+07	7.10822e+07	9.59673e+07	8.22522e+07	6.78576e+07	8.0023e+07
270pos	DG(36:3)+NH4	DG	(16:0/20:3)	(16:0)	(20:3)			636.556	C39 H74 O5 N1	15.6308	0.217466	1.02975	0.767028	DG(16:0/20:3)+NH4	7.04739e+07	4.80468e+07	6.15746e+07	5.26481e+07	5.44038e+07	4.01944e+07	5.28709e+07	5.2803e+07	4.10489e+07	5.74355e+07	5.15276e+07	6.21977e+07	4.96462e+07	6.00375e+07	5.82614e+07
271pos	DG(36:3)+NH4	DG	(16:0/20:3)	(16:0)	(20:3)			636.556	C39 H74 O5 N1	16.009	0.241229	1.24651	0.151366	DG(16:0/20:3)+NH4	4.45172e+07	3.07108e+07	4.10436e+07	3.05707e+07	3.58774e+07	2.19619e+07	2.50069e+07	2.89352e+07	1.46578e+07	3.19045e+07	3.33151e+07	3.03843e+07	2.9422e+07	3.32343e+07	3.00821e+07
272pos	DG(36:4)+NH4	DG	(16:0/20:4)	(16:0)	(20:4)			634.541	C39 H72 O5 N1	15.0573	0.629927	1.44081	0.0445355	DG(16:0/20:4)+NH4	1.5914e+08	1.29327e+08	1.88463e+08	1.74821e+08	1.44357e+08	1.07619e+08	6.2953e+07	1.13649e+08	7.13877e+07	8.24633e+07	1.34159e+08	1.62622e+08	1.26245e+08	1.39644e+08	1.25636e+08
273pos	DG(37:2)+NH4	DG	(19:1/18:1)	(19:1)	(18:1)			652.587	C40 H78 O5 N1	17.0007	0.118385	0.975675	0.83056	DG(19:1/18:1)+NH4	1.8271e+07	1.58425e+07	2.12324e+07	1.75513e+07	1.2738e+07	1.52871e+07	1.51898e+07	1.99488e+07	1.45574e+07	2.34885e+07	1.56574e+07	1.45966e+07	2.45396e+07	1.63748e+07	3.42276e+07
274pos	DG(37:3)+NH4	DG	(37:3)	(37:3)				650.572	C40 H76 O5 N1	16.678	0.245589	1.6486	0.0340705	DG(37:3)+NH4	3.40943e+07	1.77981e+07	2.60547e+07	1.949e+07	1.99637e+07	1.34123e+07	9.99823e+06	1.32443e+07	7.38106e+06	1.22392e+07	1.64344e+07	2.00508e+07	1.89141e+07	1.8723e+07	1.69719e+07
275pos	DG(37:4)+NH4	DG	(17:0/20:4)	(17:0)	(20:4)			648.556	C40 H74 O5 N1	15.7061	0.330117	1.62687	0.161218	DG(17:0/20:4)+NH4	1.15632e+07	4.09922e+07	5.59925e+07	4.93124e+07	4.66719e+07	3.07157e+07	2.46931e+06	3.15696e+07	22026.2	2.86234e+07	3.78176e+07	4.40995e+07	3.65313e+07	3.89496e+07	3.76364e+07
276pos	DG(38:0)+NH4	DG	(16:0/22:0)	(16:0)	(22:0)			670.634	C41 H84 O5 N1	19.8827	0.0645979	0.804988	0.337734	DG(16:0/22:0)+NH4	1.04633e+07	9.48307e+06	9.15329e+06	9.78116e+06	1.02269e+07	9.79714e+06	1.29064e+07	1.54541e+07	1.64372e+07	1.70522e+07	1.90891e+06	9.416e+06	1.10099e+07	1.27689e+07	6.46699e+06
277pos	DG(38:1)+NH4	DG	(20:0/18:1)	(20:0)	(18:1)			668.619	C41 H82 O5 N1	18.76	0.0938467	0.935011	0.77733	DG(20:0/18:1)+NH4	1.69174e+07	3.00321e+07	3.16292e+07	3.28298e+07	3.26342e+07	2.88777e+07	3.15122e+07	2.62594e+07	1.98222e+07	6.1963e+07	2.26035e+07	2.27791e+07	2.29788e+07	3.73779e+07	3.82774e+07
278pos	DG(38:2)+NH4	DG	(18:0/20:2)	(18:0)	(20:2)			666.603	C41 H80 O5 N1	17.6015	0.180737	0.686004	0.0701446	DG(18:0/20:2)+NH4	6.07985e+07	1.85474e+07	6.21389e+07	7.19235e+07	5.4605e+07	2.76868e+07	8.08686e+07	7.8759e+07	6.50807e+07	8.79547e+07	4.03436e+07	7.80407e+07	5.22435e+07	6.66706e+07	5.52375e+07
279pos	DG(38:2)+NH4	DG	(18:0/20:2)	(18:0)	(20:2)			666.603	C41 H80 O5 N1	17.7656	0.336151	1.29654	0.267997	DG(18:0/20:2)+NH4	1.02043e+08	3.51691e+07	8.71944e+07	8.62364e+07	7.45259e+07	4.63222e+07	4.19739e+07	3.72356e+07	2.90481e+07	8.37866e+07	6.39815e+07	7.67758e+07	6.96477e+07	7.8169e+07	7.49939e+07
282pos	DG(38:3)+NH4	DG	(18:1/20:2)	(18:1)	(20:2)			664.587	C41 H78 O5 N1	16.9115	1.10203	1.64859	0.015912	DG(18:1/20:2)+NH4	4.4134e+08	3.40083e+08	4.7182e+08	4.24662e+08	3.70911e+08	2.61646e+08	1.21174e+08	2.99002e+08	1.15359e+08	2.29677e+08	2.58489e+08	3.77773e+08	2.0384e+08	3.48832e+08	3.3376e+08
283pos	DG(38:3)+NH4	DG	(18:0/20:3)	(18:0)	(20:3)			664.587	C41 H78 O5 N1	17.2911	1.01451	1.68503	0.0285644	DG(18:0/20:3)+NH4	4.56154e+08	2.93409e+08	4.37044e+08	3.50257e+08	3.2198e+08	1.91965e+08	1.10562e+08	2.11142e+08	8.79242e+07	2.18843e+08	2.59098e+08	3.29504e+08	2.79756e+08	2.7647e+08	2.81107e+08
286pos	DG(38:4)+NH4	DG	(18:1/20:3)	(18:1)	(20:3)			662.572	C41 H76 O5 N1	16.3564	3.85855	1.63965	0.0168586	DG(18:1/20:3)+NH4	5.71368e+09	4.1119e+09	6.02934e+09	5.22935e+09	4.73862e+09	3.13585e+09	1.71207e+09	3.05199e+09	1.49289e+09	3.00941e+09	3.74121e+09	4.65397e+09	4.03601e+09	4.06113e+09	4.02384e+09
284pos	DG(38:4)+NH4	DG	(18:1/20:3)	(18:1)	(20:3)			662.572	C41 H76 O5 N1	15.7133	0.345446	1.22726	0.175922	DG(18:1/20:3)+NH4	9.53972e+07	6.90367e+07	8.8333e+07	6.94467e+07	6.268e+07	4.6487e+07	5.78488e+07	6.28823e+07	3.67042e+07	6.71405e+07	5.07934e+07	7.61287e+07	5.89478e+07	6.41634e+07	6.97673e+07
285pos	DG(38:4)+NH4	DG	(18:1/20:3)	(18:1)	(20:3)			662.572	C41 H76 O5 N1	16.0024	0.361218	1.25639	0.341833	DG(18:1/20:3)+NH4	9.62474e+07	8.16984e+07	1.09516e+08	6.6528e+07	6.13659e+07	6.26317e+07	2.64696e+07	7.11584e+07	3.8932e+07	8.53518e+07	4.0631e+07	1.17902e+08	6.0729e+07	7.08006e+07	3.53226e+07
287pos	DG(38:5)+NH4	DG	(18:1/20:4)	(18:1)	(20:4)			660.556	C41 H74 O5 N1	15.1153	1.20343	1.47123	0.0460098	DG(18:1/20:4)+NH4	7.12438e+08	4.70596e+08	6.98681e+08	5.56876e+08	5.18495e+08	3.82209e+08	2.27251e+08	3.93094e+08	2.16998e+08	3.82178e+08	4.62106e+08	5.8811e+08	4.91875e+08	4.81447e+08	4.65528e+08
290pos	DG(38:7)+NH4	DG	(16:1/22:6)	(16:1)	(22:6)			656.525	C41 H70 O5 N1	13.4179	0.115816	0.950144	0.913227	DG(16:1/22:6)+NH4	2.83944e+07	4.95304e+06	1.69308e+07	1.00221e+07	5.59952e+06	8.78248e+06	3.17681e+06	4.24494e+06	6.42045e+06	2.42376e+07	1.07811e+07	2.97401e+07	7.92495e+06	1.07518e+07	8.43355e+06
294pos	DG(40:0)+NH4	DG	(26:0/14:0)	(26:0)	(14:0)			698.666	C43 H88 O5 N1	20.9785	0.24148	1.16334	0.638608	DG(26:0/14:0)+NH4	5.2179e+07	4.91684e+07	4.23248e+07	5.60897e+07	5.38022e+07	4.91092e+07	1.20242e+06	7.08916e+07	19902.2	8.50431e+07	4.85721e+07	5.44473e+07	6.8353e+07	6.45586e+07	6.42272e+07
295pos	DG(40:1)+NH4	DG	(16:0/24:1)	(16:0)	(24:1)			696.65	C43 H86 O5 N1	19.8079	0.226849	0.655657	0.0302806	DG(16:0/24:1)+NH4	3.59906e+07	3.06906e+07	2.41121e+07	2.75287e+07	2.81875e+07	3.06374e+07	6.55968e+07	4.42309e+07	3.777e+07	5.95208e+07	3.2911e+07	3.0153e+07	3.37588e+07	3.3335e+07	3.43757e+07
297pos	DG(40:2)+NH4	DG	(18:1/22:1)	(18:1)	(22:1)			694.634	C43 H84 O5 N1	18.7701	0.182925	0.537604	0.0230098	DG(18:1/22:1)+NH4	1.55567e+07	1.32821e+07	1.46741e+07	1.91525e+07	1.48875e+07	3.17603e+06	3.30214e+07	2.8693e+07	1.80963e+07	3.70583e+07	1.56862e+07	1.76093e+07	1.58068e+07	1.68348e+07	2.43769e+07
298pos	DG(40:3)+NH4	DG	(18:0/22:3)	(18:0)	(22:3)			692.619	C43 H82 O5 N1	18.1718	0.126438	1.27268	0.615503	DG(18:0/22:3)+NH4	1.02044e+07	2.80143e+07	1.39506e+06	3.94364e+07	1.63865e+06	1.36686e+07	1.5537e+07	1.80889e+07	1.25514e+07	1.22221e+07	1.1915e+07	3.82636e+06	2.79018e+07	1.23409e+07	2.83951e+07
300pos	DG(40:4)+NH4	DG	(18:0/22:4)	(18:0)	(22:4)			690.603	C43 H80 O5 N1	17.2482	0.675095	1.62445	0.0211941	DG(18:0/22:4)+NH4	1.89787e+08	1.27447e+08	1.91928e+08	1.62016e+08	1.49812e+08	9.34396e+07	5.42578e+07	1.01899e+08	4.86862e+07	1.03533e+08	1.09128e+08	1.4541e+08	1.2676e+08	1.25971e+08	1.32069e+08
302pos	DG(40:5)+NH4	DG	(18:0/22:5)	(18:0)	(22:5)			688.587	C43 H78 O5 N1	16.3831	0.172419	0.803908	0.654126	DG(18:0/22:5)+NH4	480017	1.81528e+08	3.58624e+08	1.30834e+07	1.31932e+07	1.78475e+08	1.14698e+08	1.77109e+08	8.97618e+07	1.88053e+08	8.02108e+07	2.77368e+08	2.40261e+08	2.31187e+08	2.47911e+08
305pos	DG(40:6)+NH4	DG	(18:0/22:6)	(18:0)	(22:6)			686.572	C43 H76 O5 N1	15.9667	1.30256	1.54159	0.0233456	DG(18:0/22:6)+NH4	7.5814e+08	5.12229e+08	7.44598e+08	6.60529e+08	5.8426e+08	3.84445e+08	2.81606e+08	4.12614e+08	2.07356e+08	4.21612e+08	4.61651e+08	5.79084e+08	5.10444e+08	5.08562e+08	5.26691e+08
304pos	DG(40:6)+NH4	DG	(18:1/22:5)	(18:1)	(22:5)			686.572	C43 H76 O5 N1	15.1731	0.24756	1.08627	0.705583	DG(18:1/22:5)+NH4	8.30474e+07	5.85634e+07	8.55727e+07	8.39114e+07	6.46735e+07	8.04617e+06	5.17826e+07	5.93063e+07	4.11673e+07	6.29449e+07	6.04426e+07	7.76887e+07	6.2263e+07	6.83024e+07	6.38681e+07
306pos	DG(40:7)+NH4	DG	(18:1/22:6)	(18:1)	(22:6)			684.556	C43 H74 O5 N1	14.7082	0.673877	1.51597	0.241468	DG(18:1/22:6)+NH4	2.74989e+08	1.91541e+08	1.25665e+08	2.43164e+08	7.32111e+07	1.52849e+08	59171.7	1.8042e+08	1.5449e+07	2.05271e+08	1.94516e+08	1.04446e+08	2.0571e+08	2.01123e+08	1.94394e+08
307pos	DG(41:0)+NH4	DG	(25:0/16:0)	(25:0)	(16:0)			712.681	C44 H90 O5 N1	21.5029	0.0879012	0.698889	0.00876173	DG(25:0/16:0)+NH4	9.37204e+06	9.40327e+06	8.18536e+06	1.1674e+07	7.86807e+06	8.22567e+06	1.76994e+07	1.34208e+07	1.37153e+07	1.03138e+07	1.14708e+07	1.16878e+07	1.18496e+07	1.29003e+07	1.38711e+07
308pos	DG(41:1)+NH4	DG	(25:1/16:0)	(25:1)	(16:0)			710.666	C44 H88 O5 N1	20.3309	0.145141	0.441702	0.0729293	DG(25:1/16:0)+NH4	6.85466e+06	7.84787e+06	2.90302e+06	2.89567e+06	3.08012e+06	3.17538e+06	1.67195e+07	1.11744e+07	6.09734e+06	1.85572e+07	2.40799e+06	5.62005e+06	1.04555e+07	7.50128e+06	9.95636e+06
309pos	DG(42:0)+NH4	DG	(26:0/16:0)	(26:0)	(16:0)			726.697	C45 H92 O5 N1	22.0007	0.226266	0.918035	0.801363	DG(26:0/16:0)+NH4	6.25496e+07	5.30811e+07	3.23614e+07	5.81476e+07	3.11422e+07	6.39888e+07	411165	8.68428e+07	7.55284e+07	1.01185e+08	4.51396e+07	1.90616e+07	6.97371e+07	3.80673e+07	7.1016e+07
310pos	DG(42:2)+NH4	DG	(18:1/24:1)	(18:1)	(24:1)			722.666	C45 H88 O5 N1	19.8915	0.34163	0.579963	0.00186352	DG(18:1/24:1)+NH4	4.89653e+07	3.82659e+07	3.4854e+07	3.83338e+07	4.3508e+07	3.68292e+07	8.17772e+07	7.58883e+07	6.96881e+07	8.80074e+07	5.1649e+07	4.81132e+07	5.13671e+07	4.81598e+07	5.92434e+07
312pos	DG(43:2)+NH4	DG	(25:1/18:1)	(25:1)	(18:1)			736.681	C46 H90 O5 N1	20.4187	0.13694	0.554646	0.0204544	DG(25:1/18:1)+NH4	8.16805e+06	7.07486e+06	7.1035e+06	9.94117e+06	7.17942e+06	6.06479e+06	1.65171e+07	2.01953e+07	1.05285e+07	1.81201e+07	9.29246e+06	7.43822e+06	1.16465e+07	9.64832e+06	1.1315e+07
313pos	DG(44:1)+NH4	DG	(26:0/18:1)	(26:0)	(18:1)			752.713	C47 H94 O5 N1	22.0606	0.129298	0.792775	0.0489479	DG(26:0/18:1)+NH4	7.09266e+07	6.51186e+07	6.08554e+07	7.74693e+07	7.52797e+07	6.54244e+07	1.08711e+08	9.61433e+07	7.31696e+07	1.06599e+08	7.00772e+07	6.88709e+07	7.30589e+07	7.96607e+07	7.93536e+07
315pos	LPC(14:0)+H	LPC	(14:0)	(14:0)				468.308	C22 H47 O7 N1 P1	2.445	0.101395	0.775796	0.0321988	LPC(14:0)+H	2.68337e+07	3.57261e+07	3.68995e+07	3.30996e+07	2.94557e+07	3.13347e+07	4.78574e+07	4.17373e+07	4.96018e+07	4.73167e+07	3.25481e+07	3.01657e+07	4.12724e+07	3.25854e+07	3.07356e+07
316pos	LPC(16:0)+H	LPC	(16:0)	(16:0)				496.34	C24 H51 O7 N1 P1	3.47015	1.16875	0.714844	0.0170785	LPC(16:0)+H	1.32539e+09	1.34547e+09	1.31381e+09	1.35185e+09	1.37827e+09	1.28821e+09	2.30386e+09	1.96123e+09	1.88101e+09	2.36222e+09	1.49069e+09	1.19647e+09	1.59189e+09	1.63178e+09	1.6765e+09
318pos	LPC(16:1)+H	LPC	(16:1)	(16:1)				494.324	C24 H49 O7 N1 P1	2.62879	0.273182	0.7122	0.00376079	LPC(16:1)+H	6.99599e+07	6.46625e+07	6.69146e+07	6.69407e+07	6.82572e+07	6.54491e+07	1.1136e+08	9.93786e+07	9.08798e+07	1.13786e+08	8.02955e+07	6.90064e+07	7.98894e+07	8.24554e+07	8.56646e+07
317neg	LPC(16:1)+HCOO	LPC	(16:1)	(16:1)				538.315	C25 H49 O9 N1 P1	2.62879	0.387267	0.720722	0.00378453	LPC(16:1)+HCOO	1.62455e+07	1.61111e+07	1.6894e+07	1.58642e+07	1.55473e+07	1.60106e+07	2.54822e+07	2.24214e+07	2.20722e+07	2.81846e+07	1.82347e+07	1.77379e+07	1.96353e+07	1.92221e+07	1.9842e+07
320pos	LPC(17:0)+H	LPC	(17:0)	(17:0)				510.355	C25 H53 O7 N1 P1	3.88304	0.257694	0.550146	0.00204845	LPC(17:0)+H	1.9388e+07	2.45196e+07	1.47112e+07	1.98655e+07	2.20931e+07	2.11649e+07	4.36103e+07	4.18885e+07	3.88416e+07	4.60477e+07	2.77909e+07	2.31121e+07	3.13751e+07	2.51119e+07	2.75336e+07
322pos	LPC(17:0)+H	LPC	(17:0)	(17:0)				510.355	C25 H53 O7 N1 P1	4.19268	0.306544	0.679842	0.0188013	LPC(17:0)+H	8.86139e+07	6.01719e+07	5.31669e+07	6.37517e+07	7.34874e+07	7.26841e+07	1.23983e+08	1.07168e+08	1.0635e+08	1.26995e+08	7.82706e+07	6.3073e+07	8.66514e+07	8.58241e+07	9.06602e+07
319neg	LPC(17:0)+HCOO	LPC	(17:0)	(17:0)				554.346	C26 H53 O9 N1 P1	3.88304	0.0613918	0.830353	0.519048	LPC(17:0)+HCOO	2.96836e+06	5.34351e+06	5.38118e+06	4.2155e+06	3.93955e+06	3.63505e+06	4.13852e+06	7.86503e+06	2.31912e+06	9.83838e+06	3.75584e+06	2.77263e+06	2.94879e+06	4.09181e+06	4.0061e+06
321neg	LPC(17:0)+HCOO	LPC	(17:0)	(17:0)				554.346	C26 H53 O9 N1 P1	4.19268	0.479563	0.666388	0.015415	LPC(17:0)+HCOO	1.81586e+07	2.16103e+07	1.57047e+07	1.67968e+07	1.44799e+07	1.51886e+07	3.06306e+07	2.86503e+07	2.55156e+07	3.27732e+07	2e+07	1.54026e+07	2.19864e+07	2.32625e+07	1.62245e+07
325pos	LPC(17:1)+H	LPC	(17:1)	(17:1)				508.34	C25 H51 O7 N1 P1	3.23156	0.0779896	0.914946	0.813812	LPC(17:1)+H	1.75487e+07	1.72779e+07	1.78544e+07	507657	1.82848e+07	1.80435e+07	2.87677e+07	1.61811e+06	1.39081e+06	2.73889e+07	2.0417e+07	1.8256e+07	2.08498e+07	2.26765e+07	2.21571e+07
323neg	LPC(17:1)+HCOO	LPC	(17:1)	(17:1)				552.331	C26 H51 O9 N1 P1	3.06859	0.189438	0.684586	0.0154478	LPC(17:1)+HCOO	4.10389e+06	5.22389e+06	5.39476e+06	4.25656e+06	4.60267e+06	3.37177e+06	6.89642e+06	7.40515e+06	7.42589e+06	8.37722e+06	4.68789e+06	4.57946e+06	3.42647e+06	5.45333e+06	4.51134e+06
328pos	LPC(18:1p)+H	LPC	(18:1p)	(18:1p)				506.361	C26 H53 O6 N1 P1	4.1384	0.164932	0.698559	0.00612985	LPC(18:1p)+H	2.22601e+07	2.15207e+07	2.00749e+07	2.05354e+07	2.08289e+07	2.03273e+07	3.63463e+07	3.12435e+07	3.05895e+07	3.653e+07	2.39066e+07	2.11072e+07	2.52966e+07	2.58618e+07	2.68739e+07
330pos	LPC(18:2)+H	LPC	(18:2)	(18:2)				520.34	C26 H51 O7 N1 P1	2.85622	0.164037	0.974455	0.917974	LPC(18:2)+H	2.5243e+07	2.40765e+07	2.39173e+07	2.40876e+07	2.44924e+07	2.35189e+07	3.74435e+07	3.42165e+07	3.46919e+07	2.9817e+07	1.98994e+06	1.09867e+07	2.83535e+07	2.94773e+07	2.93679e+07
332pos	LPC(19:1)+H	LPC	(19:1)	(19:1)				536.371	C27 H55 O7 N1 P1	4.39318	0.0672345	0.754378	0.0311262	LPC(19:1)+H	1.16545e+07	1.14245e+07	9.94292e+06	1.31928e+07	1.31229e+07	9.58423e+06	1.65071e+07	1.70781e+07	1.75391e+07	1.79554e+07	1.25487e+07	9.73399e+06	1.43065e+07	1.45031e+07	1.54988e+07
331neg	LPC(19:1)+HCOO	LPC	(19:1)	(19:1)				580.362	C28 H55 O9 N1 P1	4.39318	0.0956208	0.774142	0.0030404	LPC(19:1)+HCOO	2.63148e+06	2.822e+06	2.75703e+06	2.82905e+06	3.09874e+06	2.77048e+06	4.2566e+06	4.08549e+06	3.81914e+06	3.4464e+06	2.99488e+06	3.23946e+06	2.9598e+06	3.26197e+06	3.13045e+06
334pos	LPC(20:0)+H	LPC	(20:0)	(20:0)				552.402	C28 H59 O7 N1 P1	7.22311	0.1708	0.715125	0.0122592	LPC(20:0)+H	2.73728e+07	2.66373e+07	2.64936e+07	3.02145e+07	2.8873e+07	2.73415e+07	4.82337e+07	3.98927e+07	3.98043e+07	4.81018e+07	3.01319e+07	2.7267e+07	3.21992e+07	3.40052e+07	3.47205e+07
333neg	LPC(20:0)+HCOO	LPC	(20:0)	(20:0)				596.393	C29 H59 O9 N1 P1	7.22311	0.305087	0.696916	0.00802054	LPC(20:0)+HCOO	7.3247e+06	7.39826e+06	7.05246e+06	7.10348e+06	7.65591e+06	7.57995e+06	1.2974e+07	1.10163e+07	1.04971e+07	1.3059e+07	8.64878e+06	7.10473e+06	9.04974e+06	9.20881e+06	9.03717e+06
335pos	LPC(20:0e)+H	LPC	(20:0e)	(20:0e)				538.423	C28 H61 O6 N1 P1	8.06705	0.176273	0.577838	0.00923269	LPC(20:0e)+H	1.46748e+07	1.52451e+07	1.49349e+07	1.51412e+07	1.52846e+07	4.47109e+06	3.03841e+07	2.30587e+07	2.46426e+07	2.79093e+07	1.66621e+07	1.53606e+07	1.94674e+07	1.65252e+07	1.91549e+07
338pos	LPC(20:1)+H	LPC	(20:1)	(20:1)				550.387	C28 H57 O7 N1 P1	5.31934	0.19739	0.718589	0.0145328	LPC(20:1)+H	3.85676e+07	3.70683e+07	3.32568e+07	3.68491e+07	3.73237e+07	3.66995e+07	6.42209e+07	5.17855e+07	5.11283e+07	6.29603e+07	4.17364e+07	3.39972e+07	4.45467e+07	4.60431e+07	4.56136e+07
337neg	LPC(20:1)+HCOO	LPC	(20:1)	(20:1)				594.378	C29 H57 O9 N1 P1	5.31934	0.294698	0.71791	0.00985739	LPC(20:1)+HCOO	9.46913e+06	9.31508e+06	9.36326e+06	9.80695e+06	7.51913e+06	9.57315e+06	1.41055e+07	1.36773e+07	1.27602e+07	1.65765e+07	1.00718e+07	9.48502e+06	1.17307e+07	1.24051e+07	1.18964e+07
340pos	LPC(20:2)+H	LPC	(20:2)	(20:2)				548.371	C28 H55 O7 N1 P1	4.01367	0.0739041	0.820745	0.36702	LPC(20:2)+H	1.01881e+07	9.44874e+06	1.01144e+07	1.11826e+07	1.063e+07	9.52309e+06	1.58749e+07	1.55149e+07	1.3358e+07	1.67384e+07	1.15786e+07	1.36381e+06	1.22281e+07	1.25365e+07	1.32002e+07
339neg	LPC(20:2)+HCOO	LPC	(20:2)	(20:2)				592.362	C29 H55 O9 N1 P1	4.01367	0.181111	0.669332	0.00722652	LPC(20:2)+HCOO	2.4839e+06	2.54648e+06	2.51495e+06	1.38615e+06	2.41297e+06	2.63573e+06	4.63946e+06	3.17353e+06	3.42485e+06	3.92465e+06	2.76266e+06	2.96161e+06	3.09579e+06	3.28876e+06	2.41436e+06
342pos	LPC(20:3)+H	LPC	(20:3)	(20:3)				546.355	C28 H53 O7 N1 P1	3.18665	0.0931851	0.68257	0.101505	LPC(20:3)+H	2.3222e+06	1.12846e+07	1.66995e+07	1.54477e+07	1.85559e+07	1.98428e+07	2.19239e+07	2.28235e+07	2.22297e+07	2.61396e+07	2.15518e+07	8.61936e+06	2.28309e+07	1.89198e+07	1.99016e+07
344pos	LPC(20:3)+H	LPC	(20:3)	(20:3)				546.355	C28 H53 O7 N1 P1	3.46139	0.0843893	0.508598	0.0428314	LPC(20:3)+H	1.20799e+06	5.1223e+06	1.87192e+06	4.20836e+06	1.64639e+06	1.45182e+06	6.63683e+06	5.13662e+06	6.35685e+06	7.16989e+06	2.1581e+06	3.03493e+06	2.76223e+06	4.34225e+06	3.79038e+06
341neg	LPC(20:3)+HCOO	LPC	(20:3)	(20:3)				590.346	C29 H53 O9 N1 P1	3.18665	0.20485	0.664893	0.0390813	LPC(20:3)+HCOO	3.96572e+06	4.12334e+06	3.98785e+06	4.29037e+06	3.89985e+06	3.50121e+06	6.49925e+06	8.25957e+06	6.4431e+06	7.54085e+06	4.00067e+06	3.00418e+06	2.97051e+06	5.06973e+06	3.97243e+06
343neg	LPC(20:3)+HCOO	LPC	(20:3)	(20:3)				590.346	C29 H53 O9 N1 P1	3.46139	0.0844594	0.692902	0.0178401	LPC(20:3)+HCOO	1.02116e+06	897129	913776	555770	956241	914358	1.21152e+06	1.45344e+06	1.32937e+06	1.68604e+06	1.05116e+06	857469	968311	1.21292e+06	1.0832e+06
345neg	LPC(20:4)+HCOO	LPC	(20:4)	(20:4)				588.331	C29 H51 O9 N1 P1	2.65165	0.147738	0.753864	0.00996701	LPC(20:4)+HCOO	5.74002e+06	5.32258e+06	5.93978e+06	5.4912e+06	5.18947e+06	6.29798e+06	8.06986e+06	7.75685e+06	6.87635e+06	9.83896e+06	6.10209e+06	6.43174e+06	5.98317e+06	7.09499e+06	7.01791e+06
347pos	LPC(20:5)+H	LPC	(20:5)	(20:5)				542.324	C28 H49 O7 N1 P1	2.23227	0.0403439	0.755589	0.0758692	LPC(20:5)+H	4.89968e+06	2.96546e+06	4.89344e+06	3.72821e+06	4.39944e+06	5.40909e+06	4.29754e+06	5.21378e+06	6.5278e+06	8.40754e+06	5.74888e+06	4.60555e+06	4.39152e+06	5.79651e+06	5.12037e+06
350pos	LPC(22:1)+H	LPC	(22:1)	(22:1)				578.418	C30 H61 O7 N1 P1	7.327	0.141129	0.491342	0.0118899	LPC(22:1)+H	6.64968e+06	5.65301e+06	5.62915e+06	5.661e+06	5.76893e+06	1.16824e+06	1.47725e+07	9.57255e+06	1.04564e+07	1.45563e+07	6.30468e+06	6.47366e+06	7.80248e+06	9.57833e+06	1.03673e+07
349neg	LPC(22:1)+HCOO	LPC	(22:1)	(22:1)				622.409	C31 H61 O9 N1 P1	7.327	0.138516	0.667557	0.0230216	LPC(22:1)+HCOO	1.58712e+06	1.73998e+06	1.59015e+06	1.45513e+06	1.12296e+06	1.22012e+06	2.63306e+06	2.5593e+06	2.2542e+06	2.77458e+06	1.53763e+06	1.29697e+06	1.7776e+06	1.89766e+06	2.03644e+06
353pos	LPC(22:5)+H	LPC	(22:5)	(22:5)				570.355	C30 H53 O7 N1 P1	2.88474	0.154854	0.711501	0.0366136	LPC(22:5)+H	2.27591e+07	2.13903e+07	2.22173e+07	2.01375e+07	2.41376e+07	2.24672e+07	3.88504e+07	2.85035e+07	3.88025e+07	3.93134e+07	2.20396e+07	1.95727e+07	2.69761e+07	2.43027e+07	2.54418e+07
352neg	LPC(22:5)+HCOO	LPC	(22:5)	(22:5)				614.346	C31 H53 O9 N1 P1	2.88474	0.128924	0.79087	0.248168	LPC(22:5)+HCOO	4.72764e+06	5.38738e+06	7.9247e+06	5.19797e+06	5.34454e+06	9.86449e+06	8.50896e+06	7.51028e+06	7.85653e+06	1.31025e+07	6.33948e+06	5.29543e+06	9.93509e+06	6.96923e+06	1.04239e+07
355pos	LPC(22:6)+H	LPC	(22:6)	(22:6)				568.34	C30 H51 O7 N1 P1	2.52359	0.0996286	0.756459	0.041981	LPC(22:6)+H	2.68911e+07	2.25627e+07	2.93561e+07	1.7551e+07	2.45647e+07	2.6049e+07	3.80307e+07	3.5909e+07	2.65714e+07	4.18896e+07	2.79845e+07	2.39076e+07	2.81553e+07	2.99713e+07	2.65985e+07
357pos	LPC(24:0)+H	LPC	(24:0)	(24:0)				608.465	C32 H67 O7 N1 P1	10.6764	0.288704	0.607232	0.0072037	LPC(24:0)+H	3.42351e+07	3.42068e+07	3.18612e+07	3.56345e+07	3.53778e+07	3.216e+07	7.26161e+07	5.57932e+07	5.9153e+07	7.26277e+07	3.99814e+07	3.49153e+07	4.30345e+07	4.62735e+07	4.60047e+07
356neg	LPC(24:0)+HCOO	LPC	(24:0)	(24:0)				652.456	C33 H67 O9 N1 P1	10.6764	0.303497	0.677689	0.00528079	LPC(24:0)+HCOO	7.17599e+06	5.37951e+06	6.35544e+06	6.99893e+06	7.00019e+06	7.10647e+06	1.20187e+07	1.01359e+07	8.9238e+06	1.24881e+07	7.89075e+06	7.59125e+06	8.72169e+06	8.98902e+06	8.26526e+06
359pos	LPC(24:1)+H	LPC	(24:1)	(24:1)				606.449	C32 H65 O7 N1 P1	9.02711	0.281074	0.540756	0.00985216	LPC(24:1)+H	2.3875e+07	2.31286e+07	2.09241e+07	2.0293e+07	1.93348e+07	2.22036e+07	5.74267e+07	3.69112e+07	4.09472e+07	5.47808e+07	2.56511e+07	24241753	3.13122e+07	2.59663e+07	3.14543e+07
358neg	LPC(24:1)+HCOO	LPC	(24:1)	(24:1)				650.44	C33 H65 O9 N1 P1	9.02711	0.138994	0.816616	0.565065	LPC(24:1)+HCOO	2.74841e+06	3.77594e+06	3.13751e+06	2.89087e+06	3.6567e+06	191982	225145	4.92485e+06	2.22478e+06	6.43826e+06	3.45703e+06	2.81456e+06	3.38985e+06	3.34832e+06	4.13344e+06
360neg	LPC(24:1)+HCOO	LPC	(24:1)	(24:1)				650.44	C33 H65 O9 N1 P1	9.181	0.112444	0.706556	0.214021	LPC(24:1)+HCOO	2.74841e+06	2.32838e+06	2.35005e+06	1.93284e+06	2.69818e+06	170019	2.19721e+06	3.91816e+06	1.24273e+06	4.66469e+06	2.46895e+06	2.81456e+06	3.38985e+06	3.34832e+06	3.15003e+06
361pos	LPC(26:0)+H	LPC	(26:0)	(26:0)				636.496	C34 H71 O7 N1 P1	11.8151	0.128331	0.696804	0.0478113	LPC(26:0)+H	1.98118e+07	1.44788e+07	14385700	1.28368e+07	1.07329e+07	1.18529e+07	3.0416e+07	1.9771e+07	1.90932e+07	2.19437e+07	1.43972e+07	1.50713e+07	1.42965e+07	1.69896e+07	1.15455e+07
363pos	LPC(26:0)+H	LPC	(26:0)	(26:0)				636.496	C34 H71 O7 N1 P1	12.1286	0.274568	0.767414	0.00318028	LPC(26:0)+H	1.42711e+08	1.32638e+08	1.40571e+08	1.46851e+08	1.60982e+08	1.47962e+08	2.2067e+08	1.85513e+08	1.84301e+08	2.20435e+08	1.66813e+08	1.5818e+08	1.68186e+08	1.72686e+08	1.61775e+08
362neg	LPC(26:0)+HCOO	LPC	(26:0)	(26:0)				680.487	C35 H71 O9 N1 P1	12.1286	0.230873	0.708404	0.0160467	LPC(26:0)+HCOO	5.8496e+06	5.94749e+06	9.33066e+06	9.56224e+06	1.00544e+07	9.92334e+06	1.37243e+07	1.24637e+07	1.22073e+07	1.44232e+07	9.83683e+06	8.86837e+06	7.26405e+06	7.36888e+06	1.0218e+07
364neg	LPC(26:1)+HCOO	LPC	(26:1)	(26:1)				678.472	C35 H69 O9 N1 P1	10.6719	0.300725	0.648186	0.00467227	LPC(26:1)+HCOO	5.10712e+06	4.29464e+06	6.87817e+06	6.20014e+06	7.10476e+06	7.29179e+06	8.06722e+06	1.09524e+07	1.0291e+07	1.2146e+07	7.83307e+06	7.60241e+06	9.02577e+06	8.80137e+06	1.02709e+07
368pos	LPC(28:1)+H	LPC	(28:1)	(28:1)				662.512	C36 H73 O7 N1 P1	10.575	0.123402	0.555208	0.0188646	LPC(28:1)+H	6.00403e+06	1.18491e+06	5.70131e+06	6.71729e+06	7.89297e+06	7.52746e+06	1.42409e+07	9.71603e+06	1.06828e+07	1.44166e+07	7.15321e+06	6.88031e+06	9.69525e+06	7.74911e+06	8.60183e+06
370neg	LPE(16:0)-H	LPE	(16:0)	(16:0)				452.278	C21 H43 O7 N1 P1	3.66345	0.345117	0.76498	0.10945	LPE(16:0)-H	5.08089e+07	5.55189e+07	3.03306e+07	3.72972e+07	3.51006e+07	3.61828e+07	5.39678e+07	5.24385e+07	7.41024e+07	6.3859e+07	4.21753e+07	3.40391e+07	4.17703e+07	4.53098e+07	5.65196e+07
371neg	LPE(16:0e)-H	LPE	(16:0e)	(16:0e)				438.299	C21 H45 O6 N1 P1	4.38484	0.234619	0.720911	0.0836874	LPE(16:0e)-H	3.77335e+06	5.47627e+06	4.48011e+06	4.67104e+06	4.64884e+06	5.57689e+06	1.00664e+07	6.94229e+06	6.86303e+06	7.54363e+06	4.56968e+06	3.72368e+06	6.25019e+06	5.59907e+06	6.88926e+06
372neg	LPE(16:1)-H	LPE	(16:1)	(16:1)				450.263	C21 H41 O7 N1 P1	2.73938	0.183675	0.666146	0.0167759	LPE(16:1)-H	2.27276e+06	2.26096e+06	2.02868e+06	2.09721e+06	2.34707e+06	2.08005e+06	4.78794e+06	2.73474e+06	2.72886e+06	4.05085e+06	2.8601e+06	2.48294e+06	3.29456e+06	3.04107e+06	2.7857e+06
373pos	LPE(18:0)+H	LPE	(18:0)	(18:0)				482.324	C23 H49 O7 N1 P1	5.0335	0.122925	0.393182	0.0144854	LPE(18:0)+H	2.82163e+06	3.05531e+06	1.65293e+06	3.97324e+06	1.3051e+06	1.5506e+06	7.42415e+06	5.78762e+06	8.44564e+06	8.79973e+06	5.02205e+06	1.04032e+06	4.48246e+06	3.72831e+06	4.70494e+06
376pos	LPE(18:0)+H	LPE	(18:0)	(18:0)				482.324	C23 H49 O7 N1 P1	5.42481	0.324643	0.711727	0.0166446	LPE(18:0)+H	9.282e+07	9.53339e+07	9.26287e+07	9.70376e+07	1.02344e+08	9.98055e+07	1.68561e+08	1.37498e+08	1.54783e+08	1.61939e+08	1.06633e+08	8.54624e+07	1.17503e+08	1.17185e+08	1.17135e+08
374neg	LPE(18:0)-H	LPE	(18:0)	(18:0)				480.31	C23 H47 O7 N1 P1	5.0335	0.360132	0.539831	0.0290143	LPE(18:0)-H	3.2018e+06	4.28064e+06	4.09118e+06	3.39711e+06	3.761e+06	2.93562e+06	1.10176e+07	5.75163e+06	8.4162e+06	7.46324e+06	4.72201e+06	2.76661e+06	4.18003e+06	5.55758e+06	4.6006e+06
375neg	LPE(18:0)-H	LPE	(18:0)	(18:0)				480.31	C23 H47 O7 N1 P1	5.42481	0.660726	0.7477	0.0119855	LPE(18:0)-H	7.79229e+07	1.00708e+08	8.44993e+07	7.95216e+07	8.37255e+07	8.23914e+07	1.3801e+08	1.10545e+08	1.18405e+08	1.343e+08	9.56609e+07	8.35255e+07	9.41222e+07	9.10894e+07	1.0193e+08
377neg	LPE(18:0e)-H	LPE	(18:0e)	(18:0e)				466.33	C23 H49 O6 N1 P1	6.47908	0.18203	0.72975	0.0807596	LPE(18:0e)-H	5.48493e+06	6.48753e+06	5.2102e+06	4.12038e+06	6.18773e+06	4.4151e+06	9.28585e+06	8.27464e+06	8.39118e+06	8.59878e+06	5.98518e+06	3.18603e+06	7.31642e+06	7.13639e+06	4.56082e+06
380pos	LPE(18:1)+H	LPE	(18:1)	(18:1)				480.308	C23 H47 O7 N1 P1	3.88978	0.26381	0.681937	0.010179	LPE(18:1)+H	4.79318e+07	5.11722e+07	4.75722e+07	4.49279e+07	4.742e+07	4.62483e+07	8.86958e+07	7.23745e+07	7.51876e+07	8.37903e+07	5.18335e+07	4.64449e+07	5.75959e+07	5.21794e+07	6.04733e+07
379neg	LPE(18:1)-H	LPE	(18:1)	(18:1)				478.294	C23 H45 O7 N1 P1	3.88978	0.720223	0.694433	0.00616505	LPE(18:1)-H	4.02658e+07	4.28663e+07	4.02299e+07	4.25932e+07	3.99007e+07	4.00892e+07	7.27978e+07	6.00858e+07	6.08359e+07	7.1366e+07	4.91238e+07	3.99573e+07	4.9817e+07	5.14949e+07	4.81488e+07
382neg	LPE(20:0)-H	LPE	(20:0)	(20:0)				508.341	C25 H51 O7 N1 P1	7.53098	0.169333	0.63011	0.0122307	LPE(20:0)-H	1.83694e+06	913130	1.59214e+06	1.81622e+06	1.9162e+06	1.80129e+06	3.36963e+06	2.95496e+06	2.53291e+06	3.12876e+06	2.12663e+06	1.56043e+06	2.16968e+06	2.4438e+06	2.1255e+06
383neg	LPE(20:1)-H	LPE	(20:1)	(20:1)				506.325	C25 H49 O7 N1 P1	5.6482	0.136999	0.674686	0.011155	LPE(20:1)-H	1.6399e+06	1.44605e+06	2.53167e+06	2.6646e+06	2.13094e+06	2.21962e+06	3.15071e+06	3.30107e+06	3.57094e+06	3.88981e+06	2.71975e+06	2.09165e+06	3.25461e+06	3.08849e+06	3.05881e+06
385pos	LPE(20:4)+H	LPE	(20:4)	(20:4)				502.293	C25 H45 O7 N1 P1	2.77212	0.106541	0.691751	0.164561	LPE(20:4)+H	9.28712e+06	1.3803e+07	9.0838e+06	1.08178e+07	5.94818e+06	8.8967e+06	1.90228e+07	1.64934e+07	1.66601e+07	1.72869e+07	1.28812e+07	1.2646e+06	1.33516e+07	1.29486e+07	1.26481e+07
384neg	LPE(20:4)-H	LPE	(20:4)	(20:4)				500.278	C25 H43 O7 N1 P1	2.77212	0.248336	0.742691	0.146148	LPE(20:4)-H	9.19385e+06	1.33496e+07	6.37937e+06	1.07766e+07	4.81152e+06	9.023e+06	1.6385e+07	1.10979e+07	1.16679e+07	1.64902e+07	8.39851e+06	8.0416e+06	1.24589e+07	9.34899e+06	1.28216e+07
386pos	LPE(22:0)+H	LPE	(22:0)	(22:0)				538.387	C27 H57 O7 N1 P1	9.3498	0.0948254	0.582328	0.0362697	LPE(22:0)+H	2.81827e+06	4.53929e+06	2.51336e+06	2.94798e+06	3.75304e+06	3.30207e+06	8.70732e+06	4.80599e+06	5.44389e+06	8.03087e+06	4.53619e+06	2.6043e+06	2.84337e+06	5.23011e+06	4.92378e+06
387neg	LPE(22:6)-H	LPE	(22:6)	(22:6)				524.278	C27 H43 O7 N1 P1	2.6326	0.242911	0.638638	0.00416755	LPE(22:6)-H	3.24707e+06	5.33573e+06	3.71524e+06	4.32517e+06	2.79953e+06	3.36705e+06	6.71747e+06	6.09465e+06	6.38346e+06	7.25115e+06	4.59903e+06	4.63922e+06	4.84782e+06	5.0315e+06	4.27628e+06
388pos	LPE(24:0)+H	LPE	(24:0)	(24:0)				566.418	C29 H61 O7 N1 P1	10.977	0.0565181	0.949037	0.738651	LPE(24:0)+H	5.69434e+06	7.47827e+06	6.35652e+06	6.76062e+06	7.47493e+06	6.22515e+06	7.07616e+06	9.16723e+06	2.39383e+06	6.89965e+06	8.92765e+06	7.67277e+06	8.45405e+06	7.22977e+06	5.02664e+06
389neg	LPE(24:0)-H	LPE	(24:0)	(24:0)				564.403	C29 H59 O7 N1 P1	10.977	0.284415	0.612699	0.0478152	LPE(24:0)-H	2.75436e+06	3.11243e+06	5.12525e+06	5.65873e+06	6.03727e+06	5.75282e+06	1.05418e+07	8.44384e+06	7.02831e+06	1.10265e+07	6.17805e+06	3.20048e+06	6.9916e+06	3.87223e+06	3.53638e+06
390neg	LPE(24:1)-H	LPE	(24:1)	(24:1)				562.388	C29 H57 O7 N1 P1	9.38213	0.205451	0.555078	0.0573117	LPE(24:1)-H	1.63631e+06	891897	886817	1.06619e+06	674745	1.56001e+06	2.77227e+06	1.84437e+06	2.20889e+06	3.31012e+06	1.07187e+06	891630	1.11077e+06	1.18964e+06	1.17729e+06
391neg	MGDG(28:2)+HCOO	MGDG	(28:2)	(28:2)				715.464	C38 H67 O12	9.42	0.568413	0.697173	0.192109	MGDG(28:2)+HCOO	4.98281e+07	2.82285e+07	2.27376e+07	5.34392e+07	3.56441e+07	1.92853e+07	7.61707e+07	5.97056e+07	5.62596e+07	6.30548e+07	2.1636e+07	2.31892e+07	1.2575e+08	1.51205e+08	1.33057e+08
393neg	MGDG(32:1)-H	MGDG	(32:1)	(32:1)				727.537	C41 H75 O10	15.0476	1.00205	0.770323	0.00275515	MGDG(32:1)-H	3.02791e+08	2.49914e+08	2.72624e+08	3.0065e+08	2.68352e+08	2.87807e+08	4.09202e+08	3.88129e+08	3.69322e+08	4.05504e+08	3.16059e+08	2.95464e+08	3.33252e+08	3.2021e+08	3.32918e+08
394neg	MGDG(32:4)-H	MGDG	(32:4)	(32:4)				721.49	C41 H69 O10	12.3545	1.45134	1.04202	0.803682	MGDG(32:4)-H	1.97189e+08	1.94614e+08	1.13501e+08	2.13557e+08	2.4569e+08	1.82926e+08	2.12457e+08	1.03768e+08	2.51633e+08	1.35753e+08	1.58998e+08	2.38601e+08	2.20477e+08	1.26025e+08	2.1042e+08
395neg	MGDG(34:4)-H	MGDG	(34:4)	(34:4)				749.521	C43 H73 O10	13.5881	2.62137	0.950754	0.235641	MGDG(34:4)-H	6.43329e+08	6.93325e+08	6.76974e+08	6.22134e+08	6.3049e+08	6.29509e+08	7.43211e+08	6.40987e+08	7.35795e+08	7.26312e+08	6.10626e+08	6.40619e+08	7.22934e+08	6.86757e+08	6.66887e+08
396neg	MGDG(35:6)-H	MGDG	(15:1/20:5)	(15:1)	(20:5)			759.505	C44 H71 O10	11.1668	0.246403	0.657702	0.000387111	MGDG(15:1/20:5)-H	3.62928e+06	4.84432e+06	3.295e+06	3.4216e+06	3.83031e+06	3.14086e+06	6.37384e+06	5.98527e+06	5.7038e+06	5.69178e+06	4.41472e+06	5.52576e+06	4.88197e+06	5.01802e+06	4.71416e+06
397neg	MGDG(36:10)-H	MGDG	(36:10)	(36:10)				765.458	C45 H65 O10	8.923	0.174991	0.706136	0.0182864	MGDG(36:10)-H	4.52567e+06	3.14285e+06	3.63327e+06	3.68457e+06	2.92955e+06	2.69619e+06	5.91136e+06	5.66413e+06	4.68812e+06	5.59033e+06	4.11438e+06	3.22169e+06	4.54811e+06	4.4291e+06	4.52204e+06
398neg	MGDG(36:5)-H	MGDG	(16:0/20:5)	(16:0)	(20:5)			775.537	C45 H75 O10	13.611	0.846316	0.865579	0.142411	MGDG(16:0/20:5)-H	1.82142e+08	1.81499e+08	1.81466e+08	1.547e+08	1.7092e+08	1.69462e+08	2.61852e+08	1.89e+08	2.19713e+08	2.1381e+08	1.64042e+08	1.53309e+08	1.99683e+08	1.85014e+08	1.98255e+08
399neg	MGDG(36:5)-H	MGDG	(16:0/20:5)	(16:0)	(20:5)			775.537	C45 H75 O10	13.9497	0.379791	0.861074	0.0535256	MGDG(16:0/20:5)-H	7.34783e+07	6.01368e+07	6.33226e+07	6.52831e+07	6.45506e+07	7.78309e+07	8.31555e+07	8.87333e+07	7.86466e+07	8.66185e+07	6.2662e+07	7.0065e+07	7.78115e+07	7.77948e+07	7.19306e+07
401neg	MGDG(38:12)-H	MGDG	(38:12)	(38:12)				789.458	C47 H65 O10	8.72287	0.0911496	0.831951	0.187732	MGDG(38:12)-H	2.55276e+06	2.40731e+06	2.11839e+06	1.81292e+06	977964	1.80957e+06	3.01733e+06	2.29837e+06	2.28781e+06	2.467e+06	2.01721e+06	1.95025e+06	2.18079e+06	2.01543e+06	3.72631e+06
402neg	MGDG(38:8)-H	MGDG	(38:8)	(38:8)				797.521	C47 H73 O10	12.5736	0.0438868	0.791874	0.219889	MGDG(38:8)-H	2.12621e+06	1.92175e+06	2.97832e+06	3.323e+06	2.44824e+06	3.22551e+06	2.49228e+06	2.795e+06	4.37483e+06	5.27973e+06	2.43646e+06	2.85603e+06	3.21961e+06	5.21084e+06	5.14108e+06
403neg	MGDG(40:13)-H	MGDG	(40:13)	(40:13)				815.474	C49 H67 O10	8.594	0.186476	1.13881	0.735215	MGDG(40:13)-H	3.0225e+06	1.56601e+06	2.6483e+06	841263	969527	2.461e+06	4.45071e+06	1.00198e+06	1.29257e+06	1.35526e+06	1.09644e+06	908837	1.1277e+06	1.00558e+06	1.60918e+06
404neg	MGDG(40:8)+HCOO	MGDG	(20:4/20:4)	(20:4)	(20:4)			871.558	C50 H79 O12	12.9665	0.596249	0.641607	5.97162e-05	MGDG(20:4/20:4)+HCOO	1.52309e+07	1.83012e+07	1.43423e+07	1.46985e+07	1.85727e+07	2.00945e+07	2.93353e+07	2.90407e+07	2.69967e+07	2.46286e+07	2.35676e+07	2.42227e+07	2.17103e+07	2.10095e+07	2.13174e+07
406neg	MGDG(42:13)-H	MGDG	(42:13)	(42:13)				843.505	C51 H71 O10	9.4802	0.499564	0.658937	0.0170131	MGDG(42:13)-H	1.64603e+07	2.18416e+07	1.49239e+07	1.35999e+07	1.37362e+07	1.66982e+07	3.04636e+07	2.49928e+07	3.00985e+07	2.88703e+07	1.71145e+07	1.60619e+07	2.0286e+07	1.96635e+07	2.03367e+07
407neg	MGDG(42:14)-H	MGDG	(42:14)	(42:14)				841.49	C51 H69 O10	9.07285	0.186981	0.791044	0.131215	MGDG(42:14)-H	7.13024e+06	5.95491e+06	1.02976e+07	5.19266e+06	6.59893e+06	6.97809e+06	6.22321e+06	1.19014e+07	1.0053e+07	8.87447e+06	9.54855e+06	6.68646e+06	8.59025e+06	6.32638e+06	8.86618e+06
408neg	MGDG(43:13)-H	MGDG	(43:13)	(43:13)				857.521	C52 H73 O10	10.5218	0.186664	0.855732	0.166862	MGDG(43:13)-H	1.15983e+07	1.07736e+07	1.12055e+07	1.06834e+07	1.08694e+07	9.79693e+06	1.51893e+07	1.47398e+07	1.24562e+07	1.52686e+07	9.51084e+06	8.70842e+06	1.21058e+07	1.29117e+07	1.19176e+07
409neg	MGDG(44:13)-H	MGDG	(44:13)	(44:13)				871.537	C53 H75 O10	11.107	0.21284	0.73158	0.027363	MGDG(44:13)-H	5.33224e+06	6.61076e+06	5.74881e+06	5.49062e+06	6.83117e+06	7.47002e+06	1.03432e+07	8.46654e+06	9.94934e+06	9.96001e+06	7.34592e+06	5.17152e+06	6.68971e+06	9.6649e+06	7.94294e+06
410neg	MGDG(44:16)-H	MGDG	(44:16)	(44:16)				865.49	C53 H69 O10	8.9992	2.33422	0.755024	0.00803106	MGDG(44:16)-H	1.97491e+09	1.90016e+09	1.51232e+09	1.41283e+09	1.69429e+09	1.47225e+09	2.46602e+09	2.20858e+09	2.30218e+09	2.5587e+09	1.68299e+09	1.98213e+09	1.91014e+09	1.89575e+09	2.35624e+09
413neg	MGDG(56:5)+HCOO	MGDG	(56:5)	(56:5)				1101.86	C66 H117 O12	26.6894	0.285302	0.737951	0.327382	MGDG(56:5)+HCOO	8.54901e+06	1.88791e+06	5.78048e+06	6.10009e+06	426293	9.40365e+06	7.6658e+06	8.24192e+06	9.20661e+06	8.16943e+06	1.67336e+06	8.60597e+06	1.07972e+07	1.23574e+07	8.38431e+06
416neg	MGDG(56:5)+HCOO	MGDG	(56:5)	(56:5)				1101.86	C66 H117 O12	27.9639	0.325565	0.929583	0.813714	MGDG(56:5)+HCOO	3.74977e+06	8.25537e+06	1.03874e+07	1.35258e+07	6.63858e+06	3.87677e+06	448619	1.04714e+07	1.17915e+07	9.22725e+06	5.62077e+06	1.23916e+07	8.70095e+06	1.12082e+07	6.54417e+06
417neg	MGDG(56:5)+HCOO	MGDG	(56:5)	(56:5)				1101.86	C66 H117 O12	28.344	0.42239	1.27248	0.346653	MGDG(56:5)+HCOO	6.7643e+06	6.10452e+06	8.23794e+06	6.83933e+06	4.64248e+06	8.60936e+06	8.61685e+06	8.14401e+06	2.93247e+06	7.34524e+06	5.25424e+06	83370.1	8.61433e+06	1.03105e+07	1.23063e+07
418neg	MGDG(56:5)+HCOO	MGDG	(56:5)	(56:5)				1101.86	C66 H117 O12	28.6535	0.0196686	0.843294	0.513657	MGDG(56:5)+HCOO	1.01911e+06	565110	2.14996e+06	927946	1.06226e+06	535665	1.52718e+06	1.04399e+06	1.01308e+06	1.88801e+06	1.00508e+06	945994	1.06144e+06	1.30787e+06	758492
419neg	MGDG(56:5)+HCOO	MGDG	(56:5)	(56:5)				1101.86	C66 H117 O12	29.186	0.205639	1.42375	0.497588	MGDG(56:5)+HCOO	381332	1.22367e+06	822770	594627	2.88865e+06	190905	250912	966069	564777	529801	658296	1.31598e+06	3.29151e+06	1.73805e+06	2.36392e+06
422pos	PC(28:1)+H	PC	(14:0/14:1)	(14:0)	(14:1)			676.491	C36 H71 O8 N1 P1	10.2531	0.120744	0.900143	0.513038	PC(28:1)+H	3.25691e+07	3.71887e+07	2.638e+07	3.6549e+07	5.28709e+07	5.37779e+07	5.06901e+07	4.61471e+07	5.99399e+07	4.65386e+07	2.75019e+07	3.50685e+07	3.93104e+07	3.45339e+07	3.78638e+07
424pos	PC(29:0)+H	PC	(15:0/14:0)	(15:0)	(14:0)			692.522	C37 H75 O8 N1 P1	11.425	0.801847	0.642226	0.000481642	PC(29:0)+H	3.36718e+08	3.02153e+08	2.78416e+08	3.1122e+08	3.22289e+08	2.8066e+08	5.31939e+08	4.89102e+08	4.78908e+08	5.78792e+08	4.10395e+08	3.62596e+08	4.11391e+08	4.33335e+08	4.30697e+08
425pos	PC(29:0)+H	PC	(29:0)	(29:0)				692.522	C37 H75 O8 N1 P1	11.6321	0.94946	0.794044	0.00220676	PC(29:0)+H	2.61978e+09	2.40194e+09	2.38466e+09	2.46378e+09	2.43455e+09	2.51262e+09	3.48024e+09	3.17278e+09	3.1742e+09	3.49954e+09	2.7433e+09	2.59054e+09	2.89489e+09	2.83837e+09	2.9339e+09
426pos	PC(29:1)+H	PC	(15:0/14:1)	(15:0)	(14:1)			690.507	C37 H73 O8 N1 P1	10.6099	0.155661	0.761488	0.366633	PC(29:1)+H	3.56668e+07	7.33797e+07	7.20208e+07	2.70933e+07	6.85299e+07	3.15728e+07	1.89763e+07	5.48162e+07	1.21562e+08	8.08216e+07	4.67256e+07	8.19151e+07	4.7002e+07	9.17062e+07	9.51341e+07
428pos	PC(29:2)+H	PC	(29:2)	(29:2)				688.491	C37 H71 O8 N1 P1	11.6825	0.276379	0.875308	0.552317	PC(29:2)+H	1.41877e+08	2.12078e+08	1.35087e+08	1.15114e+08	1.16436e+08	1.22752e+08	1.92546e+08	1.80865e+08	1.93752e+08	2.1908e+08	1.54948e+08	2.22907e+07	1.57069e+08	1.54837e+08	1.71854e+08
429pos	PC(29:2)+H	PC	(29:2)	(29:2)				688.491	C37 H71 O8 N1 P1	12.1406	0.146476	0.335395	0.220153	PC(29:2)+H	2.865e+06	5.8915e+06	3.27771e+06	1.0402e+07	91499.5	40409	2.61879e+07	0	3.00439e+07	4.35941e+06	37412.2	6.65963e+06	5.28222e+06	3.89288e+06	3.28004e+06
431pos	PC(30:0)+H	PC	(30:0)	(30:0)				706.538	C38 H77 O8 N1 P1	12.2878	5.18409	1.21331	0.321297	PC(30:0)+H	1.74548e+10	1.90891e+10	1.70649e+10	1.92109e+10	1.68457e+10	1.70771e+10	1.61272e+10	1.67897e+10	1.90436e+10	1.6957e+10	1.90152e+10	4.33332e+07	1.69912e+10	1.76864e+10	1.70633e+10
435pos	PC(30:1)+H	PC	(16:0/14:1)	(16:0)	(14:1)			704.522	C38 H75 O8 N1 P1	11.6308	0.764605	0.857718	0.610528	PC(30:1)+H	2.1177e+09	1.88248e+09	1.98826e+09	1.33728e+09	7.62913e+07	1.92433e+09	2.59963e+09	1.62804e+09	2.54136e+09	8.82803e+07	2.01073e+09	2.00539e+09	2.3123e+09	2.11018e+09	2.41666e+09
437pos	PC(30:1)+H	PC	(30:1)	(30:1)				704.522	C38 H75 O8 N1 P1	13.4459	0.332672	0.698842	0.1918	PC(30:1)+H	2.23152e+08	3.96084e+08	4.20447e+08	2.46227e+08	9.89363e+07	4.3123e+08	5.34247e+08	6.25456e+07	5.34681e+08	5.34199e+08	4.66676e+08	4.66341e+08	4.7588e+08	4.66923e+08	4.80087e+08
439pos	PC(30:1e)+H	PC	(30:1e)	(30:1e)				690.543	C38 H77 O7 N1 P1	12.3882	0.108703	0.999096	0.9956	PC(30:1e)+H	2.32353e+07	2.12243e+07	3.15622e+07	2.50454e+07	1.48258e+07	2.67175e+07	2.89193e+07	2.1277e+07	9.73231e+06	2.86918e+07	2.66861e+07	2.74331e+07	2.02704e+07	2.67843e+07	2.49817e+07
440pos	PC(30:1e)+H	PC	(30:1e)	(30:1e)				690.543	C38 H77 O7 N1 P1	12.8819	1.10127	0.984589	0.687728	PC(30:1e)+H	1.34299e+09	1.28809e+09	1.33891e+09	1.39623e+09	1.29612e+09	1.37393e+09	1.5456e+09	1.40656e+09	1.30661e+09	1.40911e+09	1.26546e+09	1.22871e+09	1.42315e+09	1.36453e+09	1.26234e+09
441pos	PC(30:2)+H	PC	(16:1/14:1)	(16:1)	(14:1)			702.507	C38 H73 O8 N1 P1	10.4288	0.474638	0.482347	0.0180548	PC(30:2)+H	2.49912e+07	5.40861e+07	280736	1.38549e+08	9.05041e+07	1.15582e+08	1.66517e+08	1.14458e+08	1.35854e+08	2.11409e+08	1.07155e+08	1.43627e+08	9.37717e+07	8.06177e+07	8.06361e+07
442pos	PC(30:2)+H	PC	(16:1/14:1)	(16:1)	(14:1)			702.507	C38 H73 O8 N1 P1	10.7661	0.543037	0.616444	0.0164201	PC(30:2)+H	1.70369e+08	1.32207e+08	9.47982e+07	1.73753e+08	2.1523e+08	1.47499e+08	3.09075e+08	2.52482e+08	2.64442e+08	3.42051e+08	1.44538e+08	2.0232e+08	1.91254e+08	2.11144e+08	1.91739e+08
443pos	PC(30:2)+H	PC	(30:2)	(30:2)				702.507	C38 H73 O8 N1 P1	12.3296	0.0464613	0.899639	0.449837	PC(30:2)+H	1.79746e+07	2.05171e+07	1.30511e+07	1.36024e+07	1.12031e+07	2.39337e+07	1.87484e+07	1.39536e+07	1.80505e+07	2.12596e+07	1.69496e+07	2.25075e+07	2.14353e+07	2.63308e+07	1.64253e+07
446pos	PC(30:2p)+H	PC	(30:2p)	(30:2p)				686.512	C38 H73 O7 N1 P1	11.32	0.0830563	0.438325	0.449625	PC(30:2p)+H	0	1.80227e+06	2.59076e+06	2.31972e+06	0	8.40175e+06	113211	3.76404e+06	2.92926e+06	2.50107e+07	2.63391e+06	31329.7	2.79552e+06	2.45895e+06	2.33362e+06
449pos	PC(31:0)+H	PC	(31:0)	(31:0)				720.554	C39 H79 O8 N1 P1	12.114	2.8	1.11097	0.592687	PC(31:0)+H	7.53404e+09	7.37577e+09	7.16693e+09	7.30827e+09	7.23237e+09	7.55987e+09	8.06304e+09	7.8109e+09	7.98188e+09	8.40419e+09	8.49609e+06	7.49595e+09	7.70622e+09	7.84214e+09	7.57622e+09
451pos	PC(31:0)+H	PC	(15:0/16:0)	(15:0)	(16:0)			720.554	C39 H79 O8 N1 P1	12.9073	1.50206	1.10872	0.821397	PC(31:0)+H	6.23428e+09	1.61085e+07	5.70825e+09	5.7675e+09	5.80572e+09	2.24956e+07	3.21199e+09	6.71475e+09	4.83761e+09	9.13879e+07	5.72576e+09	6.63092e+08	6.52076e+09	6.30136e+09	6.08275e+09
455pos	PC(31:0p)+H	PC	(31:0p)	(31:0p)				704.559	C39 H79 O7 N1 P1	13.3247	0.714159	1.2689	0.348495	PC(31:0p)+H	3.94187e+08	2.58242e+08	4.04708e+08	3.53642e+08	3.86754e+08	3.52818e+08	3.99386e+08	3.98306e+08	1.06346e+08	4.27457e+08	1.23195e+06	3.61932e+08	3.92904e+08	2.78782e+08	2.96253e+08
456pos	PC(31:0p)+H	PC	(31:0p)	(31:0p)				704.559	C39 H79 O7 N1 P1	13.5216	0.318502	0.941228	0.733263	PC(31:0p)+H	3.55627e+07	2.0538e+08	2.48745e+08	2.25671e+08	2.49039e+08	2.25701e+08	2.4835e+08	2.23846e+08	2.05213e+08	2.3045e+08	1.68241e+08	1.88309e+08	2.53838e+08	1.9879e+08	2.28031e+08
459pos	PC(31:1)+H	PC	(31:1)	(31:1)				718.538	C39 H77 O8 N1 P1	11.9874	2.37142	0.655869	0.0174404	PC(31:1)+H	6.75304e+09	2.20512e+09	2.84261e+09	6.88522e+09	6.81655e+09	7.05144e+09	7.58102e+09	8.7895e+09	8.62647e+09	9.68722e+09	7.92856e+09	7.02211e+09	9.13664e+09	8.1308e+09	7.85851e+09
457pos	PC(31:1)+H	PC	(15:0/16:1)	(15:0)	(16:1)			718.538	C39 H77 O8 N1 P1	11.5903	0.448171	0.663684	0.0424025	PC(31:1)+H	2.47465e+08	2.35001e+08	8.92061e+07	1.97372e+08	2.18335e+08	2.56465e+08	3.45967e+08	1.53808e+08	3.51286e+08	4.30572e+08	2.96648e+08	2.95873e+08	2.57524e+08	3.3627e+08	2.78458e+08
461pos	PC(31:1)+H	PC	(31:1)	(31:1)				718.538	C39 H77 O8 N1 P1	14.0891	0.980819	0.861835	0.233639	PC(31:1)+H	9.0638e+09	5.7617e+09	6.03739e+09	6.47731e+09	6.89596e+09	8.51473e+09	9.82777e+09	1.01734e+10	7.14239e+09	7.24585e+09	9.32614e+09	5.88896e+09	9.62973e+09	8.72804e+09	7.82684e+09
462pos	PC(31:1)+H	PC	(31:1)	(31:1)				718.538	C39 H77 O8 N1 P1	14.2785	0.812142	0.622821	0.217066	PC(31:1)+H	8.35822e+08	1.92424e+08	4.90559e+08	7.9708e+08	7.23556e+08	1.64266e+09	1.7269e+09	1.74792e+09	8.68756e+08	8.79427e+08	2.12224e+09	1.72324e+08	9.41369e+08	8.16632e+08	8.04379e+08
463pos	PC(31:1p)+H	PC	(31:1p)	(31:1p)				702.543	C39 H77 O7 N1 P1	12.1613	0.115488	0.795896	0.084674	PC(31:1p)+H	2.99734e+07	2.27234e+07	2.84937e+07	2.38558e+07	2.31391e+07	2.45103e+07	1.9455e+07	3.23881e+07	4.13431e+07	3.83004e+07	2.77498e+07	3.26176e+07	2.67083e+07	3.3546e+07	2.96007e+07
464pos	PC(31:1p)+H	PC	(31:1p)	(31:1p)				702.543	C39 H77 O7 N1 P1	12.3829	0.0915344	0.956887	0.84527	PC(31:1p)+H	5.51513e+07	1.43547e+07	3.89554e+07	2.99716e+07	4.68619e+07	2.43462e+07	4.55908e+07	5.07729e+07	1.86349e+07	2.69527e+07	3.53504e+07	4.17848e+07	5.94714e+07	3.4268e+07	6.15899e+07
466pos	PC(31:2)+H	PC	(17:1/14:1)	(17:1)	(14:1)			716.522	C39 H75 O8 N1 P1	10.8208	0.242289	0.612268	0.176256	PC(31:2)+H	2.88497e+07	2.83319e+07	3.2429e+07	2.73772e+07	4.2767e+07	3.85731e+07	7.64946e+07	2.65234e+06	7.98094e+07	9.32674e+07	3.58062e+07	3.58931e+07	5.95517e+07	5.14653e+07	2.51298e+07
468pos	PC(31:2)+H	PC	(31:2)	(31:2)				716.522	C39 H75 O8 N1 P1	11.4446	0.668948	0.529369	0.0119995	PC(31:2)+H	3.24319e+07	2.80015e+08	1.30476e+08	1.30216e+08	2.39598e+08	1.6024e+08	2.78152e+08	3.6915e+08	4.11122e+08	2.83218e+08	2.96824e+08	1.99527e+08	2.05926e+08	2.07724e+08	3.13911e+08
470pos	PC(31:2)+H	PC	(31:2)	(31:2)				716.522	C39 H75 O8 N1 P1	12.9345	0.517377	0.823587	0.000405892	PC(31:2)+H	1.94792e+09	1.82748e+09	1.73012e+09	1.64687e+09	1.64449e+09	1.58831e+09	2.22994e+09	2.06378e+09	2.03605e+09	2.25499e+09	2.0067e+09	2.01825e+09	2.06616e+09	2.00259e+09	1.93945e+09
471pos	PC(31:2)+H	PC	(31:2)	(31:2)				716.522	C39 H75 O8 N1 P1	13.0913	0.35079	0.870133	0.0146036	PC(31:2)+H	1.09144e+09	1.14285e+09	1.0778e+09	1.10417e+09	1.04047e+09	1.04384e+09	1.43121e+09	1.31135e+09	1.20059e+09	1.31078e+09	1.11718e+09	1.09966e+09	1.2107e+09	1.09189e+09	1.24147e+09
472pos	PC(31:2)+H	PC	(31:2)	(31:2)				716.522	C39 H75 O8 N1 P1	13.3762	0.581912	0.621869	0.000593879	PC(31:2)+H	1.84688e+08	1.76784e+08	1.47551e+08	1.49013e+08	1.57222e+08	1.54798e+08	3.12325e+08	3.14526e+08	2.71079e+08	2.29719e+08	2.07987e+08	2.24267e+08	2.62651e+08	1.81075e+08	2.7016e+08
473pos	PC(31:3)+H	PC	(31:3)	(31:3)				714.507	C39 H73 O8 N1 P1	11.9706	0.169042	0.956178	0.803812	PC(31:3)+H	9.99444e+07	1.28847e+08	9.12103e+07	2.04709e+08	9.09092e+07	7.9913e+07	1.50879e+08	1.09281e+08	1.28071e+08	1.33695e+08	1.14251e+08	9.12322e+07	9.63806e+07	1.01313e+08	1.07291e+08
476pos	PC(31:5)+H	PC	(31:5)	(31:5)				710.476	C39 H69 O8 N1 P1	10.703	0.107882	0.473456	0.0152375	PC(31:5)+H	1.644e+06	3.99124e+06	2.72306e+06	4.32915e+06	2.10304e+06	2.46428e+06	9.44832e+06	5.23305e+06	8.53832e+06	5.2293e+06	5.17343e+06	2.82186e+06	5.5276e+06	3.78442e+06	3.57537e+06
477pos	PC(32:0)+H	PC	(32:0)	(32:0)				734.569	C40 H81 O8 N1 P1	12.767	1.49608	1.24472	0.392064	PC(32:0)+H	2.04164e+09	1.95454e+09	2.00486e+09	1.47565e+09	9.96126e+08	5.6142e+08	1.33413e+09	1.26945e+09	1.57483e+09	1.67172e+09	1.21292e+09	1.95009e+08	1.4317e+09	1.7238e+09	1.8484e+09
481pos	PC(32:0e)+H	PC	(16:0e/16:0)	(16:0e)	(16:0)			720.59	C40 H83 O7 N1 P1	14.3565	1.69882	0.8734	0.504564	PC(32:0e)+H	4.66841e+09	4.42765e+09	4.2255e+09	4.24874e+09	2.63958e+09	3.27319e+09	5.69958e+09	5.22964e+09	4.89145e+09	5.82694e+09	4.36895e+09	8.704e+08	4.66736e+09	4.81389e+09	4.89041e+09
483pos	PC(32:1)+H	PC	(16:0/16:1)	(16:0)	(16:1)			732.554	C40 H79 O8 N1 P1	12.6303	7.13999	0.997209	0.994094	PC(32:1)+H	4.84012e+09	4.12579e+10	4.6858e+10	3.29696e+09	8.20762e+10	4.7434e+10	4.88087e+09	3.7997e+10	4.65522e+10	4.42744e+10	4.4783e+10	4.79077e+10	4.00917e+10	4.86713e+10	3.95865e+10
484pos	PC(32:1)+H	PC	(16:0/16:1)	(16:0)	(16:1)			732.554	C40 H79 O8 N1 P1	12.8929	2.36541	1.00922	0.968874	PC(32:1)+H	4.97747e+09	4.43999e+09	3.90871e+09	4.65813e+09	1.83613e+09	3.97301e+09	4.83047e+08	5.32535e+09	5.21332e+09	5.07626e+09	4.59843e+09	2.87962e+09	5.12193e+09	4.3873e+09	4.8683e+09
487pos	PC(32:1e)+H	PC	(16:0e/16:1)	(16:0e)	(16:1)			718.575	C40 H81 O7 N1 P1	13.2227	0.260039	0.844079	0.00701946	PC(32:1e)+H	3.49687e+09	3.6335e+09	3.38044e+09	3.34912e+09	3.16698e+09	3.5059e+09	4.73129e+09	3.80703e+09	3.76156e+09	4.44821e+09	3.69009e+09	3.8875e+09	4.04824e+09	3.70505e+09	3.8135e+09
488pos	PC(32:1e)+H	PC	(16:0e/16:1)	(16:0e)	(16:1)			718.575	C40 H81 O7 N1 P1	13.4062	0.998298	0.876152	0.0141403	PC(32:1e)+H	5.12419e+09	4.83958e+09	4.92687e+09	5.53629e+09	4.81228e+09	4.71354e+09	6.11744e+09	5.82182e+09	5.87005e+09	6.21397e+09	5.09308e+09	5.07033e+09	5.4491e+09	5.16167e+09	5.40936e+09
489pos	PC(32:1e)+H	PC	(16:0e/16:1)	(16:0e)	(16:1)			718.575	C40 H81 O7 N1 P1	13.6755	0.0946767	0.721088	0.459574	PC(32:1e)+H	1.00752e+07	2.86525e+07	7.17897e+06	7.75727e+06	1.05471e+07	1.38843e+07	8.42355e+06	2.84911e+07	850060	2.34483e+07	9.82468e+06	3.72643e+07	1.07022e+07	1.37006e+07	7.81252e+06
490pos	PC(32:1e)+H	PC	(32:1e)	(32:1e)				718.575	C40 H81 O7 N1 P1	13.9737	0.210186	0.910835	0.235555	PC(32:1e)+H	1.37978e+08	1.25537e+08	1.09489e+08	1.30939e+08	1.2466e+08	1.36626e+08	1.52726e+08	1.26621e+08	1.37228e+08	1.78069e+08	1.21875e+08	1.23622e+08	1.43704e+08	1.33436e+08	1.28359e+08
491pos	PC(32:1e)+H	PC	(32:1e)	(32:1e)				718.575	C40 H81 O7 N1 P1	14.1964	1.91236	0.977764	0.50779	PC(32:1e)+H	4.10327e+09	3.93915e+09	3.95534e+09	4.08391e+09	4.06658e+09	4.08756e+09	4.51303e+09	4.25773e+09	3.89479e+09	4.46309e+09	3.83607e+09	3.82228e+09	4.10956e+09	4.06599e+09	4.52076e+09
493pos	PC(32:1p)+H	PC	(32:1p)	(32:1p)				716.559	C40 H79 O7 N1 P1	12.3878	0.0813383	0.80468	0.419625	PC(32:1p)+H	1.6667e+07	1.4452e+07	2.13348e+07	1.20031e+07	2.80701e+07	1.50429e+07	8.11811e+06	3.42978e+07	1.26219e+07	3.50221e+07	2.56358e+07	1.79847e+07	1.77313e+07	2.4068e+07	1.93495e+07
494pos	PC(32:1p)+H	PC	(32:1p)	(32:1p)				716.559	C40 H79 O7 N1 P1	12.8315	0.460151	0.771751	0.132584	PC(32:1p)+H	2.51335e+08	2.39241e+08	2.42193e+08	2.78544e+08	3.03914e+07	2.50514e+08	3.09043e+08	2.90377e+08	2.98395e+08	2.80056e+08	2.54297e+08	2.42229e+08	2.68161e+08	2.96856e+08	3.0156e+08
495pos	PC(32:1p)+H	PC	(16:0p/16:1)	(16:0p)	(16:1)			716.559	C40 H79 O7 N1 P1	13.0288	0.546044	0.880182	0.0216728	PC(32:1p)+H	1.54107e+09	1.42041e+09	1.51435e+09	1.51916e+09	1.44718e+09	1.38799e+09	1.89423e+09	1.72924e+09	1.55963e+09	1.82401e+09	1.46385e+09	1.56123e+09	1.58116e+09	1.72106e+09	1.56372e+09
496pos	PC(32:1p)+H	PC	(16:0p/16:1)	(16:0p)	(16:1)			716.559	C40 H79 O7 N1 P1	13.2232	1.35831	1.10057	0.700521	PC(32:1p)+H	6.90761e+08	2.60385e+09	2.29096e+09	2.43218e+09	2.6922e+09	2.53256e+09	2.11211e+08	2.14189e+09	3.1e+09	2.44202e+09	2.45414e+09	1.68312e+09	2.58657e+09	2.63839e+09	2.77409e+09
498pos	PC(32:2)+H	PC	(16:1/16:1)	(16:1)	(16:1)			730.538	C40 H77 O8 N1 P1	11.4386	3.19983	0.699405	0.0436984	PC(32:2)+H	1.66679e+10	1.43153e+10	1.41437e+10	1.09767e+10	1.0475e+10	1.06589e+10	1.56756e+10	1.50114e+10	2.31162e+10	2.62833e+10	1.23438e+10	1.80028e+10	1.85704e+10	1.84777e+10	1.31119e+10
499pos	PC(32:2)+H	PC	(16:1/16:1)	(16:1)	(16:1)			730.538	C40 H77 O8 N1 P1	11.7594	1.38839	0.779759	0.00094781	PC(32:2)+H	4.75818e+09	4.80358e+09	4.39745e+09	4.06372e+09	4.27302e+09	4.36001e+09	6.25831e+09	5.67584e+09	5.69798e+09	6.45099e+09	5.25242e+09	4.84934e+09	5.44536e+09	4.86047e+09	5.03677e+09
500pos	PC(32:2)+H	PC	(16:1/16:1)	(16:1)	(16:1)			730.538	C40 H77 O8 N1 P1	12.077	0.773239	0.81644	0.00200747	PC(32:2)+H	5.72047e+09	6.12273e+09	5.60366e+09	5.49456e+09	5.68935e+09	5.79289e+09	7.60601e+09	7.2994e+09	7.52807e+09	7.4759e+09	6.44071e+09	5.81307e+09	6.41911e+09	7.45225e+09	6.53613e+09
502pos	PC(32:2p)+H	PC	(32:2p)	(32:2p)				714.543	C40 H77 O7 N1 P1	12.0275	0.233893	0.717431	0.0676838	PC(32:2p)+H	1.52311e+08	2.94078e+07	1.15579e+08	1.36454e+08	1.59443e+08	1.71674e+08	1.77004e+08	1.6678e+08	1.84843e+08	2.2912e+08	1.35869e+08	1.72505e+08	1.79996e+08	1.83666e+08	1.85059e+08
503pos	PC(32:2p)+H	PC	(32:2p)	(32:2p)				714.543	C40 H77 O7 N1 P1	12.369	0.104569	1.02414	0.83256	PC(32:2p)+H	1.35271e+07	1.74552e+07	1.35578e+07	2.17677e+07	1.54536e+07	1.75434e+07	1.77256e+07	2.02092e+07	1.16227e+07	1.35197e+07	1.62394e+07	1.76475e+07	1.41972e+07	9.58398e+06	9.45776e+06
504pos	PC(32:2p)+H	PC	(32:2p)	(32:2p)				714.543	C40 H77 O7 N1 P1	12.6496	0.164118	0.982297	0.954029	PC(32:2p)+H	1.08068e+07	3.50721e+07	5.42498e+07	4.84276e+07	1.98174e+07	4.7272e+07	5.83837e+07	1.33013e+07	5.03123e+07	5.61032e+07	2.10313e+07	2.04005e+07	2.52351e+07	2.40633e+07	1.59862e+07
508pos	PC(32:4)+H	PC	(12:0/20:4)	(12:0)	(20:4)			726.507	C40 H73 O8 N1 P1	9.8026	0.0366974	0.74082	0.299905	PC(32:4)+H	7.10197e+06	9.32497e+06	1.34519e+06	8.19689e+06	6.52597e+06	7.08605e+06	1.28561e+07	1.22282e+07	1.1184e+07	1.13713e+06	8.96666e+06	7.05657e+06	1.46565e+07	1.30983e+07	1.11521e+07
510pos	PC(32:4)+H	PC	(18:4/14:0)	(18:4)	(14:0)			726.507	C40 H73 O8 N1 P1	10.3995	0.192064	0.843161	0.74147	PC(32:4)+H	3.11394e+07	5.20814e+07	3.88581e+07	2.61138e+06	4.59925e+06	412987	44994.4	2.65317e+07	2.52243e+07	9.07296e+06	4.60705e+07	4.68843e+07	3.85357e+06	5.8983e+06	4.46106e+06
513pos	PC(32:4e)+H	PC	(32:4e)	(32:4e)				712.528	C40 H75 O7 N1 P1	10.6756	0.106632	0.602308	0.0112993	PC(32:4e)+H	3.77813e+06	4.00226e+06	4.44834e+06	4.88202e+06	5.54595e+06	5.55724e+06	1.1107e+07	7.41026e+06	7.18439e+06	1.01072e+07	5.3645e+06	5.66974e+06	5.20949e+06	6.68817e+06	6.41941e+06
514pos	PC(32:4e)+H	PC	(32:4e)	(32:4e)				712.528	C40 H75 O7 N1 P1	11.9055	0.105261	0.904388	0.802249	PC(32:4e)+H	1.67377e+07	1.50152e+07	1.79132e+07	1.70963e+07	3.78509e+06	2.53084e+06	2.73596e+07	8.15843e+06	2.36e+07	1.36543e+07	4.09392e+06	3.93789e+06	5.59507e+06	4.65732e+06	5.77568e+06
516pos	PC(33:0)+H	PC	(33:0)	(33:0)				748.585	C41 H83 O8 N1 P1	8.83401	0.218175	0.458579	0.00112238	PC(33:0)+H	1.02912e+07	57405.9	1.0968e+07	1.19308e+07	1.35227e+07	1.21473e+07	2.51855e+07	2.3787e+07	2.28477e+07	2.35559e+07	1.79393e+07	1.51628e+07	1.65783e+07	1.83294e+07	1.91148e+07
519pos	PC(33:0e)+H	PC	(33:0e)	(33:0e)				734.606	C41 H85 O7 N1 P1	15.0153	0.0626991	0.832571	0.00737433	PC(33:0e)+H	1.22613e+08	1.1621e+08	1.13742e+08	9.92984e+07	1.17034e+08	1.17895e+08	1.42406e+08	1.41986e+08	1.21665e+08	1.62555e+08	1.27421e+08	1.28873e+08	1.27768e+08	1.17446e+08	1.39276e+08
520pos	PC(33:0p)+H	PC	(33:0p)	(33:0p)				732.59	C41 H83 O7 N1 P1	13.8758	1.2527	2.0561	0.0265082	PC(33:0p)+H	4.56268e+08	4.80103e+08	5.1164e+08	3.96495e+08	5.51598e+08	4.6863e+08	1.51621e+07	5.37705e+08	1.21829e+08	1.97546e+08	4.81659e+08	3.9382e+07	5.78742e+08	4.5862e+08	5.35334e+08
521pos	PC(33:0p)+H	PC	(33:0p)	(33:0p)				732.59	C41 H83 O7 N1 P1	14.0623	0.370318	0.739432	0.242737	PC(33:0p)+H	3.62073e+06	1.20475e+08	1.19785e+08	1.3107e+08	1.2865e+08	7.68919e+07	1.43972e+08	1.23878e+08	1.34904e+08	4.67547e+07	1.78498e+08	1.57046e+08	1.54624e+08	7.59103e+07	1.63296e+08
522pos	PC(33:0p)+H	PC	(33:0p)	(33:0p)				732.59	C41 H83 O7 N1 P1	14.6051	0.328105	0.849313	0.0578628	PC(33:0p)+H	4.03204e+08	3.90098e+08	3.9166e+08	3.98014e+08	3.81854e+08	4.17635e+08	5.4658e+08	4.85022e+08	4.68223e+08	553038437	3.99832e+08	3.52471e+08	4.39766e+08	4.40231e+08	4.38463e+08
523pos	PC(33:1)+H	PC	(33:1)	(33:1)				746.569	C41 H81 O8 N1 P1	8.74299	0.123898	0.605085	0.000694417	PC(33:1)+H	7.45422e+06	7.44208e+06	6.28762e+06	6.61001e+06	6.22913e+06	4.58285e+06	1.20481e+07	1.26365e+07	1.08951e+07	1.14533e+07	8.74306e+06	8.02647e+06	8.44127e+06	8.64694e+06	9.11658e+06
524pos	PC(33:1)+H	PC	(16:1/17:0)	(16:1)	(17:0)			746.569	C41 H81 O8 N1 P1	12.8383	0.459473	0.862369	0.000278024	PC(33:1)+H	1.66206e+09	1.52675e+09	1.45032e+09	1.53819e+09	1.42809e+09	1.50854e+09	1.84298e+09	1.69145e+09	1.69896e+09	1.8553e+09	1.74346e+09	1.73634e+09	1.6283e+09	1.82583e+09	1.67506e+09
525pos	PC(33:1)+H	PC	(17:1/16:0)	(17:1)	(16:0)			746.569	C41 H81 O8 N1 P1	13.0602	3.14533	0.942338	0.13862	PC(33:1)+H	2.11742e+10	2.19046e+10	2.10786e+10	2.10083e+10	2.1134e+10	2.09555e+10	2.42662e+10	2.36506e+10	2.41265e+10	1.9164e+10	2.19331e+10	2.19017e+10	2.27936e+10	2.31727e+10	2.26545e+10
526pos	PC(33:1)+H	PC	(17:1/16:0)	(17:1)	(16:0)			746.569	C41 H81 O8 N1 P1	13.2616	2.1199	1.02255	0.791869	PC(33:1)+H	6.25523e+09	5.74218e+09	6.02594e+09	5.79829e+09	5.65057e+09	5.84344e+09	6.31043e+09	6.58625e+09	6.51426e+09	3.53482e+09	5.54114e+09	6.04998e+09	5.65197e+09	5.5092e+09	6.05665e+09
527pos	PC(33:1)+H	PC	(33:1)	(33:1)				746.569	C41 H81 O8 N1 P1	13.7985	0.302791	1.23172	0.457837	PC(33:1)+H	1.36258e+08	2.11533e+07	8.33e+07	1.18827e+08	1.38529e+08	1.17971e+08	6.77757e+07	7.90752e+06	1.24858e+08	9.59601e+07	8.87724e+07	1.14872e+08	8.37149e+07	9.23126e+07	8.9156e+07
528pos	PC(33:1)+H	PC	(33:1)	(33:1)				746.569	C41 H81 O8 N1 P1	15.3461	0.743501	0.843034	0.00808709	PC(33:1)+H	1.0826e+10	1.09314e+10	1.03662e+10	1.08783e+10	1.10259e+10	1.03478e+10	1.41274e+10	1.29085e+10	1.34579e+10	1.40003e+10	1.10136e+10	1.08542e+10	1.19579e+10	1.2264e+10	1.22084e+10
530pos	PC(33:1p)+H	PC	(33:1p)	(33:1p)				730.575	C41 H81 O7 N1 P1	13.6385	0.180982	0.962337	0.842402	PC(33:1p)+H	1.54725e+07	1.11634e+08	1.51142e+08	1.28021e+08	1.02145e+08	1.33165e+08	1.05521e+08	1.03123e+08	1.35742e+08	1.13745e+08	9.16598e+07	1.16899e+08	7.41567e+07	1.21451e+08	1.05696e+08
531pos	PC(33:1p)+H	PC	(33:1p)	(33:1p)				730.575	C41 H81 O7 N1 P1	13.8875	0.11509	0.862324	0.311306	PC(33:1p)+H	6.11555e+07	5.45487e+07	4.29117e+07	2.42733e+07	6.3574e+07	5.97137e+07	7.73334e+07	6.13142e+07	6.01676e+07	6.1354e+07	4.56686e+07	4.92225e+07	7.30488e+07	5.78373e+07	4.51166e+07
532pos	PC(33:2)+H	PC	(17:1/16:1)	(17:1)	(16:1)			744.554	C41 H79 O8 N1 P1	11.9625	0.679402	0.810533	0.0576311	PC(33:2)+H	4.96163e+09	4.52723e+09	7.24919e+09	4.43068e+09	4.51908e+09	4.34941e+09	6.86596e+09	6.32479e+09	6.45874e+09	6.85021e+09	5.40904e+09	5.14983e+09	5.49346e+09	5.35842e+09	5.4724e+09
533pos	PC(33:2)+H	PC	(17:1/16:1)	(17:1)	(16:1)			744.554	C41 H79 O8 N1 P1	12.3676	0.574703	0.984455	0.658099	PC(33:2)+H	3.95854e+08	3.88976e+08	3.57294e+08	4.10116e+08	3.68599e+08	3.89082e+08	4.34371e+08	3.87376e+08	3.67548e+08	4.09124e+08	3.82981e+08	3.64996e+08	3.97572e+08	4.04456e+08	3.35597e+08
538pos	PC(33:2p)+H	PC	(33:2p)	(33:2p)				728.559	C41 H79 O7 N1 P1	12.655	0.125546	1.04575	0.924013	PC(33:2p)+H	2.12754e+06	8.85015e+06	8.47941e+06	5.14949e+06	1.48845e+07	6.62333e+06	2.06399e+07	4.88144e+06	1.89355e+06	3.0583e+06	1.07348e+07	2.88889e+06	3.88702e+06	5.51955e+06	3.76943e+06
539pos	PC(33:3)+H	PC	(15:0/18:3)	(15:0)	(18:3)			742.538	C41 H77 O8 N1 P1	11.0077	0.094792	0.729614	0.294834	PC(33:3)+H	8.68984e+06	1.2198e+07	3.47591e+06	1.39217e+07	1.80844e+07	9.16556e+06	1.29213e+07	2.77742e+07	1.14782e+07	5.34757e+06	1.54259e+07	1.68749e+07	1.9748e+07	1.99602e+07	1.42354e+07
542pos	PC(33:3)+H	PC	(33:3)	(33:3)				742.538	C41 H77 O8 N1 P1	13.2134	0.528089	0.890394	0.0124849	PC(33:3)+H	1.34364e+09	1.23446e+09	1.23416e+09	1.29784e+09	1.24429e+09	1.24307e+09	1.53808e+09	1.45633e+09	1.54232e+09	1.43327e+09	1.27617e+09	1.28652e+09	1.3902e+09	1.34983e+09	1.41224e+09
543pos	PC(33:3)+H	PC	(33:3)	(33:3)				742.538	C41 H77 O8 N1 P1	13.4101	0.323199	0.870997	0.0353875	PC(33:3)+H	6.68426e+08	6.41501e+08	7.77257e+08	6.88806e+08	6.42728e+08	6.7468e+08	8.13704e+08	7.67219e+08	8.06019e+08	9.2823e+08	6.90824e+08	6.93674e+08	7.48178e+08	7.09633e+08	7.54396e+08
546pos	PC(33:4)+H	PC	(33:4)	(33:4)				740.522	C41 H75 O8 N1 P1	11.818	0.21399	1.04833	0.762912	PC(33:4)+H	4.48098e+07	5.44561e+07	3.96827e+07	5.59265e+07	5.52871e+07	4.07502e+07	7.02059e+07	4.47585e+07	3.41364e+07	5.21182e+07	2.43081e+07	5.19737e+07	4.66096e+07	3.94091e+07	4.76946e+07
548pos	PC(33:4)+H	PC	(33:4)	(33:4)				740.522	C41 H75 O8 N1 P1	12.8817	0.806221	0.894083	0.227615	PC(33:4)+H	3.52974e+09	2.42664e+09	3.36234e+09	3.44462e+09	3.38288e+09	3.34241e+09	3.85158e+09	3.87048e+09	4.09171e+09	3.94872e+09	3.60194e+09	2.43293e+09	3.60292e+09	2.59626e+09	3.57106e+09
550pos	PC(33:5)+H	PC	(33:5)	(33:5)				738.507	C41 H73 O8 N1 P1	12.0475	1.40465	0.623365	0.00927064	PC(33:5)+H	1.64018e+09	1.96699e+08	1.39763e+09	1.50679e+09	1.46601e+09	1.48481e+09	2.3021e+09	2.0754e+09	2.10843e+09	2.30704e+09	1.84781e+09	1.69891e+09	1.81325e+09	1.83939e+09	1.83044e+09
551pos	PC(33:6)+H	PC	(33:6)	(33:6)				736.491	C41 H71 O8 N1 P1	10.9084	0.419136	0.571893	5.80753e-05	PC(33:6)+H	6.25432e+07	5.22313e+07	5.23866e+07	4.51286e+07	4.70563e+07	5.33058e+07	9.69953e+07	9.14305e+07	9.36663e+07	1.11055e+08	7.77057e+07	7.58435e+07	7.37777e+07	7.84095e+07	7.85984e+07
554pos	PC(34:0)+H	PC	(18:0/16:0)	(18:0)	(16:0)			762.601	C42 H85 O8 N1 P1	14.8238	4.69222	0.525847	0.024491	PC(34:0)+H	1.52789e+09	1.26815e+10	2.95261e+07	1.34607e+10	1.3363e+10	4.55784e+09	1.45618e+10	1.54155e+10	1.49494e+10	1.51806e+10	1.28972e+10	1.37516e+10	1.34928e+10	1.40088e+10	1.38192e+10
553pos	PC(34:0)+H	PC	(18:0/16:0)	(18:0)	(16:0)			762.601	C42 H85 O8 N1 P1	14.6256	0.606742	0.65493	0.133017	PC(34:0)+H	5.3283e+07	6.00751e+08	3.65853e+07	6.31733e+08	6.69898e+08	6.51345e+08	3.94798e+08	7.38605e+08	7.94626e+08	8.49174e+08	6.09618e+08	6.49632e+08	5.7792e+08	7.38405e+08	6.60035e+08
555pos	PC(34:0e)+H	PC	(18:0e/16:0)	(18:0e)	(16:0)			748.621	C42 H87 O7 N1 P1	15.6321	1.80987	0.638186	0.00500093	PC(34:0e)+H	1.83888e+09	1.59213e+09	1.53694e+09	1.53543e+09	1.55218e+09	1.55693e+09	3.2764e+09	2.59021e+09	2.27456e+09	3.15644e+09	1.93324e+09	1.83137e+09	2.0817e+09	2.093e+09	2.13251e+09
556pos	PC(34:1)+H	PC	(16:0/18:1)	(16:0)	(18:1)			760.585	C42 H83 O8 N1 P1	13.6845	7.44667	0.959028	0.0128147	PC(34:1)+H	7.96393e+10	7.79442e+10	8.26106e+10	7.66357e+10	7.87285e+10	8.06453e+10	8.24403e+10	8.48648e+10	8.06414e+10	8.45164e+10	8.31538e+10	8.09313e+10	8.31e+10	8.31021e+10	8.42238e+10
557pos	PC(34:1)+H	PC	(16:0/18:1)	(16:0)	(18:1)			760.585	C42 H83 O8 N1 P1	13.9048	2.0711	0.93018	0.206175	PC(34:1)+H	1.11394e+10	1.10674e+10	8.78877e+09	1.06275e+10	1.10665e+10	9.37737e+09	1.2206e+10	1.11413e+10	1.1254e+10	1.19257e+10	9.44604e+09	1.07525e+10	1.03064e+10	1.02998e+10	1.04531e+10
559pos	PC(34:1)+H	PC	(34:1)	(34:1)				760.585	C42 H83 O8 N1 P1	15.3471	0.454288	0.512645	0.0822481	PC(34:1)+H	5.35478e+07	1.14089e+08	3.95448e+07	1.26337e+08	6.87646e+07	3.74184e+07	6.52368e+07	2.67104e+08	1.01387e+08	1.5509e+08	7.0227e+07	1.98669e+08	1.36288e+08	1.23055e+08	8.24231e+07
561pos	PC(34:1)+H	PC	(16:0/18:1)	(16:0)	(18:1)			760.585	C42 H83 O8 N1 P1	15.952	0.264654	0.816002	0.211731	PC(34:1)+H	1.7523e+08	1.58612e+08	1.58735e+08	1.62006e+08	1.56568e+08	2.76969e+08	2.59273e+08	2.10007e+08	3.10939e+08	2.31283e+08	1.63417e+08	1.58559e+08	2.45562e+08	1.94147e+08	1.96204e+08
562pos	PC(34:1)+H	PC	(34:1)	(34:1)				760.585	C42 H83 O8 N1 P1	16.2408	0.256512	0.48458	0.00544717	PC(34:1)+H	2.22766e+07	3.0378e+07	1.22933e+07	8.53574e+06	1.29032e+07	1.61871e+07	3.21298e+07	2.67428e+07	4.05213e+07	5.26877e+07	2.8276e+07	3.13184e+07	1.41671e+07	1.34629e+07	8.39229e+06
563pos	PC(34:1)+H	PC	(16:0/18:1)	(16:0)	(18:1)			760.585	C42 H83 O8 N1 P1	16.7597	0.102548	0.651876	0.204452	PC(34:1)+H	2.00968e+07	2.11915e+07	6.3676e+06	4.9944e+06	9.69041e+06	1.78079e+07	1.28599e+07	2.25971e+07	5.33446e+06	3.64522e+07	2.04826e+07	2.52247e+07	2.22768e+07	2.81915e+07	2.13517e+07
564pos	PC(34:1)+H	PC	(34:1)	(34:1)				760.585	C42 H83 O8 N1 P1	16.943	0.189208	1.33463	0.365582	PC(34:1)+H	1.6438e+07	2.11915e+07	6.3676e+06	2.28584e+07	2.21022e+07	2.09984e+07	2.77756e+07	2.25971e+07	5.33446e+06	1.65266e+07	3.59203e+06	6.56087e+06	2.12196e+07	2.81915e+07	2.13517e+07
565pos	PC(34:1e)+H	PC	(16:0e/18:1)	(16:0e)	(18:1)			746.606	C42 H85 O7 N1 P1	14.4851	2.02424	0.806135	0.00130662	PC(34:1e)+H	1.7884e+10	1.69239e+10	1.60438e+10	1.60231e+10	1.61803e+10	1.61891e+10	2.31083e+10	2.10171e+10	2.02921e+10	2.23541e+10	1.85137e+10	1.78258e+10	1.88193e+10	1.67503e+10	1.89979e+10
567pos	PC(34:1e)+H	PC	(34:1e)	(34:1e)				746.606	C42 H85 O7 N1 P1	14.9182	0.104269	1.02223	0.927856	PC(34:1e)+H	2.34055e+07	2.42396e+07	1.65508e+07	3.52619e+07	1.82834e+07	3.179e+07	3.16161e+07	3.33082e+07	6.62173e+06	1.2507e+07	2.50978e+07	3.7128e+07	2.07764e+07	2.42342e+07	3.35394e+07
568pos	PC(34:1e)+H	PC	(34:1e)	(34:1e)				746.606	C42 H85 O7 N1 P1	15.4618	0.454051	0.865937	0.232487	PC(34:1e)+H	4.85329e+08	3.29175e+08	3.42936e+08	4.34772e+08	3.22915e+08	4.2145e+08	4.94596e+08	4.633e+08	4.26095e+08	6.03938e+08	3.72473e+08	3.37919e+08	5.23353e+08	4.12009e+08	4.1271e+08
569pos	PC(34:1p)+H	PC	(16:0p/18:1)	(16:0p)	(18:1)			744.59	C42 H83 O7 N1 P1	14.3032	2.72854	1.05456	0.747366	PC(34:1p)+H	9.03729e+09	8.25514e+09	8.48193e+09	8.57054e+09	8.55449e+09	7.39835e+09	3.47383e+09	1.01535e+10	9.75056e+09	1.08124e+10	4.43086e+09	9.07419e+09	9.31311e+09	9.44868e+09	9.29575e+09
570pos	PC(34:1p)+H	PC	(16:1p/18:0)	(16:1p)	(18:0)			744.59	C42 H83 O7 N1 P1	14.636	0.7039	0.556022	0.00105269	PC(16:1p/18:0)+H	1.7419e+08	2.01599e+08	1.79862e+08	2.51061e+08	1.71544e+08	6.02236e+07	3.4144e+08	3.40851e+08	2.78152e+08	3.59207e+08	2.73642e+08	2.744e+08	3.0443e+08	3.03578e+08	3.3317e+08
571pos	PC(34:1p)+H	PC	(16:1p/18:0)	(16:1p)	(18:0)			744.59	C42 H83 O7 N1 P1	14.79	0.113055	0.788519	0.348019	PC(16:1p/18:0)+H	1.0215e+08	1.08992e+08	4.42216e+07	9.77936e+07	9.80486e+07	9.4066e+07	1.68801e+08	1.44312e+08	1.27544e+08	7.18895e+06	1.19231e+08	1.24437e+08	1.16579e+08	1.28775e+08	1.27721e+08
572pos	PC(34:2)+H	PC	(16:1/18:1)	(16:1)	(18:1)			758.569	C42 H81 O8 N1 P1	12.5741	5.41628	1.11286	0.540688	PC(34:2)+H	1.57691e+10	3.02262e+10	1.52171e+10	1.65551e+10	3.22158e+10	1.47751e+10	1.98545e+10	1.86298e+10	1.77674e+10	1.88924e+10	1.87822e+10	1.81802e+10	1.70134e+10	1.97296e+10	1.79536e+10
573pos	PC(34:2)+H	PC	(16:0/18:2)	(16:0)	(18:2)			758.569	C42 H81 O8 N1 P1	12.7307	6.47201	0.653961	0.122626	PC(34:2)+H	3.10243e+10	8.06902e+08	3.11893e+10	2.98378e+10	0	3.0106e+10	3.0222e+10	3.41165e+10	3.30794e+10	3.30512e+10	2.88908e+10	2.86704e+10	3.11514e+10	3.04087e+10	3.26698e+10
575pos	PC(34:2)+H	PC	(16:1/18:1)	(16:1)	(18:1)			758.569	C42 H81 O8 N1 P1	13.355	0.333315	0.878962	0.0717689	PC(34:2)+H	8.58591e+08	8.3137e+08	6.72435e+08	7.26234e+08	6.83634e+08	7.3427e+08	8.45968e+08	7.67203e+08	8.38748e+08	1.04849e+09	7.96506e+08	8.3019e+08	8.83606e+08	9.09382e+08	9.35985e+08
576pos	PC(34:2)+H	PC	(34:2)	(34:2)				758.569	C42 H81 O8 N1 P1	14.747	0.16965	0.84032	0.551702	PC(34:2)+H	3.37159e+08	2.47743e+08	3.21734e+08	2.66259e+07	3.13508e+08	2.32963e+08	3.73017e+08	3.56768e+08	3.89202e+08	2.30192e+06	3.4338e+08	2.96247e+08	2.73033e+08	3.55569e+08	3.43021e+08
578pos	PC(34:2e)+H	PC	(16:0e/18:2)	(16:0e)	(18:2)			744.59	C42 H83 O7 N1 P1	13.4535	1.09553	0.618587	0.190571	PC(34:2e)+H	9.22745e+07	1.33816e+09	1.11572e+09	1.21635e+08	1.29898e+09	4.01476e+08	2.00299e+08	1.35081e+09	1.44477e+09	1.6876e+09	1.08338e+09	1.29479e+09	1.43259e+09	1.09933e+09	1.20167e+09
582pos	PC(34:2e)+H	PC	(34:2e)	(34:2e)				744.59	C42 H83 O7 N1 P1	14.6665	0.44139	0.52964	0.208986	PC(34:2e)+H	2.66778e+07	2.17666e+08	4.32238e+07	2.2486e+08	5.1438e+07	6.02236e+07	3.54156e+08	3.46054e+07	2.80661e+08	7.18895e+06	2.60039e+08	2.41676e+08	2.59069e+08	2.74313e+08	2.69532e+08
585pos	PC(34:2p)+H	PC	(34:2p)	(34:2p)				742.575	C42 H81 O7 N1 P1	13.1308	1.11732	0.699656	0.536163	PC(34:2p)+H	4.90416e+08	2.18519e+07	2.13704e+09	4.34945e+08	2.19606e+09	4.35111e+08	1.86736e+07	2.5608e+09	2.50003e+09	6.03673e+08	1.2091e+08	2.36481e+09	2.38245e+09	2.39132e+09	2.33127e+09
586pos	PC(34:2p)+H	PC	(16:0p/18:2)	(16:0p)	(18:2)			742.575	C42 H81 O7 N1 P1	13.3232	1.05754	1.15067	0.72137	PC(34:2p)+H	1.6839e+09	1.70161e+09	5.40313e+08	5.54693e+08	5.13894e+08	1.61025e+09	3.41593e+08	1.95752e+09	3.56855e+08	7.78574e+08	1.8104e+09	4.94895e+08	1.82837e+09	1.67097e+09	1.76534e+09
588pos	PC(34:2p)+H	PC	(34:2p)	(34:2p)				742.575	C42 H81 O7 N1 P1	13.939	0.131917	0.638293	0.035225	PC(34:2p)+H	1.22902e+07	1.08856e+07	1.55909e+07	1.75805e+07	1.27665e+07	1.43797e+07	1.82776e+07	2.87453e+07	1.93083e+07	3.25072e+07	1.17286e+07	2.02404e+07	1.96606e+07	2.36094e+07	1.30786e+07
592pos	PC(34:3)+H	PC	(16:0/18:3)	(16:0)	(18:3)			756.554	C42 H79 O8 N1 P1	12.0899	3.75595	1.2635	0.622624	PC(34:3)+H	1.50347e+10	1.45278e+10	1.40114e+10	1.46062e+09	1.48274e+08	1.40486e+10	5.75003e+09	5.03194e+09	9.87603e+08	2.09122e+10	4.47463e+09	9.72241e+09	3.4598e+08	2.90907e+08	2.82141e+08
595pos	PC(34:3)+H	PC	(34:3)	(34:3)				756.554	C42 H79 O8 N1 P1	13.5435	0.301922	1.49104	0.0134538	PC(34:3)+H	2.75505e+07	3.45478e+07	3.83484e+07	4.21929e+07	2.5207e+07	4.20886e+07	2.61726e+07	1.32141e+07	2.07329e+07	3.08997e+07	2.49255e+07	2.48529e+07	3.37045e+07	2.68755e+07	2.34747e+07
596pos	PC(34:3)+H	PC	(34:3)	(34:3)				756.554	C42 H79 O8 N1 P1	13.883	0.129005	0.900646	0.090214	PC(34:3)+H	5.3741e+07	5.8257e+07	5.76218e+07	4.96644e+07	5.64062e+07	4.81333e+07	7.06006e+07	5.99598e+07	5.9036e+07	6.30741e+07	5.21694e+07	5.47059e+07	5.60283e+07	6.17505e+07	6.26635e+07
597pos	PC(34:3)+H	PC	(34:3)	(34:3)				756.554	C42 H79 O8 N1 P1	14.074	0.169108	0.959469	0.490479	PC(34:3)+H	5.02383e+07	5.68099e+07	5.20175e+07	4.47573e+07	5.71723e+07	5.00437e+07	4.71848e+07	5.25937e+07	6.25263e+07	5.97312e+07	5.15879e+07	5.05545e+07	2.38316e+07	4.95195e+07	5.10404e+07
598pos	PC(34:3)+H	PC	(34:3)	(34:3)				756.554	C42 H79 O8 N1 P1	14.44	0.505217	1.46571	0.0931273	PC(34:3)+H	1.13399e+08	1.04406e+08	1.34051e+08	1.02131e+08	1.18079e+08	9.81248e+07	3.31987e+07	9.60304e+07	1.26609e+08	1.04974e+08	8.64302e+07	1.00055e+07	1.03313e+08	1.31305e+08	1.28275e+08
599pos	PC(34:3p)+H	PC	(34:3p)	(34:3p)				740.559	C42 H79 O7 N1 P1	12.179	0.0670345	0.652685	0.200431	PC(34:3p)+H	5.61998e+06	2.779e+06	4.43188e+06	1.85879e+06	5.26816e+06	3.6122e+06	2.20083e+06	1.20068e+07	4.0179e+06	7.72357e+06	4.91525e+06	5.24808e+06	7.12532e+06	4.86301e+06	3.34611e+06
600pos	PC(34:3p)+H	PC	(34:3p)	(34:3p)				740.559	C42 H79 O7 N1 P1	12.3767	0.0761188	0.965663	0.860574	PC(34:3p)+H	1.57398e+07	1.45864e+07	1.54413e+07	1.38308e+07	2.21653e+07	1.47072e+07	2.40465e+07	2.14532e+07	2.21217e+07	5.45234e+06	1.41559e+07	1.26715e+07	1.59791e+07	1.54008e+07	1.59999e+07
604pos	PC(34:4)+H	PC	(16:1/18:3)	(16:1)	(18:3)			754.538	C42 H77 O8 N1 P1	11.2516	1.50956	0.660799	0.00103172	PC(34:4)+H	1.40931e+09	1.35209e+09	1.28727e+09	1.2622e+09	1.29909e+09	1.38797e+09	2.32652e+09	1.95802e+09	2.46933e+09	2.13258e+09	1.65892e+09	1.55805e+09	1.68024e+09	1.6929e+09	1.6675e+09
603pos	PC(34:4)+H	PC	(16:1/18:3)	(16:1)	(18:3)			754.538	C42 H77 O8 N1 P1	10.9237	0.647333	0.632776	0.00162191	PC(34:4)+H	2.01688e+08	1.86299e+08	1.98066e+08	1.80213e+08	2.15046e+08	1.906e+08	3.82116e+08	3.2759e+08	3.39298e+08	3.42131e+08	2.41936e+08	2.18948e+08	2.72086e+08	2.8765e+08	2.7787e+08
608pos	PC(34:4p)+H	PC	(34:4p)	(34:4p)				738.543	C42 H77 O7 N1 P1	11.1489	0.0797311	0.701284	0.112987	PC(34:4p)+H	6.74903e+06	9.3702e+06	1.02451e+07	1.72881e+07	1.09505e+07	6.08359e+06	2.15777e+07	9.45162e+06	1.65759e+07	1.36709e+07	9.74325e+06	1.5517e+07	1.17668e+07	1.48822e+07	1.48886e+07
609pos	PC(34:4p)+H	PC	(14:0p/20:4)	(14:0p)	(20:4)			738.543	C42 H77 O7 N1 P1	11.6275	0.119289	0.671915	0.184909	PC(34:4p)+H	3.24762e+07	3.54887e+07	1.83756e+07	3.25473e+07	1.56276e+07	5.97025e+06	4.41681e+07	1.3843e+07	5.71586e+07	3.90759e+07	3.36702e+07	2.11665e+07	3.3182e+07	3.84108e+07	3.42038e+07
611pos	PC(34:5)+H	PC	(14:0/20:5)	(14:0)	(20:5)			752.522	C42 H75 O8 N1 P1	10.3778	0.940025	0.48461	0.000670205	PC(34:5)+H	2.12592e+08	1.86074e+08	1.80117e+08	1.31735e+08	1.84817e+08	1.79305e+08	4.36398e+08	3.9752e+08	4.22308e+08	4.52149e+08	2.82086e+08	2.27077e+08	2.44522e+08	2.65348e+08	2.72189e+08
614pos	PC(34:5)+H	PC	(34:5)	(34:5)				752.522	C42 H75 O8 N1 P1	12.3789	0.215075	1.10243	0.740462	PC(34:5)+H	1.49793e+07	7.5268e+07	5.76694e+07	2.59846e+07	5.59933e+07	1.68547e+07	4.01923e+07	2.07337e+07	4.9982e+07	4.76627e+07	2.954e+07	3.57118e+07	1.54391e+07	3.0147e+07	3.31101e+07
617pos	PC(35:0)+H	PC	(18:0/17:0)	(18:0)	(17:0)			776.616	C43 H87 O8 N1 P1	15.2146	1.39482	0.583299	0.0231984	PC(35:0)+H	1.23477e+09	3.56842e+07	1.06016e+09	1.0236e+09	4.13336e+08	1.1414e+09	1.62847e+09	1.38364e+09	1.49499e+09	1.65401e+09	1.11908e+09	1.13564e+09	1.31675e+09	1.19187e+09	1.26548e+09
618pos	PC(35:0)+H	PC	(16:0/19:0)	(16:0)	(19:0)			776.616	C43 H87 O8 N1 P1	15.4395	0.30875	0.880723	0.0617538	PC(35:0)+H	4.67692e+08	3.968e+08	3.87377e+08	4.0663e+08	4.04341e+08	4.3057e+08	4.62557e+08	4.7318e+08	5.33582e+08	5.43822e+08	3.98872e+08	4.19082e+08	484790553	3.34501e+08	4.68819e+08
619pos	PC(35:0e)+H	PC	(35:0e)	(35:0e)				762.637	C43 H89 O7 N1 P1	16.2521	0.262372	0.374945	0.0225958	PC(35:0e)+H	6.5438e+06	6.97025e+06	2.15071e+07	2.05628e+07	2.58728e+06	7.41343e+06	4.00135e+07	3.5267e+07	3.08413e+07	4.29054e+07	2.24239e+07	3.46705e+06	2.4796e+07	2.64552e+07	2.61483e+07
621pos	PC(35:0p)+H	PC	(35:0p)	(35:0p)				760.621	C43 H87 O7 N1 P1	17.171	0.130003	0.897512	0.621505	PC(35:0p)+H	3.67994e+07	3.68357e+07	2.88627e+07	3.38981e+07	3.698e+07	3.43085e+07	3.71456e+06	4.84293e+07	4.87091e+07	5.68762e+07	3.75468e+07	3.61242e+07	4.19962e+07	4.2258e+07	4.36966e+07
622pos	PC(35:0p)+H	PC	(35:0p)	(35:0p)				760.621	C43 H87 O7 N1 P1	17.4276	0.0619127	0.839277	0.702995	PC(35:0p)+H	1.2191e+07	2.78534e+06	3.30448e+06	8.33692e+06	4.39627e+06	4.93204e+06	5.73112e+06	8.82358e+06	1.88555e+07	2.27576e+06	3.2939e+06	3.84996e+06	8.04245e+06	1.16625e+07	9.79545e+06
625pos	PC(35:1)+H	PC	(17:0/18:1)	(17:0)	(18:1)			774.601	C43 H85 O8 N1 P1	14.3257	1.70405	0.899693	0.00646142	PC(35:1)+H	1.29696e+10	1.31281e+10	1.11225e+10	1.28526e+10	1.27767e+10	1.30703e+10	1.40136e+10	1.42744e+10	1.45961e+10	1.48922e+10	1.33808e+10	1.3227e+10	6.07728e+09	1.39785e+10	1.24957e+10
626pos	PC(35:1)+H	PC	(35:1)	(35:1)				774.601	C43 H85 O8 N1 P1	15.08	0.0990557	0.871467	0.0273888	PC(35:1)+H	9.70782e+07	9.5331e+07	9.44029e+07	1.11324e+08	1.00531e+08	1.00842e+08	1.25341e+08	1.21672e+08	1.20121e+08	1.23254e+08	9.59691e+07	1.01574e+08	1.01099e+08	1.01672e+08	1.03731e+08
627pos	PC(35:1)+H	PC	(35:1)	(35:1)				774.601	C43 H85 O8 N1 P1	16.5583	0.661678	0.701712	0.00919348	PC(35:1)+H	3.67515e+08	3.31401e+08	3.15379e+08	3.37866e+08	3.34175e+08	3.32672e+08	6.17879e+08	4.6608e+08	4.93843e+08	5.74018e+08	3.94701e+08	3.30738e+08	3.89771e+08	4.00488e+08	4.56504e+08
628pos	PC(35:1)+H	PC	(35:1)	(35:1)				774.601	C43 H85 O8 N1 P1	16.7848	0.217152	0.767284	0.461824	PC(35:1)+H	1.76187e+07	2.37844e+07	3.30678e+07	1.61985e+07	3.84635e+07	3.83577e+07	8.21987e+07	1.40545e+07	2.87977e+07	4.42958e+07	3.35237e+07	1.542e+07	1.85883e+07	3.74067e+07	3.84468e+07
636pos	PC(35:2)+H	PC	(35:2)	(35:2)				772.585	C43 H83 O8 N1 P1	13.9538	0.401703	1.31177	0.266891	PC(35:2)+H	1.00218e+08	8.59137e+07	8.46017e+07	9.10716e+07	8.64417e+07	5.20521e+07	9.64801e+07	8.23706e+07	5.18641e+07	1.00885e+08	167466	4.96262e+07	1.08226e+08	1.02643e+08	9.81781e+07
638pos	PC(35:2)+H	PC	(35:2)	(35:2)				772.585	C43 H83 O8 N1 P1	15.6341	0.314347	0.754552	0.0328675	PC(35:2)+H	2.78499e+08	1.70334e+08	2.47898e+08	2.58346e+08	2.44066e+08	1.73272e+08	2.67286e+08	2.67169e+08	3.39947e+08	4.03725e+08	2.85975e+08	2.54745e+08	2.91924e+08	2.17466e+08	3.28007e+08
640pos	PC(35:2p)+H	PC	(35:2p)	(35:2p)				756.59	C43 H83 O7 N1 P1	13.9747	0.188553	1.00905	0.968153	PC(35:2p)+H	2.95409e+07	9.19006e+07	7.11658e+07	1.26047e+08	7.67681e+07	1.70131e+08	9.59632e+07	1.06082e+08	1.02116e+08	1.03889e+08	7.18623e+07	8.05717e+07	2.01576e+08	1.49081e+08	8.89069e+07
641pos	PC(35:2p)+H	PC	(35:2p)	(35:2p)				756.59	C43 H83 O7 N1 P1	14.16	0.405312	0.463387	0.211074	PC(35:2p)+H	1.30422e+08	3.4363e+06	3.17204e+06	914378	1.43623e+08	2.61152e+06	4.47454e+06	1.65915e+08	1.76622e+07	1.65745e+08	1.26258e+08	1.33212e+08	1.41777e+08	1.4886e+08	1.46193e+08
643pos	PC(35:3)+H	PC	(17:1/18:2)	(17:1)	(18:2)			770.569	C43 H81 O8 N1 P1	12.1953	0.529513	0.967435	0.340777	PC(35:3)+H	3.60155e+08	3.80499e+08	3.60207e+08	3.45276e+08	3.51981e+08	3.74222e+08	3.91875e+08	3.71652e+08	3.99017e+08	3.98524e+08	3.42717e+08	3.41678e+08	3.77351e+08	3.71316e+08	3.72875e+08
644pos	PC(35:3)+H	PC	(17:1/18:2)	(17:1)	(18:2)			770.569	C43 H81 O8 N1 P1	12.3811	0.470335	0.95389	0.154447	PC(35:3)+H	3.86687e+08	3.51216e+08	3.73051e+08	3.41025e+08	3.96564e+08	3.74777e+08	4.15514e+08	3.80365e+08	4.08513e+08	3.81715e+08	3.7884e+08	3.65848e+08	3.86375e+08	3.76391e+08	3.72879e+08
646pos	PC(35:3)+H	PC	(35:3)	(35:3)				770.569	C43 H81 O8 N1 P1	12.8192	0.190155	0.870015	0.0014607	PC(35:3)+H	2.74609e+08	2.81655e+08	2.43318e+08	2.60956e+08	2.46792e+08	2.65008e+08	3.0764e+08	3.10052e+08	3.01475e+08	3.23145e+08	2.82335e+08	2.82608e+08	2.87042e+08	2.96744e+08	2.27871e+08
649pos	PC(35:3p)+H	PC	(35:3p)	(35:3p)				754.575	C43 H81 O7 N1 P1	13.383	0.0411847	0.884259	0.183726	PC(35:3p)+H	2.17593e+07	2.21e+07	2.11646e+07	1.74653e+07	1.94893e+07	1.65413e+07	2.58702e+07	2.66759e+07	1.74775e+07	2.25979e+07	2.30364e+07	1.83747e+07	2.28839e+07	1.01907e+07	2.13242e+07
651pos	PC(35:4)+H	PC	(15:0/20:4)	(15:0)	(20:4)			768.554	C43 H79 O8 N1 P1	11.8977	0.366486	0.769955	0.253531	PC(15:0/20:4)+H	4.13898e+08	4.70519e+08	4.28565e+08	4.23165e+08	4.36606e+08	6.12491e+08	9.61473e+08	8.20607e+08	2.09887e+08	6.63144e+08	5.05219e+08	4.57081e+08	5.64273e+08	5.59496e+08	5.37894e+08
652pos	PC(35:4)+H	PC	(35:4)	(35:4)				768.554	C43 H79 O8 N1 P1	12.155	0.0691057	0.845926	0.358046	PC(35:4)+H	4.74052e+07	3.3624e+07	3.86208e+07	3.51127e+07	3.67206e+07	3.63049e+07	5.87869e+07	4.7596e+07	1.95153e+07	6.69764e+07	3.69953e+07	3.94069e+07	3.09248e+07	3.93866e+07	4.85204e+07
653pos	PC(35:4)+H	PC	(35:4)	(35:4)				768.554	C43 H79 O8 N1 P1	13.3283	1.01423	1.2606	0.105787	PC(35:4)+H	4.05522e+08	5.03167e+08	7.82356e+08	7.43047e+08	4.55113e+08	6.05223e+08	5.35711e+08	3.90465e+08	5.02008e+08	5.01754e+08	4.35474e+08	4.06622e+08	7.72422e+08	3.83493e+08	5.33375e+08
654pos	PC(35:4)+H	PC	(35:4)	(35:4)				768.554	C43 H79 O8 N1 P1	13.5224	0.510524	1.03978	0.654849	PC(35:4)+H	2.75437e+08	3.75086e+08	3.16001e+08	2.57729e+08	3.0576e+08	2.95198e+08	3.21145e+08	3.64374e+08	2.59098e+08	2.50815e+08	2.50389e+08	3.09567e+08	4.09886e+08	3.32594e+08	2.58918e+08
655pos	PC(35:4)+H	PC	(35:4)	(35:4)				768.554	C43 H79 O8 N1 P1	13.9375	0.562912	0.794561	0.158336	PC(35:4)+H	4.0331e+08	3.89989e+08	4.403e+08	4.63656e+08	7.61458e+07	4.13423e+08	4.837e+08	4.6253e+08	4.59067e+08	5.31053e+08	3.95467e+08	4.20424e+08	4.40222e+08	4.27969e+08	3.95611e+08
656pos	PC(35:4)+H	PC	(35:4)	(35:4)				768.554	C43 H79 O8 N1 P1	14.1853	3.03912	1.03168	0.699406	PC(35:4)+H	1.11148e+10	1.12153e+10	1.09335e+10	1.1397e+10	1.14293e+10	1.08153e+10	1.17699e+10	1.21223e+10	1.23433e+10	6.70124e+09	1.11038e+10	1.08103e+10	1.13965e+10	1.12184e+10	1.14651e+10
658pos	PC(35:5)+H	PC	(15:0/20:5)	(15:0)	(20:5)			766.538	C43 H77 O8 N1 P1	11.0584	0.512203	0.676107	0.00111848	PC(35:5)+H	1.88422e+08	1.52332e+08	1.50941e+08	1.81014e+08	1.51782e+08	1.5319e+08	2.66459e+08	2.44386e+08	2.62343e+08	2.84876e+08	1.99414e+08	1.88566e+08	2.08039e+08	2.08579e+08	2.05546e+08
659pos	PC(35:5)+H	PC	(35:5)	(35:5)				766.538	C43 H77 O8 N1 P1	11.2228	0.0748172	0.767766	0.292608	PC(35:5)+H	2.08807e+07	1.91634e+07	1.86598e+07	9.77595e+06	6.61858e+06	6.41693e+06	1.9653e+07	1.62047e+07	2.90654e+07	1.4389e+07	1.4726e+07	1.21342e+07	1.18465e+07	1.817e+07	1.1196e+07
660pos	PC(35:5)+H	PC	(35:5)	(35:5)				766.538	C43 H77 O8 N1 P1	12.9922	1.84788	1.12976	0.74703	PC(35:5)+H	4.50117e+09	4.33916e+09	4.3439e+09	0	4.72637e+09	4.34406e+09	0	5.08084e+09	5.43439e+09	0	4.74122e+09	4.4422e+09	4.95497e+09	4.72627e+09	4.79017e+09
661pos	PC(35:5)+H	PC	(35:5)	(35:5)				766.538	C43 H77 O8 N1 P1	13.3202	0.922632	0.859287	0.00416627	PC(35:5)+H	5.91809e+09	5.59085e+09	5.55176e+09	5.53258e+09	5.37953e+09	5.57394e+09	6.95749e+09	6.61183e+09	6.6848e+09	7.17911e+09	5.82999e+09	5.77702e+09	6.06913e+09	6.24781e+09	6.21437e+09
662pos	PC(35:6)+H	PC	(35:6)	(35:6)				764.522	C43 H75 O8 N1 P1	11.8333	0.133366	1.06649	0.675074	PC(35:6)+H	2.07048e+07	1.84533e+07	1.71584e+07	1.967e+07	1.40915e+07	1.38418e+07	1.89987e+07	2.3391e+07	1.43489e+07	1.6155e+07	1.74227e+07	7.12504e+06	2.5805e+07	1.71449e+07	1.73165e+07
663pos	PC(35:6)+H	PC	(35:6)	(35:6)				764.522	C43 H75 O8 N1 P1	12.1563	0.588491	0.780087	0.0150909	PC(35:6)+H	1.69625e+09	1.72906e+09	1.55236e+09	1.60965e+09	1.44061e+09	9.54647e+08	2.06743e+09	1.85127e+09	2.05667e+09	2.16596e+09	1.65351e+09	1.72001e+09	1.92303e+09	1.85226e+09	1.74729e+09
664pos	PC(35:6)+H	PC	(35:6)	(35:6)				764.522	C43 H75 O8 N1 P1	12.5502	0.96646	1.01053	0.635117	PC(35:6)+H	9.41291e+08	9.18692e+08	9.36783e+08	9.07103e+08	8.85675e+08	9.37567e+08	9.70059e+08	9.46537e+08	8.86976e+08	8.73901e+08	9.2775e+08	8.6428e+08	9.72744e+08	1.07163e+09	8.86244e+08
665pos	PC(36:0)+H	PC	(36:0)	(36:0)				790.632	C44 H89 O8 N1 P1	15.8727	0.233427	0.553173	0.0250486	PC(36:0)+H	1.65627e+07	2.94216e+07	2.02975e+07	4.66534e+07	2.92039e+07	9.02565e+06	5.98682e+07	4.48822e+07	5.3522e+07	5.50247e+07	3.68793e+07	2.30923e+07	3.02189e+07	3.40391e+07	3.21218e+07
667pos	PC(36:0e)+H	PC	(36:0e)	(36:0e)				776.653	C44 H91 O7 N1 P1	15.894	0.583997	0.660028	0.166298	PC(36:0e)+H	2.04553e+08	2.39273e+08	1.90263e+08	1.87582e+08	2.00683e+08	1.80815e+08	4.61927e+08	3.36984e+08	3.32298e+08	4.46077e+08	2.42672e+08	2.95099e+06	2.58524e+08	2.61134e+08	2.68385e+08
669pos	PC(36:0p)+H	PC	(14:0p/22:0)	(14:0p)	(22:0)			774.637	C44 H89 O7 N1 P1	16.6929	0.218554	0.651648	0.00780848	PC(14:0p/22:0)+H	2.91333e+07	2.53108e+07	2.72416e+07	2.66479e+07	2.4424e+07	2.42572e+07	5.02223e+07	3.97025e+07	3.95438e+07	5.2762e+07	3.2721e+07	2.59987e+07	2.59882e+07	3.33069e+07	3.10234e+07
670pos	PC(36:1)+H	PC	(18:0/18:1)	(18:0)	(18:1)			788.616	C44 H87 O8 N1 P1	14.9528	4.7542	0.908265	0.00718305	PC(36:1)+H	5.32144e+10	5.05471e+10	5.00319e+10	5.02302e+10	5.03336e+10	4.74289e+10	5.78937e+10	5.65458e+10	5.62829e+10	5.8745e+10	5.14227e+10	5.13765e+10	5.21246e+10	5.46194e+10	5.29149e+10
671pos	PC(36:1e)+H	PC	(18:0e/18:1)	(18:0e)	(18:1)			774.637	C44 H89 O7 N1 P1	15.7509	2.81087	0.592936	0.00284208	PC(36:1e)+H	3.44545e+09	3.07305e+09	2.85275e+09	2.65e+09	3.09162e+09	2.58162e+09	6.25866e+09	5.15302e+09	4.41789e+09	6.52827e+09	3.84961e+09	3.63469e+09	3.52426e+09	4.07818e+09	4.30303e+09
672pos	PC(36:1e)+H	PC	(36:1e)	(36:1e)				774.637	C44 H89 O7 N1 P1	16.6957	0.223625	0.646931	0.00902693	PC(36:1e)+H	3.03102e+07	2.69585e+07	2.62795e+07	2.76336e+07	2.6099e+07	2.39863e+07	5.46191e+07	4.31743e+07	3.90837e+07	5.2762e+07	3.2721e+07	2.69204e+07	3.16487e+07	3.05425e+07	3.39825e+07
673pos	PC(36:1p)+H	PC	(18:0p/18:1)	(18:0p)	(18:1)			772.621	C44 H87 O7 N1 P1	15.5694	2.01617	0.681162	0.00942337	PC(36:1p)+H	3.38889e+09	2.80719e+09	2.97935e+09	2.49429e+09	2.6488e+09	2.49204e+09	5.30344e+09	4.23162e+09	4.19669e+09	4.90118e+09	3.0133e+09	3.033e+09	3.74776e+09	3.34279e+09	3.29495e+09
674pos	PC(36:2)+H	PC	(18:1/18:1)	(18:1)	(18:1)			786.601	C44 H85 O8 N1 P1	13.8192	3.5217	0.911732	0.00587677	PC(36:2)+H	3.67275e+10	3.5625e+10	3.48682e+10	3.46685e+10	3.42004e+10	3.65337e+10	4.19035e+10	4.03408e+10	3.66455e+10	3.99843e+10	3.76032e+10	3.67309e+10	3.83527e+10	3.73513e+10	3.75009e+10
675pos	PC(36:2)+H	PC	(18:0/18:2)	(18:0)	(18:2)			786.601	C44 H85 O8 N1 P1	13.9899	3.01849	0.924245	0.0216686	PC(36:2)+H	2.14892e+10	2.18255e+10	2.05359e+10	2.13429e+10	2.26514e+10	2.22524e+10	2.40027e+10	2.38007e+10	2.46163e+10	2.46405e+10	2.2788e+10	2.09123e+10	2.14447e+10	2.25205e+10	2.30641e+10
676pos	PC(36:2)+H	PC	(36:2)	(36:2)				786.601	C44 H85 O8 N1 P1	14.3809	0.106755	0.86352	0.527217	PC(36:2)+H	2.81076e+08	3.02564e+08	2.26973e+08	2.59794e+08	2.77526e+08	2.8164e+07	3.50304e+08	3.58063e+08	2.49714e+08	2.20637e+08	1.19861e+08	2.95011e+08	2.7993e+08	3.06174e+08	2.92403e+08
680pos	PC(36:2e)+H	PC	(36:2e)	(36:2e)				772.621	C44 H87 O7 N1 P1	14.563	2.27561	0.643672	0.0115065	PC(36:2e)+H	4.38894e+09	4.29063e+09	1.75941e+09	4.0244e+09	1.85443e+09	4.13207e+09	6.14793e+09	5.76285e+09	4.28447e+09	6.16842e+09	4.73021e+09	4.67675e+09	5.10226e+09	5.04386e+09	4.85927e+09
682pos	PC(36:2e)+H	PC	(36:2e)	(36:2e)				772.621	C44 H87 O7 N1 P1	15.5665	2.20341	0.674968	0.00275642	PC(36:2e)+H	3.33602e+09	3.05288e+09	2.98987e+09	2.82292e+09	2.92621e+09	2.88268e+09	5.29109e+09	4.52197e+09	4.30297e+09	5.58309e+09	3.56492e+09	3.41957e+09	3.65229e+09	3.78568e+09	3.76061e+09
681pos	PC(36:2e)+H	PC	(18:0e/18:2)	(18:0e)	(18:2)			772.621	C44 H87 O7 N1 P1	14.7613	0.293816	0.809842	0.00837981	PC(36:2e)+H	6.76845e+08	6.56862e+08	6.27157e+08	7.12147e+08	7.34101e+08	6.29009e+08	9.34763e+08	7.90862e+08	7.68276e+08	1.00111e+09	7.47912e+08	7.40915e+08	7.30324e+08	7.78534e+08	7.75131e+08
683pos	PC(36:2p)+H	PC	(36:2p)	(36:2p)				770.606	C44 H85 O7 N1 P1	13.5686	0.351139	0.980305	0.802302	PC(36:2p)+H	2.02209e+08	2.45258e+08	2.23873e+08	2.17545e+08	2.17169e+08	2.55533e+08	2.74715e+08	2.42194e+08	1.60522e+08	2.51701e+08	2.34495e+08	2.25314e+08	2.62497e+08	2.40022e+08	2.4226e+08
684pos	PC(36:2p)+H	PC	(36:2p)	(36:2p)				770.606	C44 H85 O7 N1 P1	13.8442	0.218595	0.819653	0.48192	PC(36:2p)+H	4.01815e+08	1.41727e+08	2.99947e+08	4.08599e+08	4.17282e+08	1.37154e+08	5.04827e+08	4.51533e+08	4.16605e+08	4.16754e+08	4.03553e+08	1.07375e+07	4.24578e+08	3.84592e+08	4.57722e+08
685pos	PC(36:2p)+H	PC	(18:1p/18:1)	(18:1p)	(18:1)			770.606	C44 H85 O7 N1 P1	14.3947	0.314916	0.864801	0.0755439	PC(36:2p)+H	2.21597e+09	2.19227e+09	2.10975e+09	2.04109e+09	2.01806e+09	2.12381e+09	2.78781e+09	2.60856e+09	1.73187e+09	2.81293e+09	2.31733e+09	2.42804e+09	2.44071e+09	2.43666e+09	2.36713e+09
686pos	PC(36:2p)+H	PC	(18:1p/18:1)	(18:1p)	(18:1)			770.606	C44 H85 O7 N1 P1	14.5961	0.71125	0.762981	0.00850968	PC(36:2p)+H	9.3226e+08	8.63506e+08	7.23246e+08	8.60458e+08	8.50694e+08	8.18852e+08	1.28756e+09	1.11979e+09	1.12567e+09	1.30178e+09	9.40062e+08	8.42629e+08	1.02928e+09	1.02951e+09	1.01614e+09
687pos	PC(36:3)+H	PC	(18:1/18:2)	(18:1)	(18:2)			784.585	C44 H83 O8 N1 P1	12.8312	2.28223	0.908764	0.00244795	PC(36:3)+H	1.33374e+10	1.33702e+10	1.32541e+10	1.3384e+10	1.26789e+10	1.32198e+10	1.51998e+10	1.47721e+10	1.49753e+10	1.50881e+10	1.3805e+10	1.336e+10	1.39504e+10	1.42886e+10	1.42234e+10
688pos	PC(36:3)+H	PC	(16:0/20:3)	(16:0)	(20:3)			784.585	C44 H83 O8 N1 P1	13.0396	1.83504	0.909231	0.0235534	PC(36:3)+H	9.15282e+09	9.35509e+09	8.53904e+09	8.96782e+09	8.76131e+09	8.91654e+09	1.07319e+10	1.02645e+10	1.01273e+10	1.01398e+10	8.80573e+09	8.98361e+09	9.79147e+09	9.59054e+09	9.50224e+09
689pos	PC(36:3)+H	PC	(16:0/20:3)	(16:0)	(20:3)			784.585	C44 H83 O8 N1 P1	13.4338	0.595549	0.873317	0.00236622	PC(36:3)+H	3.02664e+09	3.00367e+09	2.73636e+09	2.83346e+09	3.06981e+09	2.74878e+09	3.44441e+09	3.26087e+09	3.50404e+09	3.54201e+09	3.01008e+09	3.18407e+09	3.16849e+09	3.25295e+09	3.40062e+09
691pos	PC(36:3)+H	PC	(36:3)	(36:3)				784.585	C44 H83 O8 N1 P1	15.3988	0.22909	0.697868	0.0329463	PC(36:3)+H	7.10089e+07	6.04589e+07	5.83992e+07	5.80183e+07	6.44835e+07	5.88496e+07	9.73327e+07	6.79061e+07	1.06376e+08	1.19019e+08	9.30262e+07	4.82724e+07	9.49779e+07	9.365e+07	9.35823e+07
693pos	PC(36:4)+H	PC	(16:0/20:4)	(16:0)	(20:4)			782.569	C44 H81 O8 N1 P1	12.1558	1.37881	0.635625	0.00343167	PC(36:4)+H	1.54797e+09	8.97133e+08	9.15657e+08	9.23632e+08	9.32158e+08	1.43599e+09	2.29933e+09	1.66667e+09	1.62258e+09	1.72215e+09	1.61437e+09	1.54105e+09	1.55926e+09	1.08295e+09	1.03214e+09
692pos	PC(36:4)+H	PC	(18:2/18:2)	(18:2)	(18:2)			782.569	C44 H81 O8 N1 P1	11.9746	1.00509	1.10369	0.853679	PC(36:4)+H	1.64843e+09	2.6416e+08	1.4629e+09	1.99604e+08	1.46589e+09	1.90078e+09	2.37171e+08	4.29641e+08	2.59976e+09	2.58785e+09	2.38143e+08	1.97009e+08	2.66353e+09	1.93311e+09	1.86656e+09
695pos	PC(36:4)+H	PC	(16:0/20:4)	(16:0)	(20:4)			782.569	C44 H81 O8 N1 P1	12.5237	2.5135	0.749419	0.0571905	PC(36:4)+H	2.90271e+09	1.0889e+10	1.0812e+10	1.13434e+10	1.06461e+10	6.73944e+09	1.1972e+10	1.21259e+10	1.18517e+10	1.18019e+10	1.17057e+10	1.17081e+10	1.16736e+10	1.16035e+10	1.10666e+10
697pos	PC(36:4)+H	PC	(36:4)	(36:4)				782.569	C44 H81 O8 N1 P1	14.5538	0.306897	1.28857	0.388764	PC(36:4)+H	7.38217e+07	7.34178e+07	6.68204e+07	7.41139e+07	6.03705e+07	7.15989e+07	1.10645e+08	7.88546e+06	8.29225e+07	1.53277e+07	2.94241e+07	7.98487e+07	8.48587e+07	9.73364e+07	9.24302e+07
698pos	PC(36:4e)+H	PC	(16:0e/20:4)	(16:0e)	(20:4)			768.59	C44 H83 O7 N1 P1	13.2801	0.905515	0.869386	0.0262352	PC(36:4e)+H	3.86894e+09	3.71189e+09	3.63199e+09	3.80695e+09	3.68562e+09	3.77248e+09	4.85229e+09	4.36347e+09	4.40103e+09	4.85284e+09	3.68221e+09	3.70305e+09	4.12285e+09	4.14038e+09	4.07589e+09
703pos	PC(36:4p)+H	PC	(16:0p/20:4)	(16:0p)	(20:4)			766.575	C44 H81 O7 N1 P1	13.0809	1.10433	0.958862	0.232859	PC(36:4p)+H	1.91344e+09	1.9108e+09	1.67407e+09	1.85731e+09	1.93287e+09	1.9012e+09	1.98259e+09	1.99917e+09	2.05902e+09	2.03572e+09	1.76055e+09	1.83271e+09	1.8918e+09	1.47301e+09	1.9961e+09
705pos	PC(36:5)+H	PC	(16:1/20:4)	(16:1)	(20:4)			780.554	C44 H79 O8 N1 P1	11.4185	1.00481	0.824749	0.133183	PC(36:5)+H	2.58242e+09	2.57092e+09	2.2852e+09	2.42716e+09	2.37605e+09	2.57819e+09	3.70275e+09	3.3016e+09	2.87257e+09	3.74149e+09	2.67669e+09	1.67396e+09	2.82147e+09	2.85026e+09	2.80591e+09
708pos	PC(36:5)+H	PC	(36:5)	(36:5)				780.554	C44 H79 O8 N1 P1	13.6003	0.258885	0.953213	0.896734	PC(36:5)+H	2.83656e+07	8.61085e+07	4.37761e+07	5.01629e+07	8.89909e+07	3.39696e+07	2.71972e+07	3.17986e+07	1.90074e+07	1.01549e+08	4.79389e+07	1.20147e+08	4.84072e+07	31734161	3.48886e+07
709pos	PC(36:5p)+H	PC	(36:5p)	(36:5p)				764.559	C44 H79 O7 N1 P1	11.664	0.0859574	1.0196	0.933855	PC(36:5p)+H	1.51975e+07	1.93011e+07	2.49791e+07	4.64117e+06	2.2234e+07	1.5806e+07	1.30788e+07	1.52254e+07	2.53621e+07	2.34343e+07	1.08314e+07	1.22634e+07	1.37971e+07	1.09093e+07	2.0371e+07
710pos	PC(36:5p)+H	PC	(36:5p)	(36:5p)				764.559	C44 H79 O7 N1 P1	11.9661	0.304858	0.703938	0.0583081	PC(36:5p)+H	9.84266e+07	9.6841e+07	9.45886e+07	8.83162e+07	1.2006e+08	8.03195e+07	2.15923e+08	1.13033e+08	1.29754e+08	1.13838e+08	9.13927e+07	1.57938e+08	1.07155e+08	8.93424e+07	9.34313e+07
713pos	PC(36:6)+H	PC	(16:1/20:5)	(16:1)	(20:5)			778.538	C44 H77 O8 N1 P1	10.8675	1.07898	0.662915	0.0095206	PC(36:6)+H	8.12073e+08	7.62437e+08	7.05232e+08	1.04305e+09	1.01105e+09	1.04055e+09	1.76381e+09	1.56328e+09	1.27226e+09	1.42748e+09	1.22821e+09	8.52173e+08	1.32587e+09	9.41085e+08	9.31859e+08
712pos	PC(36:6)+H	PC	(16:1/20:5)	(16:1)	(20:5)			778.538	C44 H77 O8 N1 P1	10.5791	0.660574	0.661142	0.0820898	PC(36:6)+H	3.94476e+08	2.35786e+08	3.34687e+08	1.57346e+08	3.14991e+08	3.43533e+08	6.54831e+08	3.52432e+08	6.40033e+08	4.92155e+08	2.81886e+08	2.72216e+08	2.51969e+08	2.80243e+08	3.00886e+08
714pos	PC(36:7)+H	PC	(36:7)	(36:7)				776.522	C44 H75 O8 N1 P1	9.71023	0.14048	0.546596	0.00108208	PC(36:7)+H	3.77575e+06	8.91972e+06	7.59595e+06	6.38032e+06	7.12417e+06	7.33892e+06	1.09723e+07	1.30837e+07	1.3049e+07	1.32542e+07	1.62432e+07	8.65389e+06	8.96262e+06	1.05194e+07	8.02423e+06
715pos	PC(36:8)+H	PC	(36:8)	(36:8)				774.507	C44 H73 O8 N1 P1	10.369	0.187748	0.565429	0.00311322	PC(36:8)+H	1.30042e+07	1.06757e+07	1.14177e+07	1.00699e+07	1.01941e+07	1.0216e+07	2.83974e+07	1.87336e+07	1.81143e+07	2.16173e+07	1.48564e+07	1.42596e+07	1.2681e+07	1.42574e+07	1.51545e+07
719pos	PC(37:0p)+H	PC	(37:0p)	(37:0p)				788.653	C45 H91 O7 N1 P1	16.3987	0.182645	0.51381	0.177776	PC(37:0p)+H	7.68762e+06	6.71857e+06	8.84781e+06	4.48048e+06	1.42799e+07	5.80328e+06	3.96288e+07	7.80302e+06	1.0606e+07	1.70481e+07	9.26869e+06	8.71034e+06	6.35022e+06	7.91803e+06	1.17965e+07
720pos	PC(37:1)+H	PC	(19:0/18:1)	(19:0)	(18:1)			802.632	C45 H89 O8 N1 P1	15.2737	0.329724	0.817832	0.184772	PC(37:1)+H	4.98561e+08	9.28305e+08	9.85552e+08	4.23368e+08	6.31946e+08	1.00405e+09	7.51069e+08	1.02267e+09	9.96576e+08	7.6963e+08	9.41685e+08	9.86215e+08	5.07842e+08	8.37794e+08	5.09546e+08
721pos	PC(37:1)+H	PC	(19:0/18:1)	(19:0)	(18:1)			802.632	C45 H89 O8 N1 P1	15.566	0.564304	0.804359	0.000653956	PC(37:1)+H	2.4221e+09	2.78354e+09	2.64373e+09	2.15729e+09	2.26355e+09	2.64694e+09	3.25522e+09	2.90868e+09	3.16704e+09	3.3169e+09	2.99673e+09	2.90083e+09	2.53875e+09	2.68009e+09	2.49421e+09
722pos	PC(37:1)+H	PC	(37:1)	(37:1)				802.632	C45 H89 O8 N1 P1	17.9808	0.326498	0.654385	0.0164916	PC(37:1)+H	6.82196e+07	6.65909e+07	4.96695e+07	9.34435e+07	5.92066e+07	9.09932e+07	1.36079e+08	1.25712e+08	1.1172e+08	1.28547e+08	8.14823e+07	7.06977e+07	1.04213e+08	8.45756e+07	8.48591e+07
723pos	PC(37:1p)+H	PC	(37:1p)	(37:1p)				786.637	C45 H89 O7 N1 P1	15.954	0.137279	0.678654	0.273962	PC(37:1p)+H	3.00394e+07	6.42604e+07	4.15573e+07	5.80887e+07	5.26666e+07	3.75701e+07	8.74569e+07	1.4461e+08	5.07717e+06	6.6181e+07	5.82648e+07	5.71544e+07	7.16783e+07	7.64936e+07	6.75908e+07
724pos	PC(37:1p)+H	PC	(37:1p)	(37:1p)				786.637	C45 H89 O7 N1 P1	16.19	0.37689	1.44637	0.312361	PC(37:1p)+H	1.75879e+08	1.51138e+08	5.68875e+07	4.06271e+07	4.45718e+07	5.12952e+07	3.62914e+07	5.95928e+07	6.62212e+07	7.52604e+07	6.28842e+07	5.9547e+07	5.3825e+07	6.52697e+07	8.33307e+07
725pos	PC(37:2)+H	PC	(19:1/18:1)	(19:1)	(18:1)			800.616	C45 H87 O8 N1 P1	14.3764	0.743769	0.879366	0.0043484	PC(37:2)+H	4.88999e+09	4.69319e+09	4.51011e+09	4.67907e+09	4.59599e+09	4.71822e+09	5.82734e+09	5.64451e+09	5.58874e+09	4.93974e+09	5.05354e+09	4.88571e+09	5.16846e+09	5.19508e+09	5.23191e+09
729pos	PC(37:2)+H	PC	(37:2)	(37:2)				800.616	C45 H87 O8 N1 P1	16.555	0.220753	0.959212	0.935482	PC(37:2)+H	1.54932e+08	1.58761e+08	2.74785e+07	1.36871e+08	1.23448e+08	69142.9	282556	1.60567e+07	3.19432e+07	2.65702e+08	1.65276e+08	1.47879e+08	1.52727e+08	1.63906e+08	1.70019e+08
730pos	PC(37:2)+H	PC	(37:2)	(37:2)				800.616	C45 H87 O8 N1 P1	16.73	0.699805	0.480323	0.00305311	PC(37:2)+H	1.3522e+08	1.56549e+08	1.116e+08	1.21742e+08	1.86361e+07	1.09814e+08	3.23585e+08	2.59594e+08	1.9429e+08	2.28324e+08	1.78414e+08	1.76463e+08	1.87335e+08	1.4209e+08	1.49773e+08
731pos	PC(37:2)+H	PC	(37:2)	(37:2)				800.616	C45 H87 O8 N1 P1	16.913	0.251289	0.498217	0.00563062	PC(37:2)+H	2.0662e+07	1.82198e+07	1.6781e+07	1.18759e+06	1.91678e+07	2.02173e+07	4.34037e+07	2.82316e+07	2.93418e+07	4.22116e+07	2.30967e+07	2.68745e+07	2.19576e+07	2.43851e+07	2.84182e+07
732pos	PC(37:2p)+H	PC	(37:2p)	(37:2p)				784.621	C45 H87 O7 N1 P1	14.514	0.139457	0.474661	0.160971	PC(37:2p)+H	2.02174e+06	2.06857e+07	2.33796e+06	1.92293e+07	564155	439331	3.21263e+07	9.58535e+06	2.08433e+07	1.51373e+07	5.74206e+06	1.19562e+07	2.16941e+07	1.98448e+07	2.32555e+07
735pos	PC(37:3)+H	PC	(19:1/18:2)	(19:1)	(18:2)			798.601	C45 H85 O8 N1 P1	13.3998	0.990691	1.126	0.523889	PC(37:3)+H	1.04771e+09	1.05641e+09	1.00697e+09	9.71163e+08	9.80569e+08	1.00282e+09	1.29255e+09	1.0691e+08	1.12032e+09	8.33556e+08	1.09038e+09	9.43176e+08	1.14731e+09	1.08159e+09	1.14128e+09
739pos	PC(37:3)+H	PC	(37:3)	(37:3)				798.601	C45 H85 O8 N1 P1	16.328	0.468183	0.115423	0.149437	PC(37:3)+H	6.51781e+06	5.88176e+06	7.89563e+06	8.4701e+06	1.02063e+07	8.64921e+06	2.35581e+08	8.92555e+06	1.09834e+07	1.09582e+07	1.2337e+07	1.3379e+08	8.24122e+06	1.26712e+07	1.1103e+07
741pos	PC(37:3p)+H	PC	(37:3p)	(37:3p)				782.606	C45 H85 O7 N1 P1	13.9284	0.161465	0.913714	0.46752	PC(37:3p)+H	9.25944e+07	1.3802e+08	1.05548e+08	9.93375e+07	9.08419e+07	9.5983e+07	1.07177e+08	1.28558e+08	1.04849e+08	1.58875e+08	9.66432e+07	8.4991e+07	9.86474e+07	9.58112e+07	1.17326e+08
743pos	PC(37:4)+H	PC	(17:1/20:3)	(17:1)	(20:3)			796.585	C45 H83 O8 N1 P1	12.5643	0.498851	1.41143	0.0754547	PC(37:4)+H	8.7286e+07	1.41554e+08	1.41086e+08	1.5237e+08	7.80096e+07	1.27456e+08	8.86351e+07	3.56224e+07	6.70808e+07	1.08066e+08	1.20975e+08	9.52408e+07	1.75695e+08	1.61763e+08	1.26878e+08
744pos	PC(37:4)+H	PC	(17:0/20:4)	(17:0)	(20:4)			796.585	C45 H83 O8 N1 P1	12.9399	0.557377	0.967716	0.553384	PC(37:4)+H	4.96722e+08	4.84554e+08	4.68976e+08	5.10236e+08	4.91558e+08	4.75892e+08	5.50314e+08	6.00345e+08	4.61344e+08	4.89135e+08	5.01484e+08	4.22993e+08	5.15322e+08	5.26645e+08	4.37803e+08
745pos	PC(37:4)+H	PC	(17:0/20:4)	(17:0)	(20:4)			796.585	C45 H83 O8 N1 P1	13.1525	0.984006	1.02373	0.402512	PC(17:0/20:4)+H	8.91711e+08	8.91178e+08	8.54877e+08	8.95046e+08	9.0372e+08	9.10763e+08	9.10752e+08	8.28037e+08	9.45074e+08	8.54867e+08	8.87347e+08	7.9729e+08	9.09687e+08	9.05543e+08	8.78595e+08
746pos	PC(37:4)+H	PC	(37:4)	(37:4)				796.585	C45 H83 O8 N1 P1	14.849	0.290126	1.45915	0.210436	PC(37:4)+H	6.75611e+07	5.61518e+07	1.56552e+07	5.94736e+07	6.10919e+07	6.52601e+07	3.62957e+07	0	2.56426e+07	3.60617e+07	7.27668e+07	5.2098e+07	3.81017e+07	4.88103e+07	5.77609e+07
747pos	PC(37:4)+H	PC	(37:4)	(37:4)				796.585	C45 H83 O8 N1 P1	15.0478	0.377878	0.92682	0.180871	PC(37:4)+H	3.0231e+08	3.1548e+08	2.95333e+08	2.97091e+08	2.90493e+08	2.82825e+08	3.78612e+08	3.17383e+08	3.50213e+08	3.14509e+08	2.87926e+08	2.75713e+08	3.33984e+08	3.35188e+08	3.22068e+08
748pos	PC(37:4)+H	PC	(37:4)	(37:4)				796.585	C45 H83 O8 N1 P1	15.4206	0.150202	0.827353	0.0141976	PC(37:4)+H	1.84044e+08	1.81163e+08	1.68577e+08	1.82577e+08	1.7134e+08	1.75622e+08	2.53224e+08	2.04046e+08	2.3976e+08	2.21471e+08	1.94154e+08	1.72554e+08	2.06909e+08	2.04189e+08	2.06252e+08
750pos	PC(37:5)+H	PC	(17:1/20:4)	(17:1)	(20:4)			794.569	C45 H81 O8 N1 P1	12.0288	0.742239	0.766578	0.00557611	PC(37:5)+H	1.26851e+09	1.17322e+09	1.12607e+09	9.50124e+08	8.85338e+08	1.21853e+09	1.63699e+09	1.52773e+09	1.26422e+09	1.61577e+09	1.35901e+09	1.2344e+09	7.39257e+08	1.40648e+09	1.38823e+09
751pos	PC(37:5)+H	PC	(17:0/20:5)	(17:0)	(20:5)			794.569	C45 H81 O8 N1 P1	12.3453	0.436958	0.949158	0.680482	PC(37:5)+H	2.81643e+08	2.39507e+08	2.24202e+08	2.63943e+08	1.00123e+08	2.81677e+08	2.33027e+08	2.25169e+08	2.77714e+08	2.45408e+08	2.60126e+08	2.24165e+08	2.73245e+08	2.23472e+08	2.68095e+08
754pos	PC(37:5)+H	PC	(37:5)	(37:5)				794.569	C45 H81 O8 N1 P1	14.2172	0.29971	0.75758	0.0694691	PC(37:5)+H	3.35273e+08	3.41846e+08	1.78888e+08	2.64004e+08	3.7868e+08	4.6228e+08	4.46332e+08	4.73583e+08	5.05181e+08	4.67958e+08	2.78997e+08	4.16419e+08	4.54837e+08	4.664e+08	4.61761e+08
756pos	PC(37:6)+H	PC	(17:1/20:5)	(17:1)	(20:5)			792.554	C45 H79 O8 N1 P1	11.2107	1.09518	0.45077	0.000127461	PC(37:6)+H	2.17971e+08	1.90794e+08	1.58658e+08	3.26415e+08	1.3829e+08	2.01535e+08	5.373e+08	4.57212e+08	4.86516e+08	5.28484e+08	3.52271e+08	3.75006e+08	3.51287e+08	3.25573e+08	3.02042e+08
757pos	PC(37:6)+H	PC	(15:0/22:6)	(15:0)	(22:6)			792.554	C45 H79 O8 N1 P1	11.5664	0.721832	0.670172	0.0107334	PC(37:6)+H	3.47374e+08	3.20074e+08	3.01192e+08	3.18288e+08	3.21663e+08	4.15475e+08	6.39443e+08	4.44733e+08	5.09332e+08	6.60661e+08	3.68546e+08	3.97503e+08	3.6313e+08	4.05698e+08	4.10837e+08
758pos	PC(37:6)+H	PC	(37:6)	(37:6)				792.554	C45 H79 O8 N1 P1	13.0402	0.507172	1.02323	0.614288	PC(37:6)+H	2.55141e+08	2.22584e+08	2.18775e+08	2.20951e+08	2.05752e+08	2.18658e+08	2.43279e+08	2.12206e+08	2.31859e+08	2.1964e+08	2.10115e+08	1.94299e+08	2.24674e+08	2.38309e+08	2.32388e+08
759pos	PC(37:6)+H	PC	(37:6)	(37:6)				792.554	C45 H79 O8 N1 P1	13.3485	0.540087	1.06153	0.482441	PC(37:6)+H	2.63198e+08	2.32029e+08	2.20036e+08	2.62997e+08	2.40726e+08	2.33742e+08	1.69879e+08	2.42511e+08	2.4948e+08	2.89295e+08	2.31144e+08	1.86209e+08	2.52429e+08	2.45171e+08	2.78717e+08
761pos	PC(37:6)+H	PC	(37:6)	(37:6)				792.554	C45 H79 O8 N1 P1	14.03	0.179021	0.59463	0.0613989	PC(37:6)+H	2.55747e+07	5.91413e+06	1.73614e+07	1.50187e+07	2.11876e+07	4.13735e+07	3.87881e+07	5.07066e+07	2.45401e+07	4.30919e+07	3.61856e+07	1.93075e+07	3.79845e+07	4.47144e+07	2.63606e+07
762pos	PC(38:0e)+H	PC	(38:0e)	(38:0e)				804.684	C46 H95 O7 N1 P1	18.0451	0.250741	0.657733	0.0164892	PC(38:0e)+H	3.91756e+07	4.04186e+07	3.43395e+07	3.43234e+07	3.49455e+07	3.32081e+07	7.22749e+07	5.3431e+07	5.504e+07	7.30807e+07	3.73419e+07	3.78563e+07	4.40451e+07	4.54062e+07	4.41572e+07
763pos	PC(38:1)+H	PC	(38:1)	(38:1)				816.648	C46 H91 O8 N1 P1	16.034	0.62569	0.671932	0.347325	PC(38:1)+H	2.17583e+06	1.68566e+09	3.80173e+08	1.43878e+09	1.02575e+09	4.29634e+08	3.26917e+08	1.52992e+09	1.84166e+09	1.88614e+09	2.24407e+08	1.57588e+09	1.6835e+09	1.67334e+09	1.73937e+09
764pos	PC(38:1)+H	PC	(38:1)	(38:1)				816.648	C46 H91 O8 N1 P1	16.1979	0.85676	0.799066	0.00597369	PC(38:1)+H	2.58323e+09	2.32745e+09	2.28463e+09	2.25648e+09	2.36514e+09	2.38325e+09	3.30237e+09	3.03119e+09	2.91857e+09	3.49342e+09	2.55632e+09	2.4691e+09	2.69394e+09	2.67043e+09	2.66343e+09
772pos	PC(38:2e)+H	PC	(38:2e)	(38:2e)				800.653	C46 H91 O7 N1 P1	16.7967	0.404023	0.725244	0.0445078	PC(38:2e)+H	3.59503e+08	3.32761e+08	2.86419e+08	2.81603e+08	2.80915e+08	2.9333e+08	5.79318e+08	4.96321e+08	4.93495e+08	2.65852e+08	3.51474e+08	3.43077e+08	4.02604e+08	4.02919e+08	4.0805e+08
776pos	PC(38:3)+H	PC	(18:0/20:3)	(18:0)	(20:3)			812.616	C46 H87 O8 N1 P1	14.6713	2.29103	0.310941	0.00579214	PC(38:3)+H	1.73508e+09	1.72098e+09	2.52586e+07	8.76703e+06	1.09838e+07	7.52299e+06	2.08944e+09	1.7942e+09	1.97928e+09	2.09703e+09	1.70557e+09	1.61827e+09	1.86813e+09	1.8167e+09	1.69976e+09
773pos	PC(38:3)+H	PC	(38:3)	(38:3)				812.616	C46 H87 O8 N1 P1	13.725	0.508739	1.10845	0.618632	PC(38:3)+H	1.95218e+08	2.24429e+08	2.67786e+08	2.27923e+08	2.11965e+08	2.12803e+08	2.98526e+08	2.05028e+08	2.62085e+08	2.02626e+08	2.32182e+08	8.55795e+06	2.05362e+08	2.87413e+08	2.41873e+08
778pos	PC(38:3)+H	PC	(38:3)	(38:3)				812.616	C46 H87 O8 N1 P1	16.0418	0.100706	1.23144	0.302128	PC(38:3)+H	1.04476e+07	9.49278e+06	6.77929e+06	6.10513e+06	8.90126e+06	8.9079e+06	8.45149e+06	7.67703e+06	742221	7.33226e+06	9.87485e+06	7.03996e+06	9.2433e+06	8.94573e+06	9.56489e+06
779pos	PC(38:3e)+H	PC	(18:0e/20:3)	(18:0e)	(20:3)			798.637	C46 H89 O7 N1 P1	15.1171	0.348847	0.79107	0.0932298	PC(38:3e)+H	4.23111e+08	3.04646e+08	3.7939e+08	3.88296e+08	3.97175e+08	3.93691e+08	6.66935e+08	4.061e+08	3.86951e+08	6.20619e+08	3.99728e+08	4.09811e+08	4.58155e+08	3.55778e+08	4.83944e+08
782pos	PC(38:3e)+H	PC	(38:3e)	(38:3e)				798.637	C46 H89 O7 N1 P1	15.7425	0.44889	0.636402	0.0208991	PC(38:3e)+H	1.75487e+08	1.41563e+08	1.04157e+08	1.02479e+08	1.47259e+08	1.37345e+08	2.31184e+08	2.1993e+08	1.57354e+08	3.24535e+08	1.68176e+08	1.68916e+08	1.94377e+08	1.48037e+08	1.92273e+08
786pos	PC(38:4)+H	PC	(18:0/20:4)	(18:0)	(20:4)			810.601	C46 H85 O8 N1 P1	13.7906	2.83928	1.10853	0.0161033	PC(38:4)+H	4.75806e+09	4.81072e+09	4.72299e+09	4.92124e+09	4.9859e+09	4.84391e+09	4.60508e+09	3.91726e+09	4.90368e+09	4.56971e+09	3.98197e+09	4.22177e+09	4.54468e+09	4.59841e+09	4.70326e+09
783pos	PC(38:4)+H	PC	(18:1/20:3)	(18:1)	(20:3)			810.601	C46 H85 O8 N1 P1	13.1624	0.4294	0.85288	0.014298	PC(38:4)+H	4.55167e+09	4.65335e+09	3.7812e+09	4.81591e+09	4.51557e+09	4.69781e+09	5.48361e+09	5.81902e+09	5.13706e+09	5.85203e+09	4.61183e+09	4.77207e+09	5.05107e+09	5.12588e+09	4.99963e+09
784pos	PC(38:4)+H	PC	(16:0/22:4)	(16:0)	(22:4)			810.601	C46 H85 O8 N1 P1	13.3868	1.32388	0.920539	0.066033	PC(38:4)+H	3.84887e+09	3.76421e+09	3.7548e+09	3.83846e+09	3.62579e+09	3.85167e+09	4.17801e+09	4.12036e+09	4.5333e+09	4.45641e+09	3.80653e+09	3.54726e+09	3.87923e+09	3.79711e+09	3.90542e+09
788pos	PC(38:4)+H	PC	(38:4)	(38:4)				810.601	C46 H85 O8 N1 P1	15.1368	0.137081	0.887882	0.409113	PC(38:4)+H	5.2898e+07	1.69153e+07	5.2095e+07	5.52838e+07	5.07788e+07	5.178e+07	4.62657e+07	5.54268e+07	4.30323e+07	4.91064e+07	5.56378e+07	6.56077e+07	4.69575e+07	8.15303e+07	4.81604e+07
789pos	PC(38:4e)+H	PC	(38:4e)	(38:4e)				796.621	C46 H87 O7 N1 P1	13.9139	0.484476	0.630846	0.139382	PC(38:4e)+H	2.06753e+08	9.73985e+07	2.26187e+08	2.08855e+08	2.38427e+07	9.76819e+07	2.91229e+08	2.58779e+08	2.51994e+08	2.89644e+07	2.76537e+08	2.56884e+08	2.37462e+08	2.40866e+08	2.08844e+08
790pos	PC(38:4e)+H	PC	(18:0e/20:4)	(18:0e)	(20:4)			796.621	C46 H87 O7 N1 P1	14.579	0.882117	0.650474	0.167189	PC(38:4e)+H	2.48101e+08	1.4463e+09	1.37325e+09	1.47143e+09	7.12111e+08	5.28623e+08	2.10776e+09	4.52914e+08	1.78443e+09	2.15203e+09	1.04757e+09	1.34085e+09	1.63733e+09	1.65922e+09	1.63443e+09
791pos	PC(38:4e)+H	PC	(38:4e)	(38:4e)				796.621	C46 H87 O7 N1 P1	14.9052	0.240303	0.782859	0.444953	PC(38:4e)+H	1.32648e+07	4.40239e+07	5.09392e+07	1.16873e+08	4.99232e+07	8.17111e+07	4.69964e+07	8.09085e+07	7.9293e+07	3.45154e+07	7.49087e+07	1.3906e+08	7.03302e+07	5.84445e+07	8.81513e+07
792pos	PC(38:4e)+H	PC	(38:4e)	(38:4e)				796.621	C46 H87 O7 N1 P1	15.2898	0.263139	0.707203	0.0309211	PC(38:4e)+H	6.55457e+07	8.59715e+07	6.1354e+07	6.8713e+07	7.18538e+07	7.3208e+07	1.3806e+08	1.01913e+08	9.20334e+07	1.21743e+08	5.87985e+07	9.07384e+07	8.6518e+07	6.38773e+07	9.06867e+07
793pos	PC(38:4p)+H	PC	(18:0p/20:4)	(18:0p)	(20:4)			794.606	C46 H85 O7 N1 P1	13.3621	0.920951	0.908661	0.0233761	PC(38:4p)+H	2.11109e+09	2.22471e+09	2.17642e+09	2.17384e+09	2.17478e+09	2.21215e+09	2.61186e+09	2.41821e+09	2.46859e+09	2.56754e+09	2.18085e+09	2.14004e+09	2.30395e+09	2.33779e+09	2.35013e+09
795pos	PC(38:4p)+H	PC	(38:4p)	(38:4p)				794.606	C46 H85 O7 N1 P1	14.0183	0.282177	0.978766	0.902517	PC(38:4p)+H	1.75262e+08	1.47738e+08	1.04054e+08	1.36319e+08	1.41883e+08	1.64888e+08	5.14102e+07	1.69227e+08	2.06824e+08	1.82099e+08	1.64198e+08	1.15263e+08	1.17082e+08	1.52408e+08	1.85034e+08
796pos	PC(38:4p)+H	PC	(18:0p/20:4)	(18:0p)	(20:4)			794.606	C46 H85 O7 N1 P1	14.3679	0.553451	0.898714	0.0727679	PC(38:4p)+H	8.02315e+08	7.97578e+08	8.06591e+08	8.46723e+08	7.63036e+08	8.12637e+08	9.99913e+08	9.31765e+08	9.14786e+08	9.95085e+08	7.94063e+08	7.37484e+08	8.16604e+08	8.65839e+08	8.37917e+08
801pos	PC(38:5)+H	PC	(18:1/20:4)	(18:1)	(20:4)			808.585	C46 H83 O8 N1 P1	12.9536	1.90219	0.947886	0.0272074	PC(38:5)+H	5.68264e+09	5.43582e+09	5.18273e+09	5.52771e+09	5.24208e+09	5.36963e+09	5.74946e+09	5.8174e+09	5.65102e+09	6.03653e+09	5.51867e+09	5.45111e+09	5.59193e+09	5.73103e+09	5.50664e+09
798pos	PC(38:5)+H	PC	(18:1/20:4)	(18:1)	(20:4)			808.585	C46 H83 O8 N1 P1	12.16	0.185648	0.827372	0.0168871	PC(38:5)+H	9.67174e+08	1.1652e+09	8.12079e+08	1.15488e+09	9.35812e+08	1.11208e+09	1.23631e+09	1.19835e+09	1.16358e+09	1.46522e+09	1.15302e+09	1.21332e+09	1.19011e+09	1.06361e+09	1.28389e+09
799pos	PC(38:5)+H	PC	(18:1/20:4)	(18:1)	(20:4)			808.585	C46 H83 O8 N1 P1	12.3627	1.13685	1.52148	0.14523	PC(38:5)+H	9.4143e+08	3.97795e+08	4.45366e+08	4.13204e+08	4.30066e+08	1.16924e+09	4.31867e+08	3.91278e+08	3.83979e+08	4.37554e+08	4.37555e+08	4.13431e+08	3.59086e+08	4.03742e+08	4.98185e+08
800pos	PC(38:5)+H	PC	(18:1/20:4)	(18:1)	(20:4)			808.585	C46 H83 O8 N1 P1	12.6223	2.08409	0.94177	0.438505	PC(38:5)+H	7.57563e+09	8.01234e+09	7.77031e+09	7.90888e+09	4.59793e+09	8.18725e+09	7.53996e+09	7.84205e+09	8.16372e+09	7.61084e+09	7.86187e+09	7.7577e+09	7.77203e+09	7.85726e+09	7.7306e+09
804pos	PC(38:6)+H	PC	(38:6)	(38:6)				806.569	C46 H81 O8 N1 P1	11.63	2.861	0.401642	6.89695e-05	PC(38:6)+H	1.12008e+08	1.19545e+09	9.1539e+08	1.32332e+09	1.67622e+09	1.58562e+09	2.81559e+09	2.71665e+09	3.15341e+09	3.06683e+09	2.35514e+09	2.84284e+09	1.38483e+09	1.81566e+09	2.45084e+09
805pos	PC(38:6)+H	PC	(18:1/20:5)	(18:1)	(20:5)			806.569	C46 H81 O8 N1 P1	11.8239	1.97437	0.758139	0.00110939	PC(38:6)+H	7.61629e+09	6.63417e+09	6.71012e+09	8.16598e+09	7.51797e+09	6.75215e+09	1.01793e+10	1.0521e+10	9.70781e+09	1.02886e+10	8.85691e+09	7.68745e+09	8.03558e+09	8.14214e+09	7.71852e+09
808pos	PC(38:6)+H	PC	(38:6)	(38:6)				806.569	C46 H81 O8 N1 P1	12.836	0.191712	1.40411	0.316187	PC(38:6)+H	3.30916e+07	1.37006e+07	4.90824e+07	1.53123e+07	2.08419e+07	1.93484e+07	1.31821e+07	1.32198e+07	1.91874e+07	1.66397e+07	3.71025e+07	8.47857e+06	1.50979e+07	1.76238e+07	1.58624e+07
811pos	PC(38:6e)+H	PC	(38:6e)	(38:6e)				792.59	C46 H83 O7 N1 P1	13.1502	0.843557	0.650532	0.127167	PC(38:6e)+H	6.38118e+08	1.16377e+09	7.20875e+07	1.4125e+08	1.09573e+09	1.09276e+09	1.16097e+09	1.19505e+09	1.11804e+09	1.28502e+09	5.94934e+08	1.10795e+09	1.0982e+09	1.09571e+09	1.09336e+09
812pos	PC(38:6e)+H	PC	(38:6e)	(38:6e)				792.59	C46 H83 O7 N1 P1	13.326	0.41984	0.732237	0.521598	PC(38:6e)+H	5.82696e+08	7.1043e+06	1.26502e+07	6.37729e+08	4.75555e+08	6.78237e+07	4.80696e+08	5.60692e+08	5.70096e+08	6.81511e+08	8.33881e+07	5.93845e+07	7.48419e+08	7.43129e+08	7.34963e+08
813pos	PC(38:6e)+H	PC	(38:6e)	(38:6e)				792.59	C46 H83 O7 N1 P1	13.4866	0.519908	0.537308	0.0224021	PC(38:6e)+H	1.76175e+08	7.71793e+06	1.83969e+08	2.47974e+06	1.8469e+08	1.70223e+08	2.44054e+08	2.54835e+08	2.12057e+08	2.53022e+08	1.96787e+08	1.89037e+08	1.96802e+08	2.3086e+08	2.09782e+08
814pos	PC(38:6p)+H	PC	(38:6p)	(38:6p)				790.575	C46 H81 O7 N1 P1	12.3557	0.405113	0.956596	0.278988	PC(38:6p)+H	2.36276e+08	2.26967e+08	2.22197e+08	2.22044e+08	2.23384e+08	2.23405e+08	2.20972e+08	2.44635e+08	2.37946e+08	2.72468e+08	2.12928e+08	2.26772e+08	2.30682e+08	2.35237e+08	2.46824e+08
815pos	PC(38:6p)+H	PC	(16:0p/22:6)	(16:0p)	(22:6)			790.575	C46 H81 O7 N1 P1	12.7322	0.756397	0.550449	0.191243	PC(38:6p)+H	0	5.84098e+08	0	0	4.70608e+08	4.77127e+08	6.08832e+08	5.72396e+08	5.2329e+08	5.68213e+08	5.10149e+08	0	5.63228e+08	6.06849e+08	5.70622e+08
820pos	PC(38:7)+H	PC	(38:7)	(38:7)				804.554	C46 H79 O8 N1 P1	11.889	0.305396	1.29317	0.0145649	PC(38:7)+H	3.47784e+07	4.25858e+07	4.15064e+07	4.62148e+07	4.47101e+07	3.82044e+07	2.84807e+07	2.23184e+07	3.19426e+07	3.36394e+07	3.32463e+07	4.21492e+07	4.26967e+07	3.63044e+07	4.08e+07
822pos	PC(38:8)+H	PC	(38:8)	(38:8)				802.538	C46 H77 O8 N1 P1	10.6165	0.177541	0.455434	0.0834253	PC(38:8)+H	8.70685e+06	1.58758e+07	6.25036e+06	1.77887e+07	1.11632e+07	1.59646e+06	3.4346e+07	3.10938e+07	6.64203e+06	3.7085e+07	2.18936e+07	3.71512e+06	2.26729e+07	1.94641e+07	2.28984e+07
825pos	PC(39:1)+H	PC	(18:0/21:1)	(18:0)	(21:1)			830.663	C47 H93 O8 N1 P1	16.6772	0.523963	0.51392	0.0786317	PC(39:1)+H	1.35133e+08	1.00081e+08	1.18106e+08	1.5148e+07	3.79217e+07	9.18007e+07	2.71562e+08	1.96768e+08	8.87988e+07	2.35438e+08	1.23689e+08	5.31361e+07	1.45921e+08	9.50297e+07	1.58782e+08
826pos	PC(39:1)+H	PC	(16:0/23:1)	(16:0)	(23:1)			830.663	C47 H93 O8 N1 P1	16.8493	0.455027	0.546847	0.012935	PC(39:1)+H	1.10644e+08	9.74283e+07	8.95173e+07	9.3732e+07	1.14643e+08	2.37538e+06	1.90664e+08	1.68929e+08	1.69041e+08	1.87895e+08	1.15868e+08	9.71866e+07	1.33766e+08	1.31575e+08	1.19111e+08
828pos	PC(39:1p)+H	PC	(39:1p)	(39:1p)				814.668	C47 H93 O7 N1 P1	17.4066	0.110453	0.738913	0.440629	PC(39:1p)+H	3.41856e+07	9.63669e+06	2.61643e+07	2.28022e+07	2.35767e+07	1.1427e+07	1.05277e+07	2.78638e+07	4.11102e+07	6.30544e+07	2.45324e+07	5.85823e+06	5.95744e+06	3.45828e+06	3.41111e+06
832pos	PC(39:2)+H	PC	(39:2)	(39:2)				828.648	C47 H91 O8 N1 P1	17.7227	0.222035	0.763679	0.0181991	PC(39:2)+H	1.11325e+08	1.13169e+08	9.61037e+07	1.04928e+08	9.11858e+07	9.82006e+07	1.73087e+08	1.4684e+08	1.46871e+08	1.24315e+08	1.08951e+08	1.05134e+08	1.17826e+08	1.24139e+08	1.19946e+08
833pos	PC(39:2)+H	PC	(39:2)	(39:2)				828.648	C47 H91 O8 N1 P1	18.0345	0.165924	0.696448	0.0155361	PC(39:2)+H	2.42889e+07	1.98292e+07	1.94976e+07	2.27919e+07	2.30675e+07	2.13798e+07	3.88326e+07	3.0569e+07	3.44916e+07	3.93724e+07	2.42516e+07	2.03718e+07	2.40219e+07	2.42153e+07	2.82259e+07
836pos	PC(39:3)+H	PC	(39:3)	(39:3)				826.632	C47 H89 O8 N1 P1	15.3452	0.0224592	0.824907	0.552698	PC(39:3)+H	7.41004e+06	3.20383e+06	1.39535e+07	1.67658e+06	4.57403e+06	8.36366e+06	9.96176e+06	2.77582e+06	6.72915e+06	1.25964e+07	8.43127e+06	7.00391e+06	3.96046e+06	5.70618e+06	6.95185e+06
837pos	PC(39:3)+H	PC	(39:3)	(39:3)				826.632	C47 H89 O8 N1 P1	16.9319	0.127488	0.687659	0.179913	PC(39:3)+H	9.93057e+06	1.47421e+07	2.01638e+07	1.22358e+07	1.58566e+07	1.11704e+07	3.18833e+07	1.77717e+07	3.19581e+07	2.17869e+07	1.01772e+07	8.72059e+06	1.72912e+07	1.27741e+07	2.07914e+07
838pos	PC(39:3p)+H	PC	(39:3p)	(39:3p)				810.637	C47 H89 O7 N1 P1	14.621	0.263291	1.14932	0.694614	PC(39:3p)+H	5.42085e+07	1.65861e+07	5.48634e+07	5.65738e+07	4.93232e+07	1.15032e+07	2.07325e+07	5.75532e+07	7.34071e+06	1.22907e+07	5.55389e+07	5.8024e+07	5.3574e+07	6.12035e+07	5.99964e+07
839pos	PC(39:3p)+H	PC	(39:3p)	(39:3p)				810.637	C47 H89 O7 N1 P1	15.374	0.129595	1.25353	0.373615	PC(39:3p)+H	9.93382e+06	2.13434e+07	1.15425e+07	2.31995e+07	7.7473e+06	7.89803e+06	1.02455e+07	1.21619e+07	9.28922e+06	7.47517e+06	1.34866e+07	1.24891e+07	1.18053e+07	1.13077e+07	1.78512e+07
840pos	PC(39:4)+H	PC	(19:1/20:3)	(19:1)	(20:3)			824.616	C47 H87 O8 N1 P1	13.8616	0.392815	1.06581	0.373575	PC(39:4)+H	1.5483e+08	1.38633e+08	1.19397e+08	1.26857e+08	1.37656e+08	1.21044e+08	1.27352e+08	1.36239e+08	1.42016e+08	1.18277e+08	1.30861e+08	9.43704e+07	1.383e+08	1.34372e+08	7.45054e+07
842pos	PC(39:4)+H	PC	(39:4)	(39:4)				824.616	C47 H87 O8 N1 P1	14.4236	0.0619245	0.836397	0.140017	PC(39:4)+H	1.30887e+08	1.14398e+08	1.33594e+08	1.25661e+08	1.21268e+08	5.51333e+07	1.46653e+08	1.2411e+08	1.57622e+08	1.47499e+08	1.17112e+08	1.21139e+08	1.27087e+08	1.13693e+08	1.33006e+08
843pos	PC(39:4)+H	PC	(39:4)	(39:4)				824.616	C47 H87 O8 N1 P1	16.369	0.313522	3.33505	0.379838	PC(39:4)+H	3.87622e+06	3.78089e+06	4.52669e+06	5.6248e+06	9.44177e+07	5.75732e+06	7.4817e+06	7.8189e+06	1.80821e+06	7.65632e+06	5.73758e+06	4.87419e+06	5.97949e+06	5.81782e+06	6.63014e+06
844pos	PC(39:4)+H	PC	(39:4)	(39:4)				824.616	C47 H87 O8 N1 P1	16.698	0.345464	0.572348	0.137355	PC(39:4)+H	1.02947e+08	9.96969e+07	5.54839e+06	9.00804e+07	1.2524e+08	1.19849e+06	1.72682e+08	1.36305e+08	1.43735e+08	1.68193e+08	1.10334e+08	1.08017e+07	1.10892e+08	1.19187e+08	1.20378e+08
846pos	PC(39:5)+H	PC	(19:1/20:4)	(19:1)	(20:4)			822.601	C47 H85 O8 N1 P1	13.2458	0.399416	0.647721	0.534329	PC(39:5)+H	4.82107e+08	5.41734e+07	194979	1.30295e+08	9.39515e+07	7.476e+07	7.57193e+07	1.00705e+08	5.50278e+08	4.76316e+07	4.74623e+07	4.68084e+08	4.93975e+08	5.02719e+08	3.01011e+08
848pos	PC(39:5)+H	PC	(39:5)	(39:5)				822.601	C47 H85 O8 N1 P1	15.183	0.0963382	0.778575	0.0164513	PC(39:5)+H	2.56726e+07	2.75984e+07	2.90065e+07	2.44744e+07	2.86514e+07	2.67179e+07	4.07864e+07	3.75779e+07	3.17588e+07	4.20916e+07	2.84461e+07	2.75673e+07	2.99286e+07	2.52643e+07	3.46181e+07
849pos	PC(39:5)+H	PC	(39:5)	(39:5)				822.601	C47 H85 O8 N1 P1	15.4122	0.13272	0.806542	0.149822	PC(39:5)+H	7.84993e+07	5.67633e+07	7.90754e+07	8.21646e+07	7.78691e+07	8.45375e+07	7.08011e+07	1.19014e+08	1.15082e+08	1.2052e+08	5.84475e+07	8.51202e+07	7.42488e+07	7.1223e+07	8.9577e+07
851pos	PC(39:6)+H	PC	(39:6)	(39:6)				820.585	C47 H83 O8 N1 P1	12.3699	0.132069	0.928565	0.723287	PC(39:6)+H	1.42512e+08	1.08492e+08	9.38835e+07	9.25367e+07	1.03457e+08	3.84133e+07	1.15391e+08	1.12775e+08	1.43243e+08	1.18661e+08	3.48324e+07	9.89573e+07	1.13841e+08	1.07457e+08	1.43565e+08
853pos	PC(39:6)+H	PC	(17:0/22:6)	(17:0)	(22:6)			820.585	C47 H83 O8 N1 P1	12.8157	0.268857	0.811169	0.282525	PC(39:6)+H	8.86925e+07	3.40243e+08	1.3823e+08	3.26318e+08	3.30072e+08	3.22847e+08	3.38367e+08	3.47407e+08	3.40161e+08	3.65713e+08	1.92286e+08	3.22454e+08	3.32809e+08	3.17105e+08	3.04597e+08
854pos	PC(39:7)+H	PC	(17:1/22:6)	(17:1)	(22:6)			818.569	C47 H81 O8 N1 P1	11.6918	0.229011	0.761727	0.244061	PC(39:7)+H	4.84207e+08	4.27369e+08	3.71786e+08	3.13203e+08	3.76826e+08	1.98897e+08	6.721e+08	5.12255e+08	9.7323e+07	6.12235e+08	4.57943e+08	4.99936e+08	4.50704e+08	4.77512e+08	4.9789e+08
857pos	PC(40:0)+H	PC	(16:0/24:0)	(16:0)	(24:0)			846.695	C48 H97 O8 N1 P1	18.453	0.884672	0.601796	0.00679443	PC(40:0)+H	3.37259e+08	3.13603e+08	2.65504e+08	3.18236e+08	3.12489e+08	3.07998e+08	6.4006e+08	5.2357e+08	5.34451e+08	6.94108e+08	3.52725e+08	3.37676e+08	4.00476e+08	4.16619e+08	4.13959e+08
860pos	PC(40:1)+H	PC	(40:1)	(40:1)				844.679	C48 H95 O8 N1 P1	17.4356	1.49624	0.583692	0.0107713	PC(40:1)+H	1.30069e+09	1.23178e+09	1.13344e+09	1.51111e+08	1.20622e+09	1.18001e+09	2.06607e+09	1.84038e+09	1.77966e+09	2.26955e+09	1.34564e+09	1.32632e+09	1.47025e+09	1.51074e+09	1.53223e+09
859pos	PC(40:1)+H	PC	(16:1/24:0)	(16:1)	(24:0)			844.679	C48 H95 O8 N1 P1	17.283	0.709858	0.796616	0.508221	PC(40:1)+H	1.19251e+09	2.54421e+08	1.14462e+09	1.19e+09	1.22087e+09	1.19396e+09	2.32341e+07	1.84712e+09	1.7834e+09	2.26828e+09	5.26358e+08	1.32997e+09	1.4411e+09	1.50288e+09	1.52791e+09
861pos	PC(40:10)+H	PC	(40:10)	(40:10)				826.538	C48 H77 O8 N1 P1	9.67228	0.146007	0.552675	0.00177164	PC(40:10)+H	6.37846e+06	5.75775e+06	5.60563e+06	5.19549e+06	6.27662e+06	7.19321e+06	1.60737e+07	1.04572e+07	1.10631e+07	1.11587e+07	8.87216e+06	8.24963e+06	7.72919e+06	7.51824e+06	9.76004e+06
863pos	PC(40:1e)+H	PC	(16:0e/24:1)	(16:0e)	(24:1)			830.7	C48 H97 O7 N1 P1	18.1486	0.233256	0.698453	0.207882	PC(40:1e)+H	8.11982e+07	8.21387e+07	7.55286e+07	8.16634e+07	4.06099e+07	8.33442e+07	1.63548e+08	4.00209e+07	6.4517e+07	1.81058e+08	1.04104e+08	8.31346e+07	1.10385e+08	1.14148e+08	1.11871e+08
865pos	PC(40:2)+H	PC	(40:2)	(40:2)				842.663	C48 H93 O8 N1 P1	16.5455	1.50322	0.812792	0.747346	PC(40:2)+H	1.84268e+09	3.96481e+06	2.78503e+07	1.74729e+09	1.03222e+07	1.75891e+09	1.71966e+07	2.51476e+09	4.47382e+06	9.26839e+07	2.00998e+09	1.99362e+09	2.0965e+09	2.17135e+09	2.16489e+09
868pos	PC(40:2e)+H	PC	(40:2e)	(40:2e)				828.684	C48 H95 O7 N1 P1	17.8587	0.252595	0.740254	0.24672	PC(40:2e)+H	5.5306e+07	5.03491e+07	4.23237e+07	4.71127e+07	7.6282e+07	7.07343e+07	1.14108e+08	6.02042e+07	6.57013e+07	1.31858e+08	3.5505e+07	5.47729e+07	7.31836e+07	8.58578e+07	5.67152e+07
870pos	PC(40:2p)+H	PC	(16:0p/24:2)	(16:0p)	(24:2)			826.668	C48 H93 O7 N1 P1	16.7866	0.170484	0.65514	0.250228	PC(40:2p)+H	3.81965e+07	1.07606e+08	2.6043e+07	2.42658e+07	4.61662e+07	6.2745e+07	7.60546e+07	6.53796e+07	5.34898e+07	1.47937e+08	2.04695e+07	1.02253e+08	4.68427e+07	6.6172e+07	6.22808e+07
872pos	PC(40:3)+H	PC	(18:1/22:2)	(18:1)	(22:2)			840.648	C48 H91 O8 N1 P1	15.2143	1.03445	0.636378	0.451013	PC(40:3)+H	1.97513e+06	657791	1.70918e+09	9.4074e+07	1.84517e+09	8.31459e+08	1.77871e+08	2.37815e+09	2.03971e+09	5.27712e+07	1.81358e+09	5.81709e+08	1.98202e+09	2.14634e+09	2.01373e+09
875pos	PC(40:3)+H	PC	(40:3)	(40:3)				840.648	C48 H91 O8 N1 P1	15.9461	0.123149	0.75571	0.12095	PC(40:3)+H	4.39966e+07	3.70837e+07	1.43634e+07	2.2394e+07	2.9556e+07	3.37281e+07	5.295e+07	3.33744e+07	3.55447e+07	5.02964e+07	3.66302e+07	3.08752e+07	4.11008e+07	3.47249e+07	4.58829e+07
876pos	PC(40:3)+H	PC	(40:3)	(40:3)				840.648	C48 H91 O8 N1 P1	17.2761	0.0326407	0.808776	0.203831	PC(40:3)+H	1.20806e+07	1.40076e+07	1.20375e+07	1.24832e+07	1.30807e+07	1.20643e+07	1.9084e+07	1.74587e+07	5.21648e+06	1.92863e+07	1.49818e+07	1.76377e+07	1.95257e+07	1.96649e+07	1.32119e+07
877pos	PC(40:3p)+H	PC	(40:3p)	(40:3p)				824.653	C48 H91 O7 N1 P1	15.2068	0.302927	0.75969	0.157079	PC(40:3p)+H	9.44097e+07	7.77e+07	9.1035e+07	8.51854e+07	3.19983e+07	8.79385e+07	1.18518e+08	1.23429e+08	1.15571e+08	1.32382e+08	5.16715e+07	7.48211e+07	1.09556e+08	1.05712e+08	9.85502e+07
878pos	PC(40:3p)+H	PC	(40:3p)	(40:3p)				824.653	C48 H91 O7 N1 P1	15.447	0.18032	0.760051	0.0285718	PC(40:3p)+H	5.18053e+07	6.37284e+07	5.75068e+07	7.17149e+07	7.89247e+07	5.19894e+07	9.09157e+07	6.44943e+07	8.97066e+07	1.05269e+08	7.17202e+07	7.21631e+07	7.38444e+07	5.74134e+07	8.41329e+07
879pos	PC(40:3p)+H	PC	(40:3p)	(40:3p)				824.653	C48 H91 O7 N1 P1	15.8235	0.576486	0.553789	0.00897895	PC(40:3p)+H	1.52519e+08	1.19062e+08	1.59153e+07	1.41079e+08	1.5117e+08	1.42269e+08	2.77141e+08	2.22432e+08	2.15043e+08	2.70571e+08	1.60676e+08	1.57908e+08	1.57659e+08	1.7647e+08	1.91782e+08
880pos	PC(40:3p)+H	PC	(40:3p)	(40:3p)				824.653	C48 H91 O7 N1 P1	15.9817	0.0802902	0.758014	0.599961	PC(40:3p)+H	1.34236e+07	2.73901e+07	1.18347e+07	1.21609e+07	1.33834e+07	1.76299e+07	1.08309e+07	6.34784e+07	1.28121e+06	2.02838e+07	2.29424e+07	7.59593e+06	1.37547e+07	1.56959e+07	1.35411e+07
883pos	PC(40:4)+H	PC	(18:1/22:3)	(18:1)	(22:3)			838.632	C48 H89 O8 N1 P1	14.4413	0.356521	0.878872	0.319527	PC(40:4)+H	9.29678e+08	8.96144e+08	9.15817e+08	1.40065e+09	1.23585e+09	9.57129e+08	1.61903e+09	1.41503e+09	1.13052e+09	1.14383e+09	9.8276e+08	9.17242e+08	1.37366e+09	1.51315e+09	1.49279e+09
884pos	PC(40:4)+H	PC	(18:0/22:4)	(18:0)	(22:4)			838.632	C48 H89 O8 N1 P1	14.6799	0.341697	0.850982	0.014071	PC(40:4)+H	9.42665e+08	9.5186e+08	9.02596e+08	9.35664e+08	9.11036e+08	9.48217e+08	1.19397e+09	1.1141e+09	1.18079e+09	1.22246e+09	9.42883e+08	9.17067e+08	1.01847e+09	1.02522e+09	1.01473e+09
885pos	PC(40:4)+H	PC	(20:0/20:4)	(20:0)	(20:4)			838.632	C48 H89 O8 N1 P1	15.061	0.193872	0.843956	0.0317669	PC(40:4)+H	2.91063e+08	2.48144e+08	2.43195e+08	2.77307e+08	2.55209e+08	2.70555e+08	3.49222e+08	3.22397e+08	3.64698e+08	3.15778e+08	2.82891e+08	2.43634e+08	3.06923e+08	3.16818e+08	3.05524e+08
886pos	PC(40:5)+H	PC	(18:1/22:4)	(18:1)	(22:4)			836.616	C48 H87 O8 N1 P1	13.449	1.49765	0.625354	0.186557	PC(40:5)+H	1.83423e+09	4.03398e+08	4.43203e+08	1.26467e+09	4.72582e+08	1.95555e+09	2.26803e+09	2.13168e+09	1.45317e+09	2.27817e+09	1.93632e+09	1.24658e+08	1.30269e+09	6.25815e+08	1.05292e+09
887pos	PC(40:5)+H	PC	(18:0/22:5)	(18:0)	(22:5)			836.616	C48 H87 O8 N1 P1	13.8365	1.05732	1.02549	0.914327	PC(40:5)+H	5.95082e+08	1.55227e+09	1.56696e+09	1.48556e+09	8.88531e+08	1.44875e+09	9.67959e+07	1.53507e+09	1.49979e+09	1.49621e+09	1.33971e+09	1.38224e+09	1.54917e+09	1.38398e+09	1.3166e+09
888pos	PC(40:5)+H	PC	(40:5)	(40:5)				836.616	C48 H87 O8 N1 P1	14.019	0.646379	0.5925	0.129742	PC(40:5)+H	3.75887e+08	2.82281e+08	3.95933e+08	1.33016e+07	3.4359e+06	8.56548e+07	2.29131e+08	3.57992e+08	3.10225e+08	3.00079e+08	4.62329e+08	2.92133e+08	4.80141e+08	3.59391e+08	4.69523e+08
892pos	PC(40:5e)+H	PC	(18:0e/22:5)	(18:0e)	(22:5)			822.637	C48 H89 O7 N1 P1	14.6064	0.355852	0.772233	0.00767885	PC(40:5e)+H	2.61704e+08	2.42543e+08	2.43882e+08	2.45981e+08	2.47579e+08	2.30323e+08	3.74647e+08	3.43406e+08	3.25544e+08	3.55706e+08	2.57195e+08	2.49679e+08	3.11188e+08	2.95801e+08	2.92226e+08
894pos	PC(40:5e)+H	PC	(40:5e)	(40:5e)				822.637	C48 H89 O7 N1 P1	15.2611	0.0527692	0.831315	0.11889	PC(40:5e)+H	6.71247e+07	6.30285e+07	6.49189e+07	6.11384e+07	5.43532e+07	6.05498e+07	9.6641e+07	8.29472e+07	8.69765e+07	5.06181e+07	5.99017e+07	6.9333e+07	7.47056e+07	7.20254e+07	7.38367e+07
895pos	PC(40:5e)+H	PC	(40:5e)	(40:5e)				822.637	C48 H89 O7 N1 P1	15.6267	0.235023	0.674174	0.0983221	PC(40:5e)+H	8.61225e+07	5.5716e+07	1.81956e+07	5.2494e+07	5.37839e+07	5.38381e+07	6.5207e+07	9.94031e+07	8.76675e+07	1.17887e+08	4.62656e+07	5.84472e+07	9.99197e+07	8.77278e+07	4.86659e+07
901pos	PC(40:6)+H	PC	(18:0/22:6)	(18:0)	(22:6)			834.601	C48 H85 O8 N1 P1	13.4401	4.7276	0.290774	0.0033682	PC(40:6)+H	4.67282e+07	5.75134e+09	1.76747e+07	277622	5.58365e+09	6.20143e+06	7.09808e+09	6.41984e+09	6.54801e+09	7.28155e+09	5.9767e+09	5.9017e+09	6.3102e+09	6.2502e+09	6.24006e+09
899pos	PC(40:6)+H	PC	(18:1/22:5)	(18:1)	(22:5)			834.601	C48 H85 O8 N1 P1	12.8937	0.502257	0.856629	0.375963	PC(40:6)+H	2.77684e+09	6.47404e+09	3.13703e+09	5.65277e+09	3.13204e+09	6.16481e+09	5.96885e+09	5.31592e+09	5.89074e+09	5.64403e+09	3.20605e+09	5.88731e+09	3.42836e+09	5.44001e+09	3.09785e+09
902pos	PC(40:6)+H	PC	(40:6)	(40:6)				834.601	C48 H85 O8 N1 P1	14.302	1.19245	0.762704	0.157287	PC(40:6)+H	1.00443e+10	1.02215e+10	1.0258e+10	1.45227e+07	1.00813e+10	1.02921e+10	1.16413e+10	1.12502e+10	1.15603e+10	1.20386e+10	1.02046e+10	1.00565e+10	1.09662e+10	1.1057e+10	1.07355e+10
903pos	PC(40:6e)+H	PC	(40:6e)	(40:6e)				820.621	C48 H87 O7 N1 P1	13.4022	0.33376	0.951508	0.490653	PC(40:6e)+H	1.64946e+08	1.62482e+08	1.78022e+08	1.60619e+08	1.62548e+08	1.69017e+08	2.14581e+08	1.59093e+08	1.94091e+08	1.83969e+08	1.60973e+08	1.35769e+08	1.82775e+08	1.9531e+08	1.84715e+08
905pos	PC(40:6e)+H	PC	(18:0e/22:6)	(18:0e)	(22:6)			820.621	C48 H87 O7 N1 P1	14.2037	0.160803	0.870704	0.196263	PC(40:6e)+H	3.06861e+08	3.01207e+08	3.01986e+08	3.05448e+08	3.21774e+08	3.12156e+08	3.34967e+08	3.80285e+08	3.02768e+08	5.05508e+08	2.94022e+08	3.06517e+08	3.50227e+08	3.4084e+08	3.12596e+08
906pos	PC(40:6e)+H	PC	(40:6e)	(40:6e)				820.621	C48 H87 O7 N1 P1	14.4046	0.120196	0.858218	0.104164	PC(40:6e)+H	1.48088e+08	1.40511e+08	1.48433e+08	1.38834e+08	1.37711e+08	1.58284e+08	1.75353e+08	1.45355e+08	1.71534e+08	2.27485e+08	1.38028e+08	1.58142e+08	1.60212e+08	1.55058e+08	1.61906e+08
907pos	PC(40:6p)+H	PC	(18:0p/22:6)	(18:0p)	(22:6)			818.606	C48 H85 O7 N1 P1	12.9988	0.616647	0.98431	0.720365	PC(40:6p)+H	4.11553e+08	4.0815e+08	3.93153e+08	4.04829e+08	4.08438e+08	3.9546e+08	4.14903e+08	4.3077e+08	3.79563e+08	4.81886e+08	3.70099e+08	3.82964e+08	4.27891e+08	4.25175e+08	4.12049e+08
909pos	PC(40:6p)+H	PC	(40:6p)	(40:6p)				818.606	C48 H85 O7 N1 P1	13.39	0.246693	1.5085	0.383615	PC(40:6p)+H	4.49892e+07	2.21727e+07	8.6951e+06	1.51257e+07	5.67697e+06	4.28065e+07	2.85798e+07	2.5027e+07	2.65604e+07	3.43531e+06	4.82331e+06	4.02786e+06	3.01634e+06	5.21167e+06	4.45558e+06
910pos	PC(40:6p)+H	PC	(18:0p/22:6)	(18:0p)	(22:6)			818.606	C48 H85 O7 N1 P1	13.997	0.171656	0.861539	0.0164075	PC(40:6p)+H	2.98743e+08	2.8573e+08	2.84611e+08	2.83612e+08	2.95949e+08	2.73201e+08	3.75336e+08	3.33553e+08	3.1972e+08	3.80678e+08	2.88106e+08	3.01175e+08	3.15922e+08	2.62129e+08	3.07024e+08
911pos	PC(40:7)+H	PC	(22:5/18:2)	(22:5)	(18:2)			832.585	C48 H83 O8 N1 P1	11.7364	1.51711	0.553579	0.00188794	PC(40:7)+H	4.72043e+08	5.12699e+08	8.92275e+08	9.77118e+08	9.26651e+08	1.01667e+09	1.80937e+09	1.57096e+09	1.46334e+09	1.62318e+09	1.07001e+09	1.1294e+09	1.05418e+09	1.17969e+09	1.1428e+09
912pos	PC(40:7)+H	PC	(20:3/20:4)	(20:3)	(20:4)			832.585	C48 H83 O8 N1 P1	12.0068	0.793628	0.736979	0.00199227	PC(40:7)+H	7.5339e+08	7.05201e+08	6.78071e+08	7.28616e+08	7.1453e+08	7.53626e+08	1.10038e+09	1.0021e+09	1.06999e+09	1.11893e+09	8.06505e+08	7.82083e+08	9.19001e+08	9.05187e+08	9.07627e+08
913pos	PC(40:7)+H	PC	(18:1/22:6)	(18:1)	(22:6)			832.585	C48 H83 O8 N1 P1	12.3368	1.79784	0.984385	0.649525	PC(40:7)+H	3.55161e+09	3.92097e+09	3.54827e+09	3.68014e+09	3.31448e+09	3.42262e+09	3.86642e+09	3.69917e+09	3.60378e+09	3.78717e+09	3.28053e+09	3.54108e+09	3.65228e+09	3.53089e+09	3.56724e+09
914pos	PC(40:7)+H	PC	(40:7)	(40:7)				832.585	C48 H83 O8 N1 P1	12.6049	0.160799	0.589576	0.193435	PC(40:7)+H	2.19097e+07	1.39692e+07	8.80544e+06	3.70741e+07	3.96384e+07	2.69669e+07	3.49942e+07	3.72465e+07	9.68837e+07	2.96529e+07	3.33124e+07	1.9555e+07	3.03402e+07	5.28613e+07	3.74088e+07
915pos	PC(40:7p)+H	PC	(18:1p/22:6)	(18:1p)	(22:6)			816.59	C48 H83 O7 N1 P1	12.8119	0.379182	0.853676	0.437779	PC(40:7p)+H	7.2456e+07	2.50033e+08	2.29435e+08	2.65393e+08	2.54649e+08	1.43767e+08	9.56175e+07	2.58072e+08	2.59366e+08	2.94975e+08	2.68017e+08	2.48068e+08	2.45617e+08	2.24727e+08	2.87302e+08
917pos	PC(40:8)+H	PC	(20:4/20:4)	(20:4)	(20:4)			830.569	C48 H81 O8 N1 P1	11.3309	1.45409	0.645752	0.000457617	PC(40:8)+H	1.1074e+09	1.36846e+09	8.51886e+08	1.28169e+09	1.29767e+09	1.32642e+09	2.08754e+09	1.85956e+09	2.03194e+09	2.03912e+09	1.75828e+09	1.42526e+09	1.58062e+09	1.82075e+09	1.57831e+09
916pos	PC(40:8)+H	PC	(40:8)	(40:8)				830.569	C48 H81 O8 N1 P1	10.8744	0.11498	0.627361	0.0213287	PC(40:8)+H	1.25666e+07	2.97809e+06	1.05403e+07	1.00738e+07	9.92726e+06	8.72038e+06	1.7266e+07	9.68014e+06	1.67289e+07	1.90061e+07	1.24074e+07	1.22717e+07	1.04965e+07	1.54994e+07	1.37358e+07
919pos	PC(40:9)+H	PC	(40:9)	(40:9)				828.554	C48 H79 O8 N1 P1	10.4214	0.239178	0.540804	0.00472726	PC(40:9)+H	1.55207e+07	1.67329e+07	1.5782e+07	1.76035e+07	1.62113e+07	1.41894e+07	4.04194e+07	3.01575e+07	3.22058e+07	3.71713e+07	2.00911e+07	1.7542e+07	1.83762e+07	2.0004e+07	2.07384e+07
920pos	PC(40:9)+H	PC	(20:5/20:4)	(20:5)	(20:4)			828.554	C48 H79 O8 N1 P1	10.5794	0.420136	0.612861	0.00379121	PC(40:9)+H	7.3652e+07	7.28978e+07	6.40897e+07	6.81072e+07	7.124e+07	7.43988e+07	1.50382e+08	1.13156e+08	1.24912e+08	1.39967e+08	8.60891e+07	7.79609e+07	9.20242e+07	9.34736e+07	9.4127e+07
921pos	PC(40:9)+H	PC	(40:9)	(40:9)				828.554	C48 H79 O8 N1 P1	10.808	0.121959	0.446273	0.0936652	PC(40:9)+H	3.19274e+06	3.92962e+06	2.84077e+06	1.83468e+06	4.42309e+06	9.5842e+06	6.25741e+06	6.20286e+06	1.00432e+07	9.23079e+06	3.97064e+06	2.21187e+07	5.01145e+06	6.33905e+06	1.04694e+07
923pos	PC(41:0)+H	PC	(25:0/16:0)	(25:0)	(16:0)			860.71	C49 H99 O8 N1 P1	19.0127	0.344738	0.620232	0.00552234	PC(41:0)+H	5.27509e+07	5.61426e+07	4.56607e+07	5.2662e+07	5.18669e+07	5.32132e+07	1.0354e+08	8.26368e+07	9.32225e+07	1.0803e+08	5.67515e+07	5.9335e+07	6.69339e+07	6.58622e+07	6.55809e+07
925pos	PC(41:1)+H	PC	(18:1/23:0)	(18:1)	(23:0)			858.695	C49 H97 O8 N1 P1	17.9925	0.375672	0.600029	0.01012	PC(41:1)+H	5.14271e+07	6.04751e+07	5.11108e+07	6.0425e+07	6.34948e+07	6.26202e+07	1.20638e+08	9.31078e+07	9.7399e+07	1.39925e+08	6.53275e+07	6.6163e+07	3.87473e+07	7.58109e+07	8.2872e+07
926pos	PC(41:2)+H	PC	(18:1/23:1)	(18:1)	(23:1)			856.679	C49 H95 O8 N1 P1	16.7462	0.536228	0.495992	0.15018	PC(41:2)+H	2.27619e+08	2.57857e+08	3.43307e+07	2.7055e+07	5.61889e+07	1.13745e+08	4.75962e+08	3.90551e+08	1.80172e+08	5.02815e+07	2.22885e+08	1.25325e+08	2.40592e+08	2.68366e+08	2.49495e+08
927pos	PC(41:2)+H	PC	(41:2)	(41:2)				856.679	C49 H95 O8 N1 P1	16.9291	0.277427	0.593237	0.13185	PC(41:2)+H	5.05989e+07	5.2121e+07	5.2865e+07	4.49101e+07	6.46663e+07	4.20327e+07	1.25925e+08	1.35738e+08	8.31581e+07	327091	5.46648e+07	1.18014e+08	1.13606e+08	6.68074e+07	6.0725e+07
934pos	PC(41:4)+H	PC	(41:4)	(41:4)				852.648	C49 H91 O8 N1 P1	17.8286	0.501466	0.690391	0.0111302	PC(41:4)+H	1.89319e+08	1.87533e+08	1.66145e+08	1.78682e+08	1.83939e+08	1.74103e+08	3.35257e+08	2.63417e+08	2.69704e+08	3.20217e+08	1.88959e+08	1.86373e+08	2.28185e+08	2.23097e+08	2.16934e+08
939pos	PC(41:6)+H	PC	(41:6)	(41:6)				848.616	C49 H87 O8 N1 P1	13.865	0.117757	0.784892	0.183916	PC(41:6)+H	4.03956e+06	6.14006e+07	5.9349e+07	5.14896e+07	5.15069e+07	5.50203e+07	6.38439e+07	6.34743e+07	6.3466e+07	6.22776e+07	5.03672e+07	5.68829e+07	5.71026e+07	5.45919e+07	5.41317e+07
940pos	PC(41:6)+H	PC	(41:6)	(41:6)				848.616	C49 H87 O8 N1 P1	14.0741	0.125835	0.662176	0.250042	PC(41:6)+H	5.20729e+07	5.7138e+07	1.29881e+07	5.18355e+07	1.1769e+07	5.18447e+06	5.89753e+07	4.83188e+06	6.47625e+07	5.64735e+07	4.82452e+07	5.51365e+07	5.90177e+07	5.26667e+07	5.33446e+07
941pos	PC(41:6)+H	PC	(41:6)	(41:6)				848.616	C49 H87 O8 N1 P1	15.778	0.201746	0.56761	0.00593072	PC(41:6)+H	1.88932e+07	1.13881e+07	1.28161e+07	1.59221e+07	1.10443e+07	1.17456e+07	2.99447e+07	2.89019e+07	2.62627e+07	2.77075e+07	1.63855e+07	1.49276e+07	1.95289e+07	1.85187e+07	2.07916e+07
942pos	PC(41:7)+H	PC	(41:7)	(41:7)				846.601	C49 H85 O8 N1 P1	12.4383	0.126321	0.643373	0.275565	PC(41:7)+H	2.1211e+07	0	2.8859e+07	1.7078e+07	0	1.27947e+07	2.41163e+07	4.7835e+06	2.10614e+07	3.51345e+07	2.59457e+07	1.32143e+07	2.14796e+07	1.63101e+07	1.19628e+07
943pos	PC(41:7)+H	PC	(41:7)	(41:7)				846.601	C49 H85 O8 N1 P1	12.8704	0.152832	0.904483	0.133267	PC(41:7)+H	1.21791e+08	1.18662e+08	9.76662e+07	1.12813e+08	1.07619e+08	1.00728e+08	1.1476e+08	1.03702e+08	1.36341e+08	1.35249e+08	1.30976e+08	1.07875e+08	1.15003e+08	1.17824e+08	1.07573e+08
945pos	PC(42:0)+H	PC	(42:0)	(42:0)				874.726	C50 H101 O8 N1 P1	19.7307	1.39003	0.228176	0.0169923	PC(42:0)+H	4.17357e+08	890061	3.66188e+08	1.9125e+06	926332	1.38435e+06	8.07519e+08	6.68125e+08	6.73571e+08	8.84421e+08	1.15502e+06	4.21563e+08	5.09301e+08	5.50083e+08	5.41888e+08
949pos	PC(42:1)+H	PC	(18:1/24:0)	(18:1)	(24:0)			872.71	C50 H99 O8 N1 P1	18.5532	1.58791	0.601788	0.0084119	PC(42:1)+H	1.06886e+09	1.01235e+09	8.84772e+08	1.01353e+09	9.99787e+08	9.66723e+08	2.1395e+09	1.65203e+09	1.66954e+09	2.22706e+09	1.10815e+09	1.08431e+09	1.27298e+09	1.35035e+09	7.31978e+08
950pos	PC(42:1)+H	PC	(26:0/16:1)	(26:0)	(16:1)			872.71	C50 H99 O8 N1 P1	18.7629	0.996558	0.357856	0.00060232	PC(42:1)+H	1.54355e+07	1.28456e+08	1.18772e+08	1.50944e+08	1.23946e+08	1.48923e+08	4.10244e+08	2.59509e+08	2.54887e+08	4.54084e+08	2.54199e+08	2.8538e+08	1.95807e+08	2.24564e+08	2.39177e+08
951pos	PC(42:1)+H	PC	(42:1)	(42:1)				872.71	C50 H99 O8 N1 P1	18.9912	0.415837	1.74903	0.119819	PC(42:1)+H	6.20001e+07	5.80605e+07	5.35176e+07	6.50176e+07	6.83636e+07	6.2495e+07	2.68846e+06	8.52711e+07	1.92712e+06	1.2715e+06	6.31575e+07	5.6918e+07	6.29134e+07	7.48995e+07	7.36802e+07
955pos	PC(42:10)+H	PC	(42:10)	(42:10)				854.569	C50 H81 O8 N1 P1	11.287	1.43533	0.24697	2.99839e-06	PC(42:10)+H	1.18791e+07	1.03882e+08	1.06629e+08	1.99709e+08	1.47334e+08	1.54675e+08	4.1062e+08	4.46858e+08	5.32849e+08	6.08006e+08	4.92083e+08	4.41546e+08	3.01263e+08	3.56582e+08	3.78054e+08
952pos	PC(42:10)+H	PC	(20:5/22:5)	(20:5)	(22:5)			854.569	C50 H81 O8 N1 P1	10.6935	0.559485	0.598982	0.0018017	PC(42:10)+H	1.37163e+08	1.14113e+08	1.16765e+08	1.23764e+08	1.20032e+08	1.15768e+08	2.28374e+08	2.23854e+08	2.31091e+08	2.44745e+08	1.49256e+08	1.37418e+08	1.46786e+08	1.67743e+08	1.63173e+08
953pos	PC(42:10)+H	PC	(20:5/22:5)	(20:5)	(22:5)			854.569	C50 H81 O8 N1 P1	10.8636	0.319229	2.90821	0.0347015	PC(42:10)+H	7.87085e+06	3.09644e+07	2.25777e+07	2.85047e+07	2.44284e+07	6.29055e+07	9.31877e+06	2.36256e+07	7.22163e+06	7.04974e+06	5.00701e+06	8.72588e+06	4.75331e+07	5.34075e+07	4.6266e+07
954pos	PC(42:10)+H	PC	(20:4/22:6)	(20:4)	(22:6)			854.569	C50 H81 O8 N1 P1	11.1022	0.684092	0.741294	0.00230352	PC(42:10)+H	5.87553e+08	5.62595e+08	5.37993e+08	5.75349e+08	5.8025e+08	6.03027e+08	9.15095e+08	7.89191e+08	8.4655e+08	8.38223e+08	6.28629e+08	6.31976e+08	6.91573e+08	7.26828e+08	6.99002e+08
956pos	PC(42:11)+H	PC	(20:5/22:6)	(20:5)	(22:6)			852.554	C50 H79 O8 N1 P1	10.2397	0.356502	0.673422	0.00311157	PC(42:11)+H	8.23066e+07	7.86254e+07	7.47805e+07	8.26473e+07	7.82364e+07	8.18176e+07	1.38844e+08	1.2648e+08	1.18595e+08	1.46865e+08	9.30628e+07	8.65755e+07	1.00066e+08	9.36642e+07	1.05298e+08
957pos	PC(42:11)+H	PC	(42:11)	(42:11)				852.554	C50 H79 O8 N1 P1	11.1606	0.48633	0.352144	0.00430365	PC(42:11)+H	2.33943e+07	3.16318e+07	1.59033e+07	2.08243e+07	2.82359e+07	4.40919e+07	1.34639e+08	8.28977e+07	8.6282e+07	5.22885e+07	6.25792e+07	4.72634e+07	4.78418e+07	5.03315e+07	4.34856e+07
959pos	PC(42:1e)+H	PC	(18:0e/24:1)	(18:0e)	(24:1)			858.731	C50 H101 O7 N1 P1	19.2681	0.120375	0.670199	0.03967	PC(42:1e)+H	1.39051e+07	1.3202e+07	1.05789e+07	1.13269e+07	7.82119e+06	9.56082e+06	1.8005e+07	1.77787e+07	1.43723e+07	2.53069e+07	1.0516e+07	1.30885e+07	1.00311e+07	1.4371e+07	1.37128e+07
960pos	PC(42:1e)+H	PC	(42:1e)	(42:1e)				858.731	C50 H101 O7 N1 P1	20.1367	0.263514	0.568035	0.0206007	PC(42:1e)+H	2.53506e+07	2.31069e+07	2.29287e+07	2.36767e+07	2.3741e+07	2.25959e+07	6.072e+07	4.22984e+07	3.67086e+07	5.94969e+07	2.56706e+07	2.40338e+07	3.17777e+07	3.12333e+07	3.52698e+07
961pos	PC(42:2)+H	PC	(18:1/24:1)	(18:1)	(24:1)			870.695	C50 H97 O8 N1 P1	17.3231	1.51224	0.690413	0.00388165	PC(42:2)+H	1.77694e+09	1.61938e+09	1.50743e+09	1.59222e+09	1.61495e+09	1.55851e+09	2.80276e+09	2.41669e+09	2.32452e+09	2.86448e+09	1.80532e+09	1.7915e+09	1.98784e+09	1.98107e+09	2.00862e+09
962pos	PC(42:2e)+H	PC	(18:0e/24:2)	(18:0e)	(24:2)			856.715	C50 H99 O7 N1 P1	18.0607	0.160099	1.312	0.320688	PC(42:2e)+H	1.98971e+07	1.65512e+07	1.43724e+07	1.59485e+07	1.73223e+07	2.02494e+07	6.45704e+06	2.15507e+07	2.78951e+07	7.42175e+06	1.17829e+07	4.42063e+06	2.19104e+07	2.78807e+07	2.61371e+07
963pos	PC(42:2e)+H	PC	(42:2e)	(42:2e)				856.715	C50 H99 O7 N1 P1	18.3983	0.424714	0.528285	0.16165	PC(42:2e)+H	1.17997e+08	1.56621e+08	1.13283e+08	2.18459e+06	1.24915e+08	6.55264e+06	3.24556e+08	2.1609e+08	1.82607e+08	1.31348e+06	1.24554e+08	1.38136e+08	1.57668e+08	1.60804e+08	1.6001e+08
966pos	PC(42:2p)+H	PC	(42:2p)	(42:2p)				854.7	C50 H97 O7 N1 P1	17.702	0.203993	1.01111	0.980515	PC(42:2p)+H	6.04207e+07	1.25865e+07	5.56727e+07	5.43691e+07	1.6409e+07	7.5661e+06	3.79356e+07	8.73174e+07	2.4457e+07	2.57784e+07	1.99732e+07	9.2885e+06	6.83355e+07	7.06354e+07	8.3866e+07
967pos	PC(42:2p)+H	PC	(18:1p/24:1)	(18:1p)	(24:1)			854.7	C50 H97 O7 N1 P1	17.8877	0.320733	0.599209	0.00662225	PC(42:2p)+H	4.50717e+07	4.40463e+07	3.88555e+07	3.90031e+07	4.42703e+07	4.42347e+07	8.56463e+07	8.12854e+07	6.54263e+07	9.70498e+07	4.98518e+07	4.71054e+07	5.99035e+07	5.67724e+07	5.63433e+07
973pos	PC(42:3p)+H	PC	(42:3p)	(42:3p)				852.684	C50 H95 O7 N1 P1	17.0341	0.483314	0.419561	0.0081492	PC(42:3p)+H	7.18169e+07	9.04503e+06	5.78269e+07	5.20708e+07	6.33986e+07	8.1077e+06	1.28662e+08	9.94109e+07	1.03185e+08	1.58024e+08	7.36143e+07	6.21998e+07	8.33629e+07	7.50298e+07	8.38163e+07
974pos	PC(42:4)+H	PC	(20:3/22:1)	(20:3)	(22:1)			866.663	C50 H93 O8 N1 P1	15.4563	0.160118	0.828852	0.0127663	PC(42:4)+H	4.93956e+08	4.86012e+08	4.82566e+08	5.23937e+08	5.26131e+08	5.33135e+08	6.00453e+08	6.38865e+08	6.99591e+08	6.97718e+08	5.31028e+08	5.0699e+08	5.62082e+08	5.87496e+08	5.8011e+08
975pos	PC(42:4)+H	PC	(20:3/22:1)	(20:3)	(22:1)			866.663	C50 H93 O8 N1 P1	15.6502	0.209806	0.844711	0.362524	PC(42:4)+H	1.9398e+08	1.82758e+08	1.56398e+08	1.63232e+08	1.71373e+08	1.71101e+08	2.59602e+08	7.23644e+07	2.51555e+08	2.9456e+08	1.787e+08	1.73038e+08	1.93248e+08	1.98583e+08	2.10497e+08
976pos	PC(42:4)+H	PC	(42:4)	(42:4)				866.663	C50 H93 O8 N1 P1	15.9239	0.250666	0.610482	0.0465	PC(42:4)+H	3.30659e+07	6.9281e+06	4.40242e+07	2.77856e+07	5.80789e+07	5.26276e+07	8.95967e+07	4.06309e+07	6.31945e+07	6.89975e+07	5.37506e+07	4.83128e+07	3.55472e+07	3.12299e+07	4.32345e+07
977pos	PC(42:4)+H	PC	(42:4)	(42:4)				866.663	C50 H93 O8 N1 P1	16.272	0.248035	0.680318	0.00735661	PC(42:4)+H	4.42131e+07	5.25762e+07	4.53209e+07	5.90939e+07	4.39731e+07	5.80414e+07	9.53199e+07	8.29631e+07	8.14921e+07	7.45859e+07	5.55144e+07	5.58261e+07	5.80339e+07	6.48232e+07	6.45843e+07
978pos	PC(42:4p)+H	PC	(42:4p)	(42:4p)				850.668	C50 H93 O7 N1 P1	15.8491	0.45264	0.664632	0.0162809	PC(42:4p)+H	1.2845e+08	1.19922e+08	1.11287e+08	1.20752e+08	1.16093e+08	1.25721e+08	2.47265e+08	1.86178e+08	1.76448e+08	2.26882e+08	1.36872e+08	1.1301e+08	1.43209e+08	1.53441e+08	1.5407e+08
979pos	PC(42:4p)+H	PC	(42:4p)	(42:4p)				850.668	C50 H93 O7 N1 P1	16.2366	0.251305	1.35768	0.286306	PC(42:4p)+H	3.07185e+07	3.29866e+07	3.7853e+07	3.50338e+07	4.87524e+07	4.84227e+07	248570	5.6934e+07	1.51071e+07	4.59286e+07	2.02227e+07	3.37402e+07	3.69238e+07	5.49888e+07	4.0445e+07
980pos	PC(42:4p)+H	PC	(42:4p)	(42:4p)				850.668	C50 H93 O7 N1 P1	16.8435	0.128732	0.917596	0.792497	PC(42:4p)+H	2.52531e+07	2.83541e+07	2.48228e+07	2.44437e+07	2.54893e+07	2.71847e+07	5.45144e+07	2.97366e+07	4.84184e+07	6.65092e+06	2.74344e+07	2.76181e+06	3.84375e+07	2.57182e+07	2.76698e+07
983pos	PC(42:5)+H	PC	(22:1/20:4)	(22:1)	(20:4)			864.648	C50 H91 O8 N1 P1	15.0645	0.205485	0.932009	0.529556	PC(42:5)+H	2.23472e+08	2.12976e+08	2.07002e+08	2.33074e+08	2.03626e+08	2.40356e+08	2.91527e+08	2.76285e+08	2.69718e+08	1.35507e+08	2.42017e+08	2.01786e+08	2.51142e+08	2.35584e+08	2.286e+08
985pos	PC(42:6)+H	PC	(42:6)	(42:6)				862.632	C50 H89 O8 N1 P1	13.6246	0.255565	1.22761	0.46328	PC(42:6)+H	4.47223e+07	1.99003e+07	5.64416e+07	8.03791e+07	3.92131e+07	7.28201e+07	5.14874e+07	6.85017e+07	1.6757e+07	5.93695e+07	1.73956e+07	4.1844e+07	4.79883e+07	4.09074e+07	5.36407e+07
987pos	PC(42:6)+H	PC	(20:5/22:1)	(20:5)	(22:1)			862.632	C50 H89 O8 N1 P1	14.2113	0.562506	1.01278	0.836115	PC(42:6)+H	3.0508e+08	3.30884e+08	2.94281e+08	3.03945e+08	3.09286e+08	3.04211e+08	3.82195e+08	3.21426e+08	2.76992e+08	2.96852e+08	2.84185e+08	2.62723e+08	3.17211e+08	3.26379e+08	3.19117e+08
988pos	PC(42:6)+H	PC	(42:6)	(42:6)				862.632	C50 H89 O8 N1 P1	14.6962	0.280295	1.03533	0.865255	PC(42:6)+H	1.45162e+08	1.52221e+08	1.22677e+08	1.50236e+08	1.26892e+08	1.55366e+08	1.64447e+08	1.73662e+08	1.88668e+07	2.11501e+08	1.11285e+08	1.43696e+08	1.48396e+08	1.14236e+08	1.59848e+08
989pos	PC(42:6e)+H	PC	(42:6e)	(42:6e)				848.653	C50 H91 O7 N1 P1	14.6638	0.0880659	0.796659	0.0260603	PC(42:6e)+H	3.91895e+07	3.95613e+07	2.90367e+07	3.92806e+07	4.16924e+07	4.41033e+07	5.50675e+07	5.45088e+07	4.94012e+07	5.47974e+07	3.70894e+07	4.1436e+07	3.78144e+07	3.21563e+07	2.67813e+07
991pos	PC(42:6e)+H	PC	(42:6e)	(42:6e)				848.653	C50 H91 O7 N1 P1	15.6443	0.228907	0.68593	0.0367746	PC(42:6e)+H	5.21936e+07	5.37505e+07	5.63189e+07	4.62232e+07	1.6082e+07	3.94681e+07	8.81684e+07	6.78016e+07	6.01392e+07	6.74654e+07	5.11564e+07	5.02009e+07	4.42507e+07	3.8885e+07	6.21096e+07
992pos	PC(42:6e)+H	PC	(42:6e)	(42:6e)				848.653	C50 H91 O7 N1 P1	16.4363	0.166728	0.731063	0.249278	PC(42:6e)+H	7.76981e+07	1.71747e+07	7.3297e+07	6.54304e+07	6.92842e+07	3.87377e+07	1.05267e+08	9.75479e+07	9.11477e+07	9.96134e+06	8.33184e+07	8.00523e+07	8.19713e+07	9.52774e+07	8.18102e+07
993pos	PC(42:6p)+H	PC	(42:6p)	(42:6p)				846.637	C50 H89 O7 N1 P1	14.461	0.0359069	0.892153	0.503158	PC(42:6p)+H	1.46032e+07	1.61907e+07	1.68985e+07	1.56882e+07	1.8652e+07	1.7737e+07	2.45306e+07	2.87022e+07	1.04247e+07	1.27529e+07	1.70477e+07	1.83719e+07	1.1793e+07	1.88066e+07	1.42219e+07
994pos	PC(42:6p)+H	PC	(42:6p)	(42:6p)				846.637	C50 H89 O7 N1 P1	14.7623	0.0818638	0.701061	0.0935965	PC(42:6p)+H	1.29405e+07	1.41377e+07	3.70834e+06	2.14083e+07	1.5305e+07	1.34427e+07	2.03974e+07	1.34382e+07	1.97975e+07	2.80777e+07	1.79045e+07	1.5842e+07	1.52946e+07	1.71809e+07	1.81681e+07
995pos	PC(42:6p)+H	PC	(20:0p/22:6)	(20:0p)	(22:6)			846.637	C50 H89 O7 N1 P1	15.2569	0.197947	0.794769	0.461481	PC(42:6p)+H	9.00565e+07	3.75548e+07	5.71171e+07	5.41728e+07	6.53784e+07	7.20227e+07	2.66192e+06	1.03917e+08	1.03155e+08	1.36275e+08	4.07121e+07	8.67531e+07	9.6931e+07	9.9635e+07	9.76586e+07
996pos	PC(42:7)+H	PC	(42:7)	(42:7)				860.616	C50 H87 O8 N1 P1	12.7962	0.108254	0.881745	0.626679	PC(42:7)+H	1.00091e+08	2.73313e+07	1.29535e+08	1.89812e+08	1.21055e+08	1.02746e+08	9.60348e+07	1.0279e+08	1.23302e+08	2.28807e+08	1.01785e+08	1.07785e+08	8.20083e+07	9.70453e+07	1.31918e+08
997pos	PC(42:7)+H	PC	(22:3/20:4)	(22:3)	(20:4)			860.616	C50 H87 O8 N1 P1	13.0263	0.365158	0.827718	0.025854	PC(42:7)+H	6.19526e+08	7.04337e+08	5.72865e+08	7.49331e+08	6.43853e+08	6.60314e+08	7.13798e+08	7.18044e+08	7.8221e+08	8.35924e+08	1.00245e+09	7.20009e+08	7.02336e+08	7.69073e+08	6.66055e+08
999pos	PC(42:7)+H	PC	(42:7)	(42:7)				860.616	C50 H87 O8 N1 P1	13.4595	0.166115	0.857127	0.00617535	PC(42:7)+H	2.86991e+08	3.1093e+08	2.78279e+08	2.56226e+08	3.12155e+08	2.75256e+08	3.5172e+08	3.23138e+08	3.76988e+08	3.03683e+08	3.21674e+08	3.2931e+08	3.17835e+08	3.52372e+08	3.57168e+08
1000pos	PC(42:8)+H	PC	(20:3/22:5)	(20:3)	(22:5)			858.601	C50 H85 O8 N1 P1	12.0595	0.211205	0.850778	0.0110962	PC(42:8)+H	3.61791e+08	3.41439e+08	3.2337e+08	3.38979e+08	3.33918e+08	3.44128e+08	4.34349e+08	4.06105e+08	4.1288e+08	4.5365e+08	3.63546e+08	3.31537e+08	3.73409e+08	3.84211e+08	3.63337e+08
1001pos	PC(42:8)+H	PC	(42:8)	(42:8)				858.601	C50 H85 O8 N1 P1	12.3654	0.505318	1.28276	0.159773	PC(42:8)+H	2.06975e+08	1.22221e+08	8.82516e+07	1.3294e+08	1.11639e+08	1.34927e+08	8.6072e+07	1.25618e+08	1.24187e+08	1.12531e+08	1.11064e+08	6.18096e+07	1.03845e+08	1.00312e+08	1.13676e+08
1008pos	PC(43:0)+H	PC	(27:0/16:0)	(27:0)	(16:0)			888.742	C51 H103 O8 N1 P1	20.0674	0.503535	0.323958	0.00656107	PC(43:0)+H	9.84529e+06	3.78078e+07	1.34504e+07	4.07976e+07	4.54429e+07	1.12404e+07	1.20205e+08	8.49707e+07	7.91634e+07	1.22461e+08	3.81065e+07	4.46141e+07	6.59508e+07	4.53514e+07	5.7309e+07
1009pos	PC(43:1)+H	PC	(43:1)	(43:1)				886.726	C51 H101 O8 N1 P1	18.6815	0.129529	0.638241	0.147048	PC(43:1)+H	1.04769e+07	4.88612e+06	7.02328e+06	1.07475e+07	7.91781e+06	8.06533e+06	2.20371e+07	1.22819e+07	1.25528e+07	1.85884e+07	8.80199e+06	2.69445e+06	1.05684e+07	8.52512e+06	5.33626e+06
1011pos	PC(43:2)+H	PC	(25:1/18:1)	(25:1)	(18:1)			884.71	C51 H99 O8 N1 P1	17.8873	0.599018	0.345853	0.0371077	PC(43:2)+H	9.31334e+07	2.85245e+06	3.71981e+06	3.68284e+07	7.58853e+07	7.55896e+07	2.40334e+08	846295	1.85137e+08	1.83708e+08	1.04113e+08	1.18611e+08	1.06261e+08	1.51305e+08	8.57053e+07
1013pos	PC(43:2)+H	PC	(25:0/18:2)	(25:0)	(18:2)			884.71	C51 H99 O8 N1 P1	18.2551	0.0954151	0.633626	0.0864806	PC(43:2)+H	1.01566e+07	1.10187e+07	9.7994e+06	1.2673e+07	7.81174e+06	1.3598e+06	1.87957e+07	1.51061e+07	1.52086e+07	1.84036e+07	4.99612e+06	1.08503e+07	1.38772e+07	1.24269e+07	1.26514e+07
1014pos	PC(43:3)+H	PC	(43:3)	(43:3)				882.695	C51 H97 O8 N1 P1	16.8013	0.366993	0.532479	0.00481337	PC(43:3)+H	1.56823e+07	3.86252e+07	4.98614e+07	4.93789e+07	5.78869e+07	4.46688e+07	1.01645e+08	9.66051e+07	7.61145e+07	9.49309e+07	5.29692e+07	5.87002e+07	5.89775e+07	5.71871e+07	5.08485e+07
1016pos	PC(43:4)+H	PC	(43:4)	(43:4)				880.679	C51 H95 O8 N1 P1	15.9584	0.231804	0.603292	0.0262508	PC(43:4)+H	3.49719e+07	3.58564e+07	1.26262e+06	3.2322e+07	3.6024e+07	3.39743e+07	6.07884e+07	4.6596e+07	5.23222e+07	5.92966e+07	3.89613e+07	3.11349e+07	4.34104e+07	4.0352e+07	4.16434e+07
1017pos	PC(43:4)+H	PC	(43:4)	(43:4)				880.679	C51 H95 O8 N1 P1	19.0001	0.199104	0.34446	0.210091	PC(43:4)+H	4.54199e+06	8.56865e+06	3.44147e+06	1.25241e+07	6.40628e+06	17699.3	3.70986e+07	63555.8	7.6268e+06	4.80646e+07	5.11572e+06	5.09122e+06	6.23581e+06	5.62724e+06	9.11268e+06
1019pos	PC(44:0)+H	PC	(26:0/18:0)	(26:0)	(18:0)			902.757	C52 H105 O8 N1 P1	20.6011	0.843219	0.597581	0.0157665	PC(44:0)+H	3.18495e+08	2.69883e+08	2.41696e+08	2.9204e+08	2.99969e+08	2.74702e+08	6.26878e+08	4.98301e+08	4.97629e+08	6.4518e+08	3.06394e+08	2.65042e+08	3.68449e+08	3.77129e+08	3.9002e+08
1021pos	PC(44:1)+H	PC	(26:0/18:1)	(26:0)	(18:1)			900.742	C52 H103 O8 N1 P1	19.6413	1.2831	0.606326	0.0115849	PC(44:1)+H	7.16095e+08	6.2792e+08	5.94071e+08	7.03756e+08	7.10821e+08	7.06695e+08	1.5049e+09	1.10725e+09	1.11202e+09	1.50369e+09	7.07032e+08	7.60104e+08	8.76844e+08	8.78211e+08	8.9409e+08
1020pos	PC(44:1)+H	PC	(26:1/18:0)	(26:1)	(18:0)			900.742	C52 H103 O8 N1 P1	19.4384	0.443114	0.62786	0.0790396	PC(44:1)+H	1.59411e+08	1.69302e+08	1.51199e+07	1.38391e+08	1.4111e+08	1.48081e+08	2.84963e+08	2.66948e+08	2.4544e+08	1.94134e+08	1.54115e+08	8.30409e+07	2.12933e+08	1.91364e+08	1.63109e+08
1023pos	PC(44:1)+H	PC	(44:1)	(44:1)				900.742	C52 H103 O8 N1 P1	20.094	0.112969	1.19488	0.887566	PC(44:1)+H	6.15283e+06	782168	1.17135e+06	9.44944e+07	1.33841e+06	876688	4.91236e+06	1.95537e+06	2.21359e+06	7.53768e+07	1.46034e+06	1.80228e+06	1.61182e+06	1.51973e+06	1.95152e+06
1024pos	PC(44:10)+H	PC	(44:10)	(44:10)				882.601	C52 H85 O8 N1 P1	11.6288	0.261918	0.90729	0.865156	PC(44:10)+H	53878	1.41076e+07	6.79607e+06	6.72099e+07	6.53875e+07	1.34036e+07	1.57805e+07	142544	3.05552e+07	1.50597e+07	6.99369e+07	5.2544e+07	7.94007e+07	7.93522e+07	7.37702e+07
1025pos	PC(44:10)+H	PC	(44:10)	(44:10)				882.601	C52 H85 O8 N1 P1	11.9099	0.161334	0.711237	0.423597	PC(44:10)+H	5.96164e+06	1.39172e+08	1.3628e+08	1.6196e+08	1.9411e+07	1.61156e+08	2.53209e+08	2.40801e+07	2.32658e+08	2.11014e+07	1.83573e+08	1.62639e+08	1.88049e+08	1.84741e+08	2.30896e+08
1026pos	PC(44:10)+H	PC	(44:10)	(44:10)				882.601	C52 H85 O8 N1 P1	12.108	0.334649	0.515511	0.143399	PC(44:10)+H	6.47051e+07	6.72672e+07	7.18848e+07	1.14806e+06	7.44286e+07	8.06302e+07	1.01368e+08	2.81625e+08	9.06403e+07	7.90837e+07	8.19098e+07	6.38336e+07	7.93515e+07	8.41951e+07	7.61445e+07
1027pos	PC(44:11)+H	PC	(22:5/22:6)	(22:5)	(22:6)			880.585	C52 H83 O8 N1 P1	11.2052	0.653603	0.706795	0.000929193	PC(44:11)+H	4.27674e+08	4.32958e+08	4.02884e+08	3.58833e+08	4.24227e+08	4.31702e+08	6.78669e+08	6.28552e+08	6.65388e+08	5.5483e+08	5.06471e+08	4.72451e+08	4.61525e+08	4.45996e+08	5.14892e+08
1029pos	PC(44:12)+H	PC	(22:6/22:6)	(22:6)	(22:6)			878.569	C52 H81 O8 N1 P1	10.787	0.492134	0.604341	0.00532519	PC(44:12)+H	1.02531e+08	93866167	8.3661e+07	9.57686e+07	8.7769e+07	9.62498e+07	2.00794e+08	1.54593e+08	1.6236e+08	1.96515e+08	1.09795e+08	1.02316e+08	1.21618e+08	1.24942e+08	1.26447e+08
1030pos	PC(44:2)+H	PC	(26:1/18:1)	(26:1)	(18:1)			898.726	C52 H101 O8 N1 P1	18.4599	1.4791	0.578012	0.00661537	PC(44:2)+H	8.2152e+08	7.64181e+08	6.58892e+08	7.5351e+08	7.6041e+08	7.45991e+08	1.66622e+09	1.33565e+09	1.29431e+09	1.78177e+09	8.74537e+08	8.40625e+08	9.94262e+08	1.0265e+09	1.03208e+09
1031pos	PC(44:2)+H	PC	(26:0/18:2)	(26:0)	(18:2)			898.726	C52 H101 O8 N1 P1	18.8175	0.296274	1.11029	0.781888	PC(44:2)+H	7.40402e+07	8.4041e+07	7.15453e+07	8.71329e+07	8.1889e+07	5.87928e+07	1.46723e+08	1.73509e+07	5.15339e+06	1.43654e+08	2.11462e+07	7.79722e+07	9.7433e+07	4.19077e+07	9.20445e+07
1032pos	PC(44:2e)+H	PC	(44:2e)	(44:2e)				884.747	C52 H103 O7 N1 P1	20.0258	0.195688	0.609611	0.0873233	PC(44:2e)+H	1.77127e+07	1.66997e+07	1.70819e+07	2.37341e+07	1.83172e+07	2.12131e+07	5.82459e+07	3.50125e+07	3.58229e+07	2.46051e+07	1.43912e+07	2.01716e+07	2.53979e+07	1.46291e+07	2.66777e+07
1034pos	PC(44:3)+H	PC	(44:3)	(44:3)				896.71	C52 H99 O8 N1 P1	17.3629	0.558769	0.753094	0.0677969	PC(44:3)+H	4.80649e+08	5.38948e+08	4.57205e+08	4.72124e+08	4.8783e+08	4.66879e+08	7.79968e+08	7.41681e+08	7.61485e+08	7.67883e+08	3.71106e+08	4.33483e+08	6.00939e+08	5.69667e+08	5.26846e+08
1035pos	PC(44:3)+H	PC	(26:1/18:2)	(26:1)	(18:2)			896.71	C52 H99 O8 N1 P1	17.5579	0.730126	0.625342	0.00355101	PC(44:3)+H	2.51044e+08	2.46056e+08	2.14791e+08	230237591	2.35863e+08	2.26077e+08	4.65957e+08	3.61586e+08	3.71628e+08	4.87282e+08	3.001e+08	2.58729e+08	3.1272e+08	3.10525e+08	2.99199e+08
1036pos	PC(44:3)+H	PC	(44:3)	(44:3)				896.71	C52 H99 O8 N1 P1	17.9276	0.222792	0.559208	0.0778048	PC(44:3)+H	2.82604e+07	1.91684e+06	2.02437e+07	1.70945e+07	2.73355e+07	2.8032e+07	5.09659e+07	4.86436e+07	3.8662e+07	5.12153e+07	1.25639e+07	1.76938e+07	2.64648e+07	2.74851e+07	4.02897e+07
1037pos	PC(44:4)+H	PC	(44:4)	(44:4)				894.695	C52 H97 O8 N1 P1	16.5412	0.360723	0.795503	0.136346	PC(44:4)+H	1.69059e+08	2.69952e+08	2.48396e+08	1.79965e+08	3.18056e+08	1.55968e+08	3.40542e+08	2.67021e+08	2.80586e+08	3.27809e+08	1.78173e+08	2.92093e+08	2.11624e+08	1.98745e+08	3.63361e+08
1038pos	PC(44:4)+H	PC	(44:4)	(44:4)				894.695	C52 H97 O8 N1 P1	16.697	0.244522	0.445838	0.420098	PC(44:4)+H	9.99246e+07	7.85747e+06	6.02047e+06	4.73504e+06	7.46523e+06	5.09773e+06	5.96198e+06	8.28069e+06	5.77195e+06	1.67703e+08	1.00458e+08	5.87768e+06	7.93814e+06	1.3444e+07	1.18217e+07
1040pos	PC(44:4)+H	PC	(24:0/20:4)	(24:0)	(20:4)			894.695	C52 H97 O8 N1 P1	17.4714	0.281111	0.799602	0.0560754	PC(44:4)+H	1.82485e+08	1.96251e+08	1.73279e+08	1.86914e+08	2.01643e+08	1.83127e+08	2.83597e+08	2.41426e+08	2.53391e+08	2.85674e+08	1.75235e+08	1.66e+08	2.21939e+08	2.15304e+08	2.18254e+08
1041pos	PC(44:5)+H	PC	(44:5)	(44:5)				892.679	C52 H95 O8 N1 P1	15.6733	0.433721	0.759575	0.226357	PC(44:5)+H	1.80433e+08	1.68249e+08	9.40661e+07	2.14947e+08	1.88356e+08	1.95246e+08	3.3361e+08	2.19923e+08	2.79194e+08	3.07379e+08	1.24722e+08	1.06066e+08	1.63769e+08	2.25125e+08	1.27817e+08
1042pos	PC(44:5)+H	PC	(44:5)	(44:5)				892.679	C52 H95 O8 N1 P1	15.9653	0.256974	0.725624	0.0312048	PC(44:5)+H	7.33228e+07	7.0876e+07	6.98201e+07	7.39359e+07	6.14835e+07	7.08919e+07	1.18275e+08	1.13338e+08	1.01625e+08	1.16984e+08	6.26777e+07	6.63683e+07	8.20916e+07	9.74327e+07	8.39841e+07
1043pos	PC(44:5)+H	PC	(24:1/20:4)	(24:1)	(20:4)			892.679	C52 H95 O8 N1 P1	16.23	0.326965	0.770495	0.00960186	PC(44:5)+H	1.97305e+08	2.07305e+08	1.96163e+08	1.92527e+08	2.016e+08	2.04071e+08	2.97656e+08	2.62412e+08	2.8389e+08	3.04355e+08	2.06985e+08	2.00808e+08	2.27893e+08	2.38569e+08	2.31538e+08
1044pos	PC(44:5)+H	PC	(44:5)	(44:5)				892.679	C52 H95 O8 N1 P1	16.6817	0.369558	0.578472	0.00533806	PC(44:5)+H	4.63587e+07	4.51402e+07	4.26928e+07	4.90138e+07	5.30628e+07	5.26446e+07	1.03953e+08	8.93102e+07	9.1178e+07	1.0715e+08	5.82552e+07	4.95956e+07	6.55747e+07	7.24835e+07	7.3834e+07
1048pos	PC(44:6)+H	PC	(44:6)	(44:6)				890.663	C52 H93 O8 N1 P1	15.9317	0.139428	0.543603	0.107497	PC(44:6)+H	9.77939e+06	4.16996e+06	5.38246e+06	7.28441e+06	1.38323e+07	1.73125e+07	2.28636e+07	2.14338e+07	3.2833e+07	9.70224e+06	1.39363e+07	5.48697e+06	2.22327e+07	2.47167e+07	1.73778e+07
1049pos	PC(44:7)+H	PC	(44:7)	(44:7)				888.648	C52 H91 O8 N1 P1	13.9753	0.0576825	0.832607	0.0012548	PC(44:7)+H	2.83571e+08	3.00862e+08	2.98696e+08	3.04888e+08	3.07818e+08	3.52783e+08	3.89992e+08	3.72241e+08	3.71155e+08	4.01164e+08	3.53814e+08	3.31911e+08	3.53095e+08	3.35296e+08	4.14622e+08
1051pos	PC(44:7)+H	PC	(44:7)	(44:7)				888.648	C52 H91 O8 N1 P1	14.6772	0.129313	0.870892	0.23894	PC(44:7)+H	7.63719e+07	6.8943e+07	7.52221e+07	7.24158e+07	6.74564e+07	5.60553e+07	1.05692e+08	8.70987e+07	8.41378e+07	8.15662e+07	7.01136e+07	4.95957e+07	8.38812e+07	7.53223e+07	8.34481e+07
1054pos	PC(44:9)+H	PC	(44:9)	(44:9)				884.616	C52 H87 O8 N1 P1	12.4316	0.0701223	0.820795	0.619042	PC(44:9)+H	4.40402e+07	2.58504e+07	2.32999e+07	7.30217e+06	3.77069e+07	7.30079e+06	6.113e+07	3.84512e+07	9.74997e+06	1.72177e+07	3.92901e+07	1.14286e+07	1.78436e+07	4.11127e+07	3.49431e+07
1056pos	PC(45:1)+H	PC	(45:1)	(45:1)				914.757	C53 H105 O8 N1 P1	19.9973	0.35974	0.433726	0.373423	PC(45:1)+H	3.30236e+06	1.92429e+06	6.05822e+07	2.00484e+07	2.12286e+07	2.20721e+07	1.89017e+08	4.30492e+06	3.84566e+07	4.92523e+07	3.88881e+06	1.28674e+07	4.27839e+06	2.72476e+06	3.70495e+06
1057pos	PC(45:2)+H	PC	(27:1/18:1)	(27:1)	(18:1)			912.742	C53 H103 O8 N1 P1	19.0036	0.325089	0.62555	0.00768046	PC(45:2)+H	4.81944e+07	4.63935e+07	4.4126e+07	5.10198e+07	5.58278e+07	5.08432e+07	1.00326e+08	8.12199e+07	8.18357e+07	1.0266e+08	5.36171e+07	5.41716e+07	6.29884e+07	6.25152e+07	6.52431e+07
1059pos	PC(45:4)+H	PC	(25:0/20:4)	(25:0)	(20:4)			908.71	C53 H99 O8 N1 P1	18.0527	0.122464	0.70076	0.0381792	PC(45:4)+H	1.24166e+07	1.11696e+07	1.12732e+07	1.29424e+07	1.20837e+07	1.34409e+07	2.44408e+07	1.71762e+07	1.97539e+07	2.03342e+07	9.85445e+06	1.30787e+07	1.42806e+07	1.62365e+07	1.0857e+07
1060pos	PC(45:5)+H	PC	(45:5)	(45:5)				906.695	C53 H97 O8 N1 P1	16.7941	0.180943	0.541197	0.113942	PC(45:5)+H	2.43882e+07	2.30427e+07	1.78966e+07	87221.3	8.92819e+06	1.33089e+07	6.05709e+06	3.01014e+07	4.39946e+07	4.22741e+07	2.40321e+07	1.54997e+07	1.67671e+07	3.26312e+07	2.59989e+07
1061pos	PC(45:5)+H	PC	(45:5)	(45:5)				906.695	C53 H97 O8 N1 P1	17.2972	0.0823198	0.453201	0.101845	PC(45:5)+H	214475	88199.8	2.00038e+06	2.42317e+06	6.28385e+06	1.31837e+06	2.54235e+06	8.95102e+06	4.61352e+06	4.16329e+06	5.06461e+06	1.86829e+06	3.19864e+06	3.16503e+06	5.04565e+06
1063pos	PC(46:0)+H	PC	(46:0)	(46:0)				930.789	C54 H109 O8 N1 P1	20.718	0.280103	0.557919	0.0154244	PC(46:0)+H	2.54149e+07	2.71545e+07	1.77096e+07	2.2875e+07	3.1124e+07	2.72316e+07	6.29948e+07	3.9569e+07	4.09955e+07	6.65939e+07	3.6389e+07	2.50198e+07	2.67519e+07	3.82159e+07	3.07404e+07
1065pos	PC(46:0)+H	PC	(46:0)	(46:0)				930.789	C54 H109 O8 N1 P1	21.643	0.410655	0.615673	0.0410173	PC(46:0)+H	1.18839e+08	1.17174e+08	9.93062e+07	6.38045e+06	1.26677e+08	1.18266e+08	2.08509e+08	1.62865e+08	1.58833e+08	2.06397e+08	1.05913e+08	1.10331e+08	1.33389e+08	1.43722e+08	1.42998e+08
1066pos	PC(46:1)+H	PC	(46:1)	(46:1)				928.773	C54 H107 O8 N1 P1	20.4583	0.494168	0.499524	0.0176084	PC(46:1)+H	2.81822e+07	6.9011e+07	5.19802e+07	7.01413e+07	6.51702e+07	6.48416e+07	1.86031e+08	1.06123e+08	1.34213e+08	1.43571e+08	6.11692e+07	6.82126e+07	9.65319e+07	7.745e+07	9.95611e+07
1067pos	PC(46:1)+H	PC	(28:0/18:1)	(28:0)	(18:1)			928.773	C54 H107 O8 N1 P1	20.6917	0.820519	0.595958	0.0122768	PC(46:1)+H	2.87054e+08	2.67822e+08	2.04867e+08	2.72896e+08	2.92708e+08	2.56579e+08	5.87946e+08	4.55263e+08	4.5166e+08	5.97666e+08	2.95873e+08	2.66019e+08	3.32541e+08	3.59045e+08	3.68355e+08
1068pos	PC(46:2)+H	PC	(28:1/18:1)	(28:1)	(18:1)			926.757	C54 H105 O8 N1 P1	19.5328	0.462432	0.632679	0.0129043	PC(46:2)+H	1.15035e+08	1.01427e+08	9.65047e+07	1.09646e+08	1.10171e+08	1.18325e+08	2.08807e+08	1.86406e+08	1.68076e+08	2.38052e+08	1.17865e+08	1.09926e+08	1.47417e+08	1.42035e+08	1.50925e+08
1069pos	PC(46:2)+H	PC	(28:0/18:2)	(28:0)	(18:2)			926.757	C54 H105 O8 N1 P1	19.9062	0.223102	0.589179	0.0302587	PC(46:2)+H	2.13977e+07	1.96117e+07	1.63698e+07	2.20728e+07	1.93511e+07	1.8327e+07	4.68403e+07	3.3566e+07	3.24415e+07	4.86627e+07	1.74857e+07	1.9806e+07	2.34691e+07	2.52228e+07	2.33673e+07
1071pos	PC(46:3)+H	PC	(26:0/20:3)	(26:0)	(20:3)			924.742	C54 H103 O8 N1 P1	19.071	0.202203	0.716473	0.0366692	PC(46:3)+H	4.30336e+07	3.57164e+07	3.56885e+07	3.67073e+07	3.78133e+07	4.10602e+07	6.60368e+07	5.64707e+07	5.22041e+07	7.33743e+07	3.61808e+07	3.67771e+07	4.73507e+07	4.74205e+07	4.34168e+07
1074pos	PC(46:4)+H	PC	(46:4)	(46:4)				922.726	C54 H101 O8 N1 P1	17.8512	0.372279	0.579175	0.021126	PC(46:4)+H	5.05723e+07	4.79797e+07	4.21284e+07	4.92673e+07	5.41671e+07	5.16398e+07	1.19941e+08	9.10572e+07	8.76747e+07	1.16688e+08	5.01667e+07	4.51207e+07	6.20865e+07	6.81299e+07	6.34534e+07
1076pos	PC(46:4)+H	PC	(26:0/20:4)	(26:0)	(20:4)			922.726	C54 H101 O8 N1 P1	18.6223	0.373806	0.578034	0.181819	PC(46:4)+H	1.22509e+08	430877	1.02953e+08	8.45626e+07	9.62611e+07	7.76425e+07	2.44221e+08	2.08999e+08	1.92271e+08	1.0152e+08	1.11617e+06	8.98164e+07	8.30024e+07	1.49074e+08	1.62802e+08
1078pos	PC(46:5)+H	PC	(46:5)	(46:5)				920.71	C54 H99 O8 N1 P1	17.135	0.101476	0.691631	0.307951	PC(46:5)+H	1.19669e+07	9.44347e+06	5.90288e+06	5.82354e+06	4.00948e+06	1.09947e+07	2.01305e+07	5.08665e+06	1.90951e+07	9.69232e+06	1.40034e+07	1.59706e+06	1.12017e+07	7.60245e+06	1.32086e+07
1082pos	PC(46:6)+H	PC	(46:6)	(46:6)				918.695	C54 H97 O8 N1 P1	15.8385	0.189881	0.634143	0.364742	PC(46:6)+H	7.81807e+07	2.76747e+06	3.78359e+07	24105.2	6.94881e+07	7.72936e+07	5.14307e+06	1.09659e+08	1.08002e+08	1.28731e+08	3.74938e+06	6.35324e+07	8.0944e+07	7.48166e+07	8.98178e+07
1084pos	PC(46:6)+H	PC	(46:6)	(46:6)				918.695	C54 H97 O8 N1 P1	16.2588	0.339355	0.634518	0.00400039	PC(46:6)+H	5.07065e+07	4.9386e+07	5.89464e+07	7.25221e+07	8.09535e+07	7.60289e+07	1.19074e+08	8.41396e+07	1.02711e+08	1.32919e+08	9.2797e+07	8.07031e+07	9.53706e+07	1.06501e+08	8.51457e+07
1085pos	PC(46:6)+H	PC	(46:6)	(46:6)				918.695	C54 H97 O8 N1 P1	16.6021	0.463555	0.588357	0.00784263	PC(46:6)+H	7.32824e+07	8.21779e+07	7.02689e+07	7.57716e+07	7.67138e+07	7.85731e+07	1.77946e+08	1.17202e+08	1.41015e+08	1.66364e+08	9.21932e+07	8.16584e+07	9.73796e+07	1.12334e+08	1.05287e+08
1086pos	PC(46:6)+H	PC	(24:0/22:6)	(24:0)	(22:6)			918.695	C54 H97 O8 N1 P1	17.1301	0.227864	0.65398	0.0391299	PC(46:6)+H	3.15137e+07	2.82181e+07	2.734e+07	3.0458e+07	2.94295e+07	2.88312e+07	6.12602e+07	4.59878e+07	4.547e+07	6.29795e+07	2.69496e+07	2.6154e+07	3.76449e+07	3.81609e+07	3.79429e+07
1087pos	PC(46:7)+H	PC	(46:7)	(46:7)				916.679	C54 H95 O8 N1 P1	15.0525	0.479446	0.370105	0.0211471	PC(46:7)+H	4.503e+07	3.28035e+07	3.03292e+07	7.70317e+07	3.5893e+07	1.13669e+07	8.76146e+07	1.68223e+08	1.20997e+08	1.49342e+08	1.3859e+07	8.80413e+07	6.29274e+07	1.04742e+08	1.07749e+08
1088pos	PC(46:7)+H	PC	(46:7)	(46:7)				916.679	C54 H95 O8 N1 P1	15.4305	0.157525	0.755964	0.0218109	PC(46:7)+H	5.57706e+07	4.87697e+07	3.81454e+07	5.68894e+07	4.5686e+07	5.27381e+07	6.3671e+07	6.73694e+07	8.35e+07	7.42928e+07	5.82852e+07	4.70794e+07	6.23668e+07	6.48868e+07	5.61981e+07
1089pos	PC(46:7)+H	PC	(24:1/22:6)	(24:1)	(22:6)			916.679	C54 H95 O8 N1 P1	15.8871	0.363746	0.644137	0.0118055	PC(46:7)+H	7.69613e+07	6.65061e+07	6.11171e+07	7.10263e+07	7.81959e+07	6.89424e+07	1.39535e+08	1.16213e+08	1.15359e+08	1.39605e+08	7.65157e+07	6.90753e+07	8.82243e+07	9.29443e+07	9.27218e+07
1091pos	PC(48:2)+H	PC	(48:2)	(48:2)				954.789	C56 H109 O8 N1 P1	20.5398	0.130313	0.653144	0.0880011	PC(48:2)+H	1.39861e+07	1.51822e+07	1.4412e+07	1.67561e+07	1.25298e+07	1.58423e+07	1.53938e+07	2.55956e+07	3.34523e+07	3.49029e+07	1.39782e+07	1.24948e+07	8.82024e+06	1.68086e+07	1.96161e+07
1092pos	PC(48:3)+H	PC	(48:3)	(48:3)				952.773	C56 H107 O8 N1 P1	20.1477	0.174952	0.568448	0.0289661	PC(48:3)+H	9.43169e+06	9.4576e+06	9.36077e+06	1.10905e+07	1.00854e+07	1.02962e+07	2.86622e+07	1.55007e+07	2.00641e+07	2.09599e+07	1.01089e+07	9.76616e+06	1.21981e+07	1.22789e+07	1.30076e+07
1094pos	PC(48:5)+H	PC	(28:1/20:4)	(28:1)	(20:4)			948.742	C56 H103 O8 N1 P1	18.5237	0.281506	0.617899	0.0172533	PC(48:5)+H	4.07819e+07	2.6676e+07	3.62421e+07	4.47617e+07	5.26023e+07	4.42183e+07	8.26222e+07	6.77483e+07	7.20425e+07	8.94949e+07	4.11206e+07	4.39331e+07	5.21099e+07	5.46543e+07	4.75005e+07
1096pos	PC(48:6)+H	PC	(48:6)	(48:6)				946.726	C56 H101 O8 N1 P1	17.8367	0.292595	0.447551	0.0714669	PC(48:6)+H	3.44825e+06	4.49468e+07	4.31342e+07	2.47062e+06	353670	5.72355e+07	1.05009e+07	7.63143e+07	6.95365e+07	8.78725e+07	4.66153e+07	4.78685e+07	5.53651e+07	6.37243e+07	6.40047e+07
1098pos	PC(48:7)+H	PC	(26:1/22:6)	(26:1)	(22:6)			944.71	C56 H99 O8 N1 P1	17.0224	0.385664	0.567681	0.0165619	PC(48:7)+H	5.74058e+07	5.71283e+07	3.21145e+07	4.93806e+07	5.09265e+07	5.01254e+07	1.2662e+08	8.50722e+07	7.83345e+07	1.21216e+08	5.73735e+07	5.4707e+07	7.20225e+07	6.94531e+07	7.34576e+07
1100neg	PE(26:0p)-H	PE	(26:0p)	(26:0p)				590.419	C31 H61 O7 N1 P1	10.71	0.122788	0.868124	0.521365	PE(26:0p)-H	1.88227e+06	1.13254e+06	1.46167e+06	2.26851e+06	2.47976e+06	1.60611e+06	3.36797e+06	1.74089e+06	2.0978e+06	2.82003e+06	1.36169e+06	1.08779e+06	2.201e+06	1.64481e+06	1.99059e+06
1101pos	PE(30:0)+H	PE	(30:0)	(30:0)				664.491	C35 H71 O8 N1 P1	12.663	0.0858379	0.937915	0.853836	PE(30:0)+H	3.21237e+07	1.0929e+07	1.00423e+07	2.18169e+07	2.09789e+07	9.33299e+06	3.33927e+07	2.57922e+07	2.89919e+07	7.77052e+06	6.42848e+06	9.81321e+06	3.67707e+07	2.54347e+07	2.10149e+07
1102pos	PE(30:1)+H	PE	(16:1/14:0)	(16:1)	(14:0)			662.476	C35 H69 O8 N1 P1	11.5177	0.302245	0.626562	0.00174205	PE(30:1)+H	4.37637e+07	4.16176e+07	3.72229e+07	3.80375e+07	3.85971e+07	3.92426e+07	8.19804e+07	6.36124e+07	6.94819e+07	6.90008e+07	5.26745e+07	4.38686e+07	5.49832e+07	5.36818e+07	6.42574e+07
1104neg	PE(30:1p)-H	PE	(30:1p)	(30:1p)				644.466	C35 H67 O7 N1 P1	12.1681	0.207393	1.02625	0.734008	PE(30:1p)-H	3.23011e+06	4.02233e+06	4.06573e+06	3.31358e+06	2.83189e+06	2.99996e+06	3.34473e+06	3.46568e+06	3.47955e+06	3.06383e+06	2.84239e+06	3.74401e+06	4.98792e+06	3.63275e+06	3.50693e+06
1105neg	PE(30:4p)-H	PE	(10:0p/20:4)	(10:0p)	(20:4)			638.419	C35 H61 O7 N1 P1	9.44564	0.0950812	0.739378	0.195352	PE(10:0p/20:4)-H	1.43901e+06	911325	996712	1.60856e+06	894887	1.42197e+06	2.69481e+06	1.55952e+06	1.02284e+06	2.25116e+06	1.0949e+06	1.2127e+06	1.30894e+06	2.07691e+06	2.02984e+06
1106neg	PE(31:0)-H	PE	(15:0/16:0)	(15:0)	(16:0)			676.492	C36 H71 O8 N1 P1	13.295	0.148304	0.771546	0.0532228	PE(15:0/16:0)-H	3.21247e+06	4.014e+06	3.47248e+06	3.60426e+06	3.35961e+06	4.05761e+06	3.67813e+06	4.78562e+06	4.0766e+06	5.59252e+06	3.56933e+06	6.44965e+06	3.87384e+06	3.89352e+06	4.08832e+06
1107pos	PE(31:1)+H	PE	(15:0/16:1)	(15:0)	(16:1)			676.491	C36 H71 O8 N1 P1	12.1578	0.124281	1.09386	0.5946	PE(31:1)+H	1.1373e+07	1.53892e+07	1.31328e+07	1.17951e+07	1.30471e+07	8.7562e+06	6.96349e+06	1.35488e+07	5.00417e+06	1.32091e+07	1.35347e+07	1.49268e+07	6.85189e+06	1.26948e+07	1.60493e+07
1109pos	PE(32:0)+H	PE	(16:0/16:0)	(16:0)	(16:0)			692.522	C37 H75 O8 N1 P1	13.9439	0.215878	0.884497	0.0126844	PE(32:0)+H	2.61723e+08	2.41697e+08	2.43068e+08	2.65074e+08	2.55941e+08	2.58973e+08	3.17265e+08	2.77551e+08	3.05767e+08	3.04678e+08	2.642e+08	2.56351e+08	2.87603e+08	2.81163e+08	2.80276e+08
1108pos	PE(32:0)+Na	PE	(16:0/16:0)	(16:0)	(16:0)			714.504	C37 H74 O8 N1 P1 Na1	12.5447	0.0336685	0.822016	0.766225	PE(16:0/16:0)+Na	4.76344e+06	2.1131e+07	7.95942e+06	3.38206e+06	0	6.31916e+06	0	1.45381e+06	8.21335e+06	2.85488e+07	7.83547e+06	6.93432e+06	5.87002e+06	1.27546e+07	9.4651e+06
1110pos	PE(32:0e)+H	PE	(32:0e)	(32:0e)				678.543	C37 H77 O7 N1 P1	14.8126	0.117094	0.781903	0.461524	PE(32:0e)+H	2.6498e+07	1.16883e+07	6.44277e+06	1.33179e+07	1.8165e+07	2.84201e+07	3.08096e+07	1.15169e+07	4.35104e+07	2.08808e+07	1.78522e+07	9.11948e+06	2.48035e+07	1.67512e+07	3.51644e+07
1111pos	PE(32:0p)+H	PE	(16:0p/16:0)	(16:0p)	(16:0)			676.528	C37 H75 O7 N1 P1	14.6389	0.326626	0.79509	0.034263	PE(16:0p/16:0)+H	2.91639e+08	3.18498e+08	2.56254e+08	2.60833e+08	2.91927e+08	2.93442e+08	4.3051e+08	3.75281e+08	3.84614e+08	4.07904e+08	3.14893e+08	2.40761e+08	3.55523e+08	3.47351e+08	3.43599e+08
1114pos	PE(32:1)+H	PE	(16:0/16:1)	(16:0)	(16:1)			690.507	C37 H73 O8 N1 P1	12.8113	0.804974	0.880619	0.439418	PE(16:0/16:1)+H	1.00781e+09	1.09433e+09	9.92005e+08	9.3618e+08	9.34496e+08	1.47372e+09	1.90553e+09	1.20465e+09	1.19698e+09	1.26194e+09	7.07525e+08	1.03475e+09	1.66057e+09	1.15499e+09	1.01729e+09
1112neg	PE(32:1)-H	PE	(16:0/16:1)	(16:0)	(16:1)			688.492	C37 H71 O8 N1 P1	11.1564	0.165681	0.807769	0.504317	PE(16:0/16:1)-H	5.36875e+06	4.58995e+06	4.72821e+06	8.00673e+06	3.15114e+06	1.00839e+07	3.69766e+06	5.15941e+06	9.4931e+06	1.50853e+07	3.94944e+06	7.09397e+06	8.5666e+06	8.51496e+06	4.71037e+06
1118pos	PE(32:1p)+H	PE	(16:0p/16:1)	(16:0p)	(16:1)			674.512	C37 H73 O7 N1 P1	13.9575	0.248402	0.606667	0.00568742	PE(16:0p/16:1)+H	1.54536e+07	5.02166e+07	2.71137e+07	3.8987e+07	3.79687e+07	2.78061e+07	6.1726e+07	6.12558e+07	4.29594e+07	6.32706e+07	4.80675e+07	4.8345e+07	5.51706e+07	4.33427e+07	6.55694e+07
1117neg	PE(32:1p)-H	PE	(16:0p/16:1)	(16:0p)	(16:1)			672.497	C37 H71 O7 N1 P1	13.7008	0.648531	0.993951	0.960907	PE(32:1p)-H	4.59496e+07	4.23743e+07	3.89515e+07	6.3057e+07	3.50557e+07	5.44002e+07	4.22273e+07	4.51516e+07	4.01385e+07	6.45816e+07	4.13992e+07	4.79929e+07	3.95458e+07	4.28045e+07	4.39668e+07
1119pos	PE(32:2)+H	PE	(16:1/16:1)	(16:1)	(16:1)			688.491	C37 H71 O8 N1 P1	11.684	0.175852	0.770302	0.0433141	PE(32:2)+H	1.41877e+08	2.12078e+08	1.35087e+08	1.15114e+08	1.16436e+08	1.22752e+08	1.92546e+08	1.80865e+08	1.93752e+08	2.1908e+08	1.54948e+08	1.5363e+08	1.57069e+08	1.54837e+08	1.71854e+08
1120neg	PE(32:2)-H	PE	(16:1/16:1)	(16:1)	(16:1)			686.477	C37 H69 O8 N1 P1	12.1222	0.120815	0.888076	0.261717	PE(16:1/16:1)-H	9.83949e+06	6.11064e+06	8.70381e+06	7.50853e+06	8.55863e+06	6.64511e+06	1.03748e+07	7.4015e+06	8.73491e+06	1.01875e+07	9.80783e+06	6.82925e+06	9.92936e+06	9.75019e+06	9.14168e+06
1121neg	PE(32:2p)-H	PE	(32:2p)	(32:2p)				670.482	C37 H69 O7 N1 P1	12.4589	0.191991	0.888515	0.72254	PE(32:2p)-H	7.92966e+06	1.48115e+06	2.26675e+06	3.07717e+06	2.75435e+06	3.2821e+06	1.79119e+06	4.43828e+06	3.92677e+06	6.97916e+06	2.38301e+06	3.88151e+06	2.45912e+06	3.70518e+06	3.43036e+06
1122pos	PE(32:4p)+H	PE	(12:0p/20:4)	(12:0p)	(20:4)			668.465	C37 H67 O7 N1 P1	10.8903	0.0607415	0.796997	0.16411	PE(12:0p/20:4)+H	5.02736e+06	5.13296e+06	5.29721e+06	5.76633e+06	5.50979e+06	5.92373e+06	9.88447e+06	6.45641e+06	8.28817e+06	7.6382e+06	3.88797e+06	4.82032e+06	6.39242e+06	6.50146e+06	5.43776e+06
1123neg	PE(32:5p)-H	PE	(12:0p/20:5)	(12:0p)	(20:5)			664.435	C37 H63 O7 N1 P1	9.94007	0.106169	0.687185	0.0881385	PE(12:0p/20:5)-H	1.34207e+06	1.4186e+06	1.37198e+06	1.34527e+06	690359	829159	1.91536e+06	1.9101e+06	1.55409e+06	2.67104e+06	1.04529e+06	1.08687e+06	758218	996053	820219
1125pos	PE(33:0)+H	PE	(16:0/17:0)	(16:0)	(17:0)			706.538	C38 H77 O8 N1 P1	14.5809	0.184771	0.754631	0.00508448	PE(33:0)+H	5.56024e+07	4.80156e+07	4.9215e+07	4.78211e+07	4.36181e+07	4.7822e+07	7.29192e+07	7.24172e+07	7.0069e+07	6.8234e+07	5.37365e+07	4.96933e+07	5.43144e+07	5.41911e+07	5.95433e+07
1127pos	PE(33:0p)+H	PE	(18:0p/15:0)	(18:0p)	(15:0)			690.543	C38 H77 O7 N1 P1	15.2768	0.118666	0.959936	0.912014	PE(18:0p/15:0)+H	2.13722e+07	1.76879e+07	0	2.20115e+07	2.10381e+07	2.04066e+07	2.82171e+07	58982	2.73879e+07	2.61548e+07	2.21021e+07	2.8741e+06	2.2775e+07	2.24423e+07	2.25091e+07
1126neg	PE(33:0p)-H	PE	(33:0p)	(33:0p)				688.529	C38 H75 O7 N1 P1	15.0443	0.424738	1.01986	0.878015	PE(33:0p)-H	1.43271e+07	1.305e+07	1.17673e+07	1.25381e+07	1.23133e+07	1.16533e+07	5.66464e+06	1.53048e+07	1.31744e+07	1.60476e+07	1.19202e+07	1.20646e+07	1.43553e+07	1.00343e+07	1.23586e+07
1129pos	PE(33:1)+H	PE	(17:1/16:0)	(17:1)	(16:0)			704.522	C38 H75 O8 N1 P1	13.2197	0.60211	0.87236	0.636754	PE(17:1/16:0)+H	4.52458e+08	4.45163e+08	4.21328e+08	4.39837e+08	4.39679e+08	5.26654e+06	1.01736e+07	5.20189e+08	5.3373e+08	5.31829e+08	4.66314e+08	4.63938e+08	4.75042e+08	4.67086e+08	4.81104e+08
1130pos	PE(33:1)+H	PE	(17:1/16:0)	(17:1)	(16:0)			704.522	C38 H75 O8 N1 P1	13.4336	0.325334	0.876175	0.503234	PE(33:1)+H	2.23152e+08	3.96084e+08	4.20447e+08	4.40331e+08	4.39394e+08	4.3123e+08	5.34247e+08	5.21576e+08	5.34681e+08	5.34199e+08	4.66676e+08	9.14616e+07	4.7588e+08	4.66923e+08	4.80087e+08
1128neg	PE(33:1)-H	PE	(15:0/18:1)	(15:0)	(18:1)			702.508	C38 H73 O8 N1 P1	9.14746	0.0534053	0.808618	0.332199	PE(15:0/18:1)-H	2.46356e+06	2.3098e+06	2.05611e+06	1.67931e+06	1.98977e+06	800240	2.24404e+06	3.15032e+06	999041	3.26439e+06	2.69606e+06	1.61912e+06	1.70377e+06	2.73581e+06	3.88099e+06
1131pos	PE(33:1p)+H	PE	(33:1p)	(33:1p)				688.528	C38 H75 O7 N1 P1	13.9164	0.0587952	0.743312	0.444056	PE(33:1p)+H	4.32296e+06	7.23076e+06	2.27093e+06	1.53655e+06	3.64378e+06	4.06321e+06	1.63467e+06	1.01799e+07	2.92218e+06	3.51634e+06	3.62142e+06	9.15986e+06	3.30294e+06	3.20905e+06	3.25304e+06
1132pos	PE(33:1p)+H	PE	(16:0p/17:1)	(16:0p)	(17:1)			688.528	C38 H75 O7 N1 P1	14.117	0.108604	0.831483	0.0257828	PE(16:0p/17:1)+H	3.38632e+08	2.57221e+08	2.59955e+08	2.93345e+08	3.05011e+08	2.0587e+08	3.626e+08	3.33463e+08	3.47153e+08	3.48427e+08	3.0022e+08	3.0461e+08	3.06917e+08	3.33249e+08	3.09597e+08
1134neg	PE(33:2)-H	PE	(17:1/16:1)	(17:1)	(16:1)			700.492	C38 H71 O8 N1 P1	12.3245	0.16252	0.756739	0.160382	PE(17:1/16:1)-H	1.04646e+07	7.44563e+06	8.92561e+06	9.6556e+06	7.81833e+06	7.82354e+06	1.18741e+07	8.66089e+06	1.86363e+07	1.42146e+07	7.66099e+06	7.8451e+06	7.75676e+06	7.75341e+06	8.11014e+06
1135neg	PE(33:2)-H	PE	(17:1/16:1)	(17:1)	(16:1)			700.492	C38 H71 O8 N1 P1	12.51	0.0948578	0.906364	0.770814	PE(17:1/16:1)-H	8.67121e+06	4.20417e+06	8.42559e+06	7.80466e+06	9.04071e+06	6.43414e+06	7.94204e+06	9.99468e+06	1.86363e+07	928405	7.3277e+06	4.35691e+06	4.32856e+06	9.00005e+06	8.95024e+06
1138pos	PE(34:0)+H	PE	(18:0/16:0)	(18:0)	(16:0)			720.554	C39 H79 O8 N1 P1	15.211	0.883039	1.68164	0.149481	PE(34:0)+H	4.65551e+08	1.96007e+08	3.99405e+08	3.03154e+08	3.76258e+08	4.05403e+08	1.84499e+08	5.2953e+08	6.38993e+07	7.54063e+07	4.00129e+08	2.25416e+07	4.66839e+08	4.63546e+08	4.74707e+08
1136pos	PE(34:0)+Na	PE	(18:0/16:0)	(18:0)	(16:0)			742.536	C39 H78 O8 N1 P1 Na1	13.4256	0.260126	0.849629	0.0126319	PE(18:0/16:0)+Na	7.00909e+08	6.64646e+08	7.77257e+08	7.02999e+08	6.20735e+08	6.54186e+08	8.88551e+08	7.67219e+08	8.57189e+08	8.92218e+08	6.96535e+08	7.48325e+08	7.46937e+08	6.82305e+08	7.63261e+08
1137pos	PE(34:0)+Na	PE	(18:0/16:0)	(18:0)	(16:0)			742.536	C39 H78 O8 N1 P1 Na1	13.8485	0.251479	0.929101	0.48009	PE(18:0/16:0)+Na	1.57112e+08	1.47073e+08	1.50641e+08	1.4752e+08	1.31592e+08	1.33832e+08	1.83255e+08	1.55398e+08	1.55456e+08	1.91994e+08	9.07385e+07	1.57148e+08	1.81351e+08	1.40938e+08	1.48778e+08
1139pos	PE(34:0e)+H	PE	(34:0e)	(34:0e)				706.575	C39 H81 O7 N1 P1	16.0669	0.0734255	0.812158	0.103944	PE(34:0e)+H	1.09983e+08	5.8247e+07	9.37766e+07	5.21089e+07	1.02231e+08	1.0344e+08	1.23254e+08	1.00268e+08	1.15928e+08	1.08972e+08	9.64952e+07	9.50906e+07	1.27354e+08	8.77326e+07	1.042e+08
1140pos	PE(34:0p)+H	PE	(18:0p/16:0)	(18:0p)	(16:0)			704.559	C39 H79 O7 N1 P1	15.9094	0.448521	0.750298	0.0126517	PE(18:0p/16:0)+H	2.70552e+08	2.65095e+08	2.48816e+08	2.50168e+08	2.52187e+08	2.43529e+08	4.20786e+08	3.43072e+08	3.59737e+08	3.96448e+08	2.61625e+08	2.57983e+08	2.84273e+08	2.98562e+08	2.91551e+08
1144pos	PE(34:1)+H	PE	(16:0/18:1)	(16:0)	(18:1)			718.538	C39 H77 O8 N1 P1	14.0826	1.25366	0.877744	0.00146747	PE(34:1)+H	8.36509e+09	8.0881e+09	7.96526e+09	7.96234e+09	7.92784e+09	7.85476e+09	9.82777e+09	9.2745e+09	9.32044e+09	9.62179e+09	8.5005e+09	8.32677e+09	8.76503e+09	8.72804e+09	8.71442e+09
1143pos	PE(34:1)+H	PE	(34:1)	(34:1)				718.538	C39 H77 O8 N1 P1	13.8905	0.221191	0.958359	0.892594	PE(34:1)+H	2.03927e+07	2.17656e+07	4.30329e+07	3.05323e+07	8.0171e+07	9.59499e+06	3.51424e+07	3.74872e+07	4.73405e+07	2.3275e+07	3.82582e+07	3.29145e+07	2.66358e+07	2.8539e+07	3.99186e+07
1145pos	PE(34:1)+H	PE	(18:0/16:1)	(18:0)	(16:1)			718.538	C39 H77 O8 N1 P1	14.2787	0.356476	0.868859	0.00505028	PE(18:0/16:1)+H	8.35822e+08	7.62951e+08	8.71121e+08	7.58758e+08	7.23556e+08	7.38962e+08	9.82576e+08	8.8765e+08	8.68756e+08	8.79427e+08	8.30755e+08	9.50067e+08	9.41369e+08	8.16632e+08	8.04379e+08
1142pos	PE(34:1)+Na	PE	(16:0/18:1)	(16:0)	(18:1)			740.52	C39 H76 O8 N1 P1 Na1	12.8839	1.117	0.901928	0.0112469	PE(16:0/18:1)+Na	3.52011e+09	3.35947e+09	3.56541e+09	3.4376e+09	3.38288e+09	3.38314e+09	4.01923e+09	3.87553e+09	4.09171e+09	3.98277e+09	3.50179e+09	3.42284e+09	3.66101e+09	3.70106e+09	3.70909e+09
1146pos	PE(34:1)+Na	PE	(34:1)	(34:1)				740.52	C39 H76 O8 N1 P1 Na1	14.73	0.0568795	0.920086	0.661323	PE(34:1)+Na	4.33625e+07	4.10924e+07	4.33578e+07	2.0764e+06	4.28569e+07	4.5237e+07	3.84657e+07	4.13324e+07	3.64642e+07	3.59383e+07	4.41553e+07	4.05599e+07	3.80547e+07	3.94203e+07	4.31957e+07
1141neg	PE(34:1)-H	PE	(16:0/18:1)	(16:0)	(18:1)			716.524	C39 H75 O8 N1 P1	12.458	0.856906	1.21601	0.340267	PE(16:0/18:1)-H	2.48994e+07	3.84798e+07	1.78384e+07	3.19697e+07	4.54473e+07	5.18314e+07	3.01858e+07	2.59627e+07	3.85012e+07	3.81791e+07	2.22315e+07	1.80186e+07	3.97672e+07	2.33462e+07	2.83239e+07
1148pos	PE(34:1e)+Na	PE	(34:1e)	(34:1e)				726.541	C39 H78 O7 N1 P1 Na1	15.9022	0.0920983	0.929491	0.0700824	PE(34:1e)+Na	1.56953e+07	1.71347e+07	1.60036e+07	1.76126e+07	1.6807e+07	1.50939e+07	1.90925e+07	1.70795e+07	1.8684e+07	1.79794e+07	1.60093e+07	1.69628e+07	1.74516e+07	1.80887e+07	1.90986e+07
1147neg	PE(34:1e)-H	PE	(34:1e)	(34:1e)				702.544	C39 H77 O7 N1 P1	14.9393	0.774256	1.01682	0.92115	PE(34:1e)-H	7.27477e+07	1.49593e+08	6.89373e+07	7.38249e+07	6.65225e+07	7.72326e+07	9.10044e+07	9.02915e+07	9.73153e+07	7.90692e+07	6.84252e+07	7.43341e+07	7.61041e+07	8.52497e+07	7.64053e+07
1150pos	PE(34:1p)+H	PE	(16:0p/18:1)	(16:0p)	(18:1)			702.543	C39 H77 O7 N1 P1	14.7508	1.01479	0.8171	0.00266548	PE(16:0p/18:1)+H	8.86151e+09	7.62069e+09	7.95808e+09	7.83216e+09	8.01801e+09	7.74229e+09	1.09123e+10	1.01532e+10	8.75244e+09	1.09779e+10	9.00418e+09	8.98435e+09	9.38358e+09	8.8299e+09	8.56559e+09
1151pos	PE(34:1p)+H	PE	(18:0p/16:1)	(18:0p)	(16:1)			702.543	C39 H77 O7 N1 P1	15.2466	0.311854	2.04624	0.118543	PE(18:0p/16:1)+H	6.2807e+06	4.54571e+07	2.01537e+07	3.0235e+07	5.06972e+07	1.00769e+07	1.59383e+07	1.55459e+07	1.00484e+07	6.228e+06	5.40006e+06	2.64489e+07	7.89227e+06	7.52032e+06	7.93218e+06
1152pos	PE(34:2)+H	PE	(16:1/18:1)	(16:1)	(18:1)			716.522	C39 H75 O8 N1 P1	12.9362	0.517377	0.823587	0.000405892	PE(34:2)+H	1.94792e+09	1.82748e+09	1.73012e+09	1.64687e+09	1.64449e+09	1.58831e+09	2.22994e+09	2.06378e+09	2.03605e+09	2.25499e+09	2.0067e+09	2.01825e+09	2.06616e+09	2.00259e+09	1.93945e+09
1153neg	PE(34:2)-H	PE	(16:0/18:2)	(16:0)	(18:2)			714.508	C39 H73 O8 N1 P1	13.0952	2.60891	0.644415	6.80498e-05	PE(16:0/18:2)-H	3.08415e+08	2.82142e+08	2.91709e+08	2.94186e+08	2.58979e+08	3.52901e+08	5.03134e+08	4.66014e+08	4.68047e+08	5.33877e+08	3.95296e+08	4.08753e+08	3.06115e+08	4.32781e+08	4.11569e+08
1154pos	PE(34:2e)+Na	PE	(34:2e)	(34:2e)				724.525	C39 H76 O7 N1 P1 Na1	14.7326	0.300697	1.01556	0.701961	PE(34:2e)+Na	8.02207e+07	8.92087e+07	9.24399e+07	8.45831e+07	9.17103e+07	8.25448e+07	8.33655e+07	7.70559e+07	8.72048e+07	8.50062e+07	8.3213e+07	9.68847e+07	8.14064e+07	9.08995e+07	8.9404e+07
1156pos	PE(34:2p)+H	PE	(16:0p/18:2)	(16:0p)	(18:2)			700.528	C39 H75 O7 N1 P1	13.7737	0.811222	0.61242	0.0441742	PE(16:0p/18:2)+H	1.43102e+08	6.43861e+08	487010	6.80943e+08	6.29228e+08	6.06966e+08	8.25822e+08	7.30807e+08	7.76457e+08	6.86003e+08	6.65896e+08	7.31245e+08	7.87227e+08	5.13318e+08	6.96834e+08
1155neg	PE(34:2p)-H	PE	(18:1p/16:1)	(18:1p)	(16:1)			698.513	C39 H73 O7 N1 P1	13.5752	0.357524	0.857628	0.260673	PE(34:2p)-H	6.29938e+07	8.97833e+07	6.25042e+07	9.71517e+07	6.34377e+07	8.14114e+07	1.03929e+08	1.17514e+08	6.68153e+07	7.05803e+07	7.43571e+07	9.99984e+07	1.01132e+08	7.61968e+07	7.90524e+07
1157neg	PE(34:2p)-H	PE	(34:2p)	(34:2p)				698.513	C39 H73 O7 N1 P1	14.3931	0.386289	1.0061	0.96167	PE(34:2p)-H	1.20342e+07	1.17316e+07	1.0883e+07	1.92399e+07	1.85754e+07	1.64575e+07	1.71236e+07	1.5669e+07	1.37029e+07	1.77108e+07	1.21659e+07	1.20105e+07	2.1898e+07	1.31211e+07	1.33946e+07
1158pos	PE(34:3)+H	PE	(34:3)	(34:3)				714.507	C39 H73 O8 N1 P1	11.602	0.225494	1.23129	0.316024	PE(34:3)+H	3.08931e+07	2.9462e+07	4.6796e+07	3.47701e+07	8.59739e+06	3.28137e+07	2.24954e+07	2.4919e+07	2.20406e+07	2.16008e+07	2.34458e+07	3.43924e+07	2.35022e+07	2.93284e+07	3.09748e+07
1162pos	PE(34:3p)+H	PE	(16:0p/18:3)	(16:0p)	(18:3)			698.512	C39 H73 O7 N1 P1	13.042	0.101464	0.791079	0.0113848	PE(16:0p/18:3)+H	6.88877e+07	6.49302e+07	8.87781e+07	5.97403e+07	7.30816e+07	7.96224e+07	1.02591e+08	1.01357e+08	8.27545e+07	1.009e+08	8.01474e+07	8.21814e+07	4.6217e+07	1.03047e+08	8.3809e+07
1163pos	PE(34:3p)+H	PE	(16:0p/18:3)	(16:0p)	(18:3)			698.512	C39 H73 O7 N1 P1	13.2107	0.115194	0.815794	0.0044131	PE(16:0p/18:3)+H	1.12688e+08	9.83598e+07	9.31064e+07	9.72214e+07	1.01831e+08	9.02874e+07	1.24146e+08	1.19605e+08	1.15294e+08	1.45266e+08	1.11569e+08	1.11626e+08	1.16308e+08	1.08871e+08	1.31172e+08
1164neg	PE(34:3p)-H	PE	(16:0p/18:3)	(16:0p)	(18:3)			696.497	C39 H71 O7 N1 P1	13.2107	0.384963	0.753362	0.00115583	PE(34:3p)-H	3.76242e+07	2.69127e+07	3.66928e+07	3.16692e+07	3.35836e+07	3.30909e+07	5.07782e+07	4.51008e+07	4.21542e+07	4.75753e+07	3.8809e+07	4.04929e+07	3.97599e+07	3.8363e+07	4.14372e+07
1166pos	PE(34:4p)+H	PE	(14:0p/20:4)	(14:0p)	(20:4)			696.496	C39 H71 O7 N1 P1	12.2032	0.121348	0.929973	0.296657	PE(14:0p/20:4)+H	3.75437e+07	4.63247e+07	4.57957e+07	4.40871e+07	3.6235e+07	4.6275e+07	4.99469e+07	4.06146e+07	4.37716e+07	5.47667e+07	4.11795e+07	4.52784e+07	2.02927e+07	4.52098e+07	4.40783e+07
1169neg	PE(34:6p)-H	PE	(12:0p/22:6)	(12:0p)	(22:6)			690.45	C39 H65 O7 N1 P1	10.5263	0.106229	0.803075	0.20902	PE(12:0p/22:6)-H	1.55324e+06	1.12795e+06	1.00489e+06	1.63084e+06	916696	1.62375e+06	2.06631e+06	1.65736e+06	1.79075e+06	2.11426e+06	1.31508e+06	840330	1.35398e+06	1.76065e+06	1.64274e+06
1170pos	PE(35:0)+Na	PE	(18:0/17:0)	(18:0)	(17:0)			756.551	C40 H80 O8 N1 P1 Na1	14.4758	0.39235	0.487856	0.0156496	PE(18:0/17:0)+Na	1.42596e+07	8.70527e+07	7.55639e+07	1.68914e+07	5.2335e+07	3.77911e+07	1.3204e+08	1.17992e+08	7.79337e+07	9.71032e+07	1.06055e+08	5.07983e+07	6.90503e+07	6.77095e+07	8.11174e+07
1172neg	PE(35:0)-H	PE	(18:0/17:0)	(18:0)	(17:0)			732.555	C40 H79 O8 N1 P1	15.8333	0.115206	0.913964	0.538921	PE(18:0/17:0)-H	3.15155e+06	2.87614e+06	3.76531e+06	4.09688e+06	2.77819e+06	2.62735e+06	5.00404e+06	3.24941e+06	4.39258e+06	3.31992e+06	2.26813e+06	2.87771e+06	4.26571e+06	4.17967e+06	4.31711e+06
1175pos	PE(35:0p)+H	PE	(35:0p)	(35:0p)				718.575	C40 H81 O7 N1 P1	15.5556	0.172066	0.639201	0.00103636	PE(35:0p)+H	1.86426e+07	1.57699e+07	1.16655e+07	1.44139e+07	1.6334e+07	1.67757e+07	2.82972e+07	2.68325e+07	2.26686e+07	2.81569e+07	2.25606e+07	1.79195e+07	1.6963e+07	2.01271e+07	2.29488e+07
1176pos	PE(35:0p)+H	PE	(18:0p/17:0)	(18:0p)	(17:0)			718.575	C40 H81 O7 N1 P1	16.2342	0.0538569	0.733095	0.364208	PE(18:0p/17:0)+H	8.42144e+06	1.60128e+06	5.39364e+06	2.03902e+06	1.41334e+06	6.37213e+06	7.23992e+06	2.38346e+06	4.22595e+06	7.32082e+06	9.35343e+06	3.90693e+06	1.06891e+07	1.30141e+07	8.97693e+06
1173pos	PE(35:0p)+Na	PE	(35:0p)	(35:0p)				740.556	C40 H80 O7 N1 P1 Na1	14.422	0.348729	1.60612	0.189278	PE(35:0p)+Na	9.1989e+07	1.03991e+08	4.92841e+07	5.62449e+07	8.97149e+07	1.02376e+07	6.23589e+07	7.01943e+07	2.49327e+07	1.69814e+07	6.34164e+07	1.20728e+07	1.57113e+07	3.28485e+07	3.27546e+07
1174pos	PE(35:0p)+Na	PE	(35:0p)	(35:0p)				740.556	C40 H80 O7 N1 P1 Na1	14.711	0.234159	2.30248	0.407155	PE(35:0p)+Na	2.04479e+07	1.27021e+08	5.86722e+06	1.45584e+07	7.66076e+06	7.26233e+06	3.22079e+07	8.10241e+06	6.70997e+06	1.91397e+07	4.13227e+06	9.10797e+06	1.60792e+07	1.94406e+07	2.39316e+07
1179pos	PE(35:1)+H	PE	(17:0/18:1)	(17:0)	(18:1)			732.554	C40 H79 O8 N1 P1	14.489	0.38126	0.742514	0.00458362	PE(35:1)+H	258524887	1.67228e+08	2.19794e+08	2.57985e+08	2.07802e+08	2.31974e+08	3.38498e+08	3.25145e+08	3.30327e+08	3.0615e+08	2.37421e+08	2.71596e+08	2.52628e+08	2.72984e+08	2.44934e+08
1180pos	PE(35:1)+H	PE	(17:0/18:1)	(17:0)	(18:1)			732.554	C40 H79 O8 N1 P1	14.7169	0.146373	0.845233	0.00308024	PE(35:1)+H	1.0548e+09	1.04583e+09	9.98494e+08	1.04077e+09	1.07011e+09	1.0685e+09	1.35513e+09	1.22433e+09	1.33943e+09	1.31055e+09	1.1307e+09	1.068e+09	1.14913e+09	1.1869e+09	1.16409e+09
1177pos	PE(35:1)+Na	PE	(17:0/18:1)	(17:0)	(18:1)			754.536	C40 H78 O8 N1 P1 Na1	13.3036	0.196412	0.80713	0.00693138	PE(17:0/18:1)+Na	1.61185e+08	1.7411e+08	1.6631e+08	1.71118e+08	1.4002e+08	2.03797e+08	2.01021e+08	2.36198e+08	2.23001e+08	2.07647e+08	2.1573e+08	1.75855e+08	2.52077e+08	1.71225e+08	1.72795e+08
1178pos	PE(35:1)+Na	PE	(17:0/18:1)	(17:0)	(18:1)			754.536	C40 H78 O8 N1 P1 Na1	13.51	0.499592	0.994135	0.857091	PE(17:0/18:1)+Na	2.94211e+08	2.56938e+08	2.71657e+08	2.67126e+08	2.67758e+08	2.72815e+08	2.90516e+08	2.98739e+08	2.69153e+08	2.64346e+08	2.54961e+08	2.62409e+08	2.61187e+08	2.32169e+08	2.91354e+08
1182pos	PE(35:1p)+H	PE	(16:0p/19:1)	(16:0p)	(19:1)			716.559	C40 H79 O7 N1 P1	15.4048	0.601622	0.760887	0.000571916	PE(16:0p/19:1)+H	6.12592e+08	6.14794e+08	5.44834e+08	5.62208e+08	5.59511e+08	5.53204e+08	7.82538e+08	7.64433e+08	7.56087e+08	8.90274e+08	6.47259e+08	6.89836e+08	6.20414e+08	6.91216e+08	6.99287e+08
1181neg	PE(35:1p)-H	PE	(35:1p)	(35:1p)				714.544	C40 H77 O7 N1 P1	15.173	0.935121	0.72917	0.0299598	PE(35:1p)-H	1.8048e+08	1.43272e+08	1.35681e+08	1.43117e+08	1.34389e+08	1.37479e+08	1.96108e+08	1.94918e+08	1.91564e+08	2.9498e+08	1.57011e+08	1.64617e+08	1.60436e+08	1.84126e+08	1.84141e+08
1185neg	PE(35:2)-H	PE	(17:1/18:1)	(17:1)	(18:1)			728.524	C40 H75 O8 N1 P1	13.7689	0.383904	0.872468	0.152809	PE(17:1/18:1)-H	5.40433e+07	4.78073e+07	4.81145e+07	5.71966e+07	5.48265e+07	4.69415e+07	6.41086e+07	6.02837e+07	6.24736e+07	7.45248e+07	4.38096e+07	4.88868e+07	6.09547e+07	6.15933e+07	4.76423e+07
1188neg	PE(35:2p)-H	PE	(18:1p/17:1)	(18:1p)	(17:1)			712.529	C40 H75 O7 N1 P1	14.2528	0.321625	0.832909	0.00807033	PE(35:2p)-H	6.80469e+07	6.33772e+07	5.80367e+07	7.26099e+07	6.94214e+07	5.90607e+07	8.834e+07	8.6281e+07	7.11116e+07	7.86413e+07	7.4366e+07	7.01623e+07	6.9708e+07	7.89893e+07	7.09206e+07
1191pos	PE(35:3)+H	PE	(17:1/18:2)	(17:1)	(18:2)			728.522	C40 H75 O8 N1 P1	12.6072	0.120851	1.13546	0.556687	PE(35:3)+H	1.17383e+07	1.95054e+07	1.26678e+07	1.21821e+07	8.43157e+06	1.29332e+07	8.23829e+06	1.4924e+07	6.18989e+06	6.41407e+06	1.79466e+07	1.4505e+07	1.03376e+07	12085301	6.28753e+06
1192pos	PE(36:0)+Na	PE	(18:0/18:0)	(18:0)	(18:0)			770.567	C41 H82 O8 N1 P1 Na1	14.6928	0.322574	0.859459	0.0154597	PE(18:0/18:0)+Na	9.03304e+08	9.12387e+08	8.6045e+08	8.92097e+08	8.71465e+08	8.40168e+08	1.11775e+09	1.08414e+09	1.07858e+09	1.11578e+09	8.85021e+08	8.61973e+08	9.97028e+08	9.86161e+08	9.80672e+08
1193pos	PE(36:0)+Na	PE	(18:0/18:0)	(18:0)	(18:0)			770.567	C41 H82 O8 N1 P1 Na1	15.086	0.825795	0.769611	0.00312684	PE(18:0/18:0)+Na	1.28423e+09	1.14456e+09	1.09616e+09	1.08528e+09	1.09963e+09	1.12063e+09	1.7518e+09	1.47324e+09	1.48933e+09	1.6501e+09	1.2827e+09	1.22808e+09	1.34556e+09	1.31978e+09	1.33371e+09
1194neg	PE(36:0)-H	PE	(18:0/18:0)	(18:0)	(18:0)			746.571	C41 H81 O8 N1 P1	16.4382	0.315402	0.865434	0.0522356	PE(18:0/18:0)-H	2.56933e+07	2.49334e+07	2.34697e+07	2.45086e+07	2.35867e+07	2.32164e+07	3.02729e+07	2.85937e+07	3.08093e+07	3.23837e+07	2.28277e+07	2.31301e+07	2.52596e+07	2.70049e+07	2.69426e+07
1197neg	PE(36:0e)-H	PE	(36:0e)	(36:0e)				732.591	C41 H83 O7 N1 P1	17.283	0.0689716	0.737453	0.13599	PE(36:0e)-H	2.56698e+06	2.70213e+06	5.02836e+06	2.66629e+06	2.65383e+06	2.34428e+06	3.81593e+06	3.57131e+06	4.02318e+06	6.52351e+06	2.98613e+06	3.43658e+06	2.90829e+06	3.28191e+06	3.77416e+06
1198pos	PE(36:0p)+H	PE	(18:0p/18:0)	(18:0p)	(18:0)			732.59	C41 H83 O7 N1 P1	16.1761	0.524095	0.668982	0.0290325	PE(18:0p/18:0)+H	2.70285e+08	2.32056e+08	2.42759e+08	1.33854e+08	1.25394e+08	2.0845e+08	3.41208e+08	2.52992e+08	3.16933e+08	4.27652e+08	2.29704e+08	2.44412e+08	2.05404e+08	2.99891e+08	3.09699e+08
1199pos	PE(36:0p)+H	PE	(18:0p/18:0)	(18:0p)	(18:0)			732.59	C41 H83 O7 N1 P1	17.1387	0.0493833	0.797981	0.515919	PE(18:0p/18:0)+H	4.93383e+06	1.31542e+07	5.45451e+06	1.13508e+07	1.30784e+07	1.54123e+07	1.29435e+07	1.9361e+07	8.37302e+06	2.52176e+07	72355.6	1.3463e+07	1.39356e+07	1.59613e+07	1.81913e+07
1200neg	PE(36:0p)-H	PE	(18:0p/18:0)	(18:0p)	(18:0)			730.576	C41 H81 O7 N1 P1	17.1387	0.224181	0.799774	0.0596947	PE(36:0p)-H	2.10671e+07	1.71229e+07	1.90996e+07	1.64341e+07	1.88292e+07	1.96474e+07	2.69751e+07	2.39653e+07	2.45444e+07	2.97474e+07	1.95181e+07	1.55397e+07	2.17264e+07	2.27429e+07	2.24367e+07
1206pos	PE(36:1)+H	PE	(18:0/18:1)	(18:0)	(18:1)			746.569	C41 H81 O8 N1 P1	15.348	0.860515	0.840516	0.00689375	PE(18:0/18:1)+H	1.0826e+10	1.12898e+10	1.05758e+10	1.11719e+10	1.10259e+10	1.12747e+10	1.47469e+10	1.32186e+10	1.34579e+10	1.45549e+10	1.15747e+10	1.11654e+10	1.22014e+10	1.25305e+10	1.26511e+10
1204pos	PE(36:1)+Na	PE	(18:0/18:1)	(18:0)	(18:1)			768.551	C41 H80 O8 N1 P1 Na1	14.1814	2.62157	0.937728	0.0213151	PE(18:0/18:1)+Na	1.11148e+10	1.09331e+10	1.09335e+10	1.1397e+10	1.11576e+10	1.09076e+10	1.18486e+10	1.21223e+10	1.23125e+10	1.249e+10	1.10963e+10	1.09862e+10	1.13965e+10	1.17337e+10	1.1238e+10
1201pos	PE(36:1)+Na	PE	(36:1)	(36:1)				768.551	C41 H80 O8 N1 P1 Na1	13.6709	0.206383	0.915893	0.468478	PE(36:1)+Na	2.45737e+08	3.66503e+08	3.21995e+08	2.16052e+08	2.21054e+08	2.95198e+08	2.87386e+08	2.3367e+08	2.79482e+08	4.01324e+08	3.29416e+08	2.883e+08	4.05472e+08	2.46231e+08	2.26923e+08
1203pos	PE(36:1)+Na	PE	(18:0/18:1)	(18:0)	(18:1)			768.551	C41 H80 O8 N1 P1 Na1	13.9391	0.457588	0.916316	0.135468	PE(18:0/18:1)+Na	4.49866e+08	3.89989e+08	4.34853e+08	4.55689e+08	4.08989e+08	4.13423e+08	5.20473e+08	4.6253e+08	4.59067e+08	5.27986e+08	3.95467e+08	4.20424e+08	4.20173e+08	4.27969e+08	3.95611e+08
1207pos	PE(36:1)+Na	PE	(18:0/18:1)	(18:0)	(18:1)			768.551	C41 H80 O8 N1 P1 Na1	15.348	0.51559	0.468644	0.0284079	PE(36:1)+Na	1.72918e+08	2.40546e+07	6.18312e+07	6.13004e+07	4.88495e+07	2.38428e+07	1.57714e+08	1.66189e+08	5.55922e+07	1.25032e+08	1.75445e+08	1.58184e+08	1.71653e+08	1.52407e+08	2.14561e+08
1202neg	PE(36:1)-H	PE	(36:1)	(36:1)				744.555	C41 H79 O8 N1 P1	13.6709	1.06307	0.965916	0.766399	PE(36:1)-H	8.80111e+07	1.02435e+08	1.02694e+08	8.87154e+07	8.67998e+07	9.70923e+07	4.6647e+07	1.16077e+08	1.11201e+08	1.07048e+08	9.82218e+07	1.06516e+08	9.31798e+07	1.0767e+08	1.05927e+08
1205neg	PE(36:1)-H	PE	(18:0/18:1)	(18:0)	(18:1)			744.555	C41 H79 O8 N1 P1	15.348	0.860276	0.820348	0.00628341	PE(18:0/18:1)-H	4.57845e+09	4.54372e+09	4.39318e+09	4.73795e+09	4.65798e+09	4.72271e+09	6.14771e+09	5.66428e+09	5.99176e+09	6.37242e+09	4.81302e+09	4.69653e+09	5.19555e+09	5.24977e+09	5.21643e+09
1210pos	PE(36:1e)+H	PE	(36:1e)	(36:1e)				732.59	C41 H83 O7 N1 P1	16.1871	0.297592	0.718179	0.0636757	PE(36:1e)+H	1.81063e+08	1.50324e+08	4.61461e+07	1.70465e+08	1.68729e+08	1.58888e+08	2.51929e+08	2.26517e+08	1.76049e+08	2.5036e+08	1.60279e+08	1.54082e+08	2.05852e+08	1.72598e+08	1.36883e+08
1209neg	PE(36:1e)-H	PE	(36:1e)	(36:1e)				730.576	C41 H81 O7 N1 P1	16.1871	0.345659	0.795302	0.0578034	PE(36:1e)-H	9.11025e+07	9.26739e+07	8.82933e+07	9.08542e+07	9.58049e+07	6.91159e+07	9.0125e+07	1.16604e+08	1.19853e+08	1.51843e+08	9.07796e+07	9.44986e+07	9.9228e+07	1.0645e+08	1.13383e+08
1212pos	PE(36:1p)+H	PE	(18:0p/18:1)	(18:0p)	(18:1)			730.575	C41 H81 O7 N1 P1	16.0094	1.94441	0.736801	0.0024822	PE(18:0p/18:1)+H	4.33209e+09	4.04037e+09	3.83949e+09	3.97796e+09	3.85913e+09	3.77474e+09	6.26808e+09	5.4691e+09	5.49877e+09	6.29178e+09	4.43245e+09	4.37388e+09	4.73227e+09	4.88539e+09	4.68889e+09
1213neg	PE(36:1p)-H	PE	(18:0p/18:1)	(18:0p)	(18:1)			728.56	C41 H79 O7 N1 P1	16.0094	2.73011	0.784474	0.0020905	PE(36:1p)-H	2.54616e+09	2.38987e+09	2.3606e+09	2.37692e+09	2.38801e+09	2.34077e+09	3.38425e+09	3.20678e+09	3.15133e+09	3.45018e+09	2.60873e+09	2.55795e+09	2.81338e+09	2.85273e+09	2.82621e+09
1211neg	PE(36:1p)-H	PE	(36:1p)	(36:1p)				728.56	C41 H79 O7 N1 P1	14.319	0.131264	0.863071	0.513448	PE(36:1p)-H	2.92889e+06	3.30642e+06	4.19325e+06	3.4601e+06	3.04791e+06	3.10524e+06	2.20762e+06	7.31552e+06	4.49433e+06	3.54891e+06	2.84443e+06	2.8107e+06	3.73139e+06	3.9242e+06	2.04766e+06
1216pos	PE(36:2)+Na	PE	(18:1/18:1)	(18:1)	(18:1)			766.536	C41 H78 O8 N1 P1 Na1	12.9921	0.975316	0.894533	0.00634347	PE(18:1/18:1)+Na	4.50117e+09	4.33916e+09	4.3439e+09	4.30098e+09	4.72637e+09	4.34406e+09	5.0189e+09	5.08084e+09	5.43439e+09	4.96904e+09	4.74122e+09	4.4422e+09	4.95497e+09	4.72627e+09	4.79017e+09
1217pos	PE(36:2)+Na	PE	(18:1/18:1)	(18:1)	(18:1)			766.536	C41 H78 O8 N1 P1 Na1	13.3205	0.922632	0.859287	0.00416627	PE(18:1/18:1)+Na	5.91809e+09	5.59085e+09	5.55176e+09	5.53258e+09	5.37953e+09	5.57394e+09	6.95749e+09	6.61183e+09	6.6848e+09	7.17911e+09	5.82999e+09	5.77702e+09	6.06913e+09	6.24781e+09	6.21437e+09
1218neg	PE(36:2)-H	PE	(18:1/18:1)	(18:1)	(18:1)			742.539	C41 H77 O8 N1 P1	14.2164	2.9414	0.857794	0.0044025	PE(18:1/18:1)-H	3.5329e+09	3.27549e+09	3.25832e+09	3.02824e+09	3.07291e+09	3.15471e+09	3.78312e+09	3.56394e+09	4.06462e+09	4.14466e+09	3.63116e+09	3.33841e+09	3.39336e+09	3.37836e+09	3.55091e+09
1214neg	PE(36:2)-H	PE	(18:1/18:1)	(18:1)	(18:1)			742.539	C41 H77 O8 N1 P1	12.583	0.494807	1.06809	0.45477	PE(18:1/18:1)-H	1.15175e+07	1.14367e+07	1.23972e+07	1.32463e+07	1.77043e+07	1.19588e+07	1.34713e+07	1.10738e+07	1.24785e+07	1.34456e+07	1.17481e+07	1.10545e+07	1.08839e+07	1.24513e+07	1.06447e+07
1215neg	PE(36:2)-H	PE	(36:2)	(36:2)				742.539	C41 H77 O8 N1 P1	12.743	0.47089	1.0731	0.692155	PE(36:2)-H	2.1984e+07	1.80103e+07	1.87644e+07	7.98147e+06	2.61849e+07	1.42638e+07	2.27187e+07	1.78516e+07	1.12563e+07	1.61998e+07	1.51797e+07	1.66812e+07	1.96745e+07	9.42952e+06	1.18056e+07
1220neg	PE(36:2)-H	PE	(18:1/18:1)	(18:1)	(18:1)			742.539	C41 H77 O8 N1 P1	14.3719	0.903228	0.790495	0.0225733	PE(18:1/18:1)-H	9.58095e+08	8.46666e+08	8.57683e+08	9.02884e+08	8.34278e+08	8.84067e+08	1.141e+09	1.10182e+09	1.37794e+09	1.25622e+09	7.70158e+08	1.03686e+09	9.94852e+08	1.006e+09	1.11825e+09
1223pos	PE(36:2e)+Na	PE	(36:2e)	(36:2e)				752.556	C41 H80 O7 N1 P1 Na1	15.9982	0.362784	1.13654	0.493533	PE(36:2e)+Na	1.39876e+08	1.30381e+08	1.2761e+08	1.31631e+08	1.40576e+08	1.27729e+08	1.37158e+08	5.83786e+06	1.37899e+08	1.42814e+08	1.30699e+08	1.4755e+08	1.38179e+08	1.1944e+08	1.30902e+08
1226pos	PE(36:2p)+H	PE	(18:0p/18:2)	(18:0p)	(18:2)			728.559	C41 H79 O7 N1 P1	15.0478	1.2125	0.614107	0.00673822	PE(18:0p/18:2)+H	1.2119e+09	6.77633e+08	1.09748e+09	2.21792e+08	1.13297e+09	1.10129e+09	1.6142e+09	1.5473e+09	1.53241e+09	1.55188e+09	1.38843e+09	1.22915e+09	1.43436e+09	1.35457e+09	1.31323e+09
1227pos	PE(36:2p)+Na	PE	(18:0p/18:2)	(18:0p)	(18:2)			750.541	C41 H78 O7 N1 P1 Na1	15.0478	0.118667	1.32712	0.338072	PE(36:2p)+Na	5.10409e+06	9.12426e+06	1.02756e+07	1.31826e+07	7.9344e+06	7.19867e+06	1.26314e+06	1.19234e+07	5.04137e+06	1.18887e+07	2.88237e+06	6.80107e+06	1.10026e+07	1.21467e+07	7.01023e+06
1225neg	PE(36:2p)-H	PE	(18:1p/18:1)	(18:1p)	(18:1)			726.544	C41 H77 O7 N1 P1	14.8537	1.40526	0.814988	0.000527991	PE(36:2p)-H	9.64703e+08	9.95271e+08	9.40132e+08	9.32795e+08	9.31631e+08	8.53814e+08	1.17536e+09	1.19754e+09	1.16309e+09	1.27229e+09	1.01273e+09	1.07277e+09	1.06517e+09	1.12075e+09	1.06514e+09
1228neg	PE(36:2p)-H	PE	(18:0p/18:2)	(18:0p)	(18:2)			726.544	C41 H77 O7 N1 P1	15.0478	1.72309	0.767471	0.00198382	PE(36:2p)-H	6.27548e+08	5.71319e+08	5.75984e+08	5.98534e+08	5.794e+08	6.24706e+08	8.74814e+08	8.13678e+08	8.01167e+08	8.74067e+08	6.48713e+08	6.48964e+08	7.26998e+08	6.8612e+08	7.1224e+08
1230neg	PE(36:2p)-H	PE	(18:0p/18:2)	(18:0p)	(18:2)			726.544	C41 H77 O7 N1 P1	15.4358	0.233408	0.761034	0.00750947	PE(36:2p)-H	1.81108e+07	1.47998e+07	1.56046e+07	1.75708e+07	1.78675e+07	1.64684e+07	2.54133e+07	1.62177e+07	2.39787e+07	2.52445e+07	2.14566e+07	1.96438e+07	2.19512e+07	1.23157e+07	2.09348e+07
1234pos	PE(36:3)+H	PE	(18:1/18:2)	(18:1)	(18:2)			742.538	C41 H77 O8 N1 P1	13.2142	0.528089	0.890394	0.0124849	PE(36:3)+H	1.34364e+09	1.23446e+09	1.23416e+09	1.29784e+09	1.24429e+09	1.24307e+09	1.53808e+09	1.45633e+09	1.54232e+09	1.43327e+09	1.27617e+09	1.28652e+09	1.3902e+09	1.34983e+09	1.41224e+09
1236pos	PE(36:3)+H	PE	(18:1/18:2)	(18:1)	(18:2)			742.538	C41 H77 O8 N1 P1	13.4113	0.327833	0.871592	0.0346408	PE(18:1/18:2)+H	6.68426e+08	6.41501e+08	7.77257e+08	6.96581e+08	6.42728e+08	6.7468e+08	8.13704e+08	7.67219e+08	8.06019e+08	9.2823e+08	6.96535e+08	6.93674e+08	7.48178e+08	7.09633e+08	7.54396e+08
1238pos	PE(36:3)+H	PE	(16:0/20:3)	(16:0)	(20:3)			742.538	C41 H77 O8 N1 P1	13.8386	0.198146	0.759717	0.374798	PE(16:0/20:3)+H	1.63015e+08	1.47073e+08	4.67342e+07	2.52107e+07	1.32012e+08	1.34428e+08	1.80891e+08	4.38669e+06	1.66818e+08	1.94426e+08	1.46209e+08	1.60842e+08	1.37048e+08	1.44303e+08	1.49184e+08
1231pos	PE(36:3)+Na	PE	(18:1/18:2)	(18:1)	(18:2)			764.52	C41 H76 O8 N1 P1 Na1	12.1555	1.09171	0.751168	0.00657385	PE(18:1/18:2)+Na	1.77563e+09	1.1284e+09	1.56886e+09	1.60965e+09	1.07215e+09	1.58319e+09	2.01512e+09	1.89172e+09	2.12001e+09	2.16596e+09	1.71957e+09	1.72001e+09	1.54007e+09	1.8056e+09	1.84197e+09
1233neg	PE(36:3)-H	PE	(18:1/18:2)	(18:1)	(18:2)			740.524	C41 H75 O8 N1 P1	13.2142	1.2089	0.861889	0.00506742	PE(18:1/18:2)-H	4.20025e+08	4.24906e+08	4.02326e+08	4.07068e+08	3.98143e+08	4.00489e+08	5.09874e+08	4.82658e+08	5.04827e+08	5.09294e+08	4.22246e+08	4.17126e+08	4.50452e+08	4.53453e+08	4.47792e+08
1235neg	PE(36:3)-H	PE	(18:1/18:2)	(18:1)	(18:2)			740.524	C41 H75 O8 N1 P1	13.4113	0.467325	0.831699	0.0171714	PE(18:1/18:2)-H	2.22674e+08	2.0547e+08	1.96426e+08	2.0662e+08	1.9345e+08	1.98805e+08	2.77714e+08	2.47967e+08	2.50864e+08	2.83528e+08	2.06115e+08	2.04831e+08	2.35578e+08	2.36367e+08	2.32076e+08
1237neg	PE(36:3)-H	PE	(16:0/20:3)	(16:0)	(20:3)			740.524	C41 H75 O8 N1 P1	13.8386	0.503586	0.768841	0.00324739	PE(16:0/20:3)-H	8.06921e+07	6.78202e+07	7.08571e+07	6.41263e+07	6.92961e+07	7.39495e+07	1.00735e+08	8.90006e+07	9.52996e+07	1.10968e+08	7.95262e+07	7.95154e+07	8.82387e+07	7.90027e+07	7.29476e+07
1239neg	PE(36:3e)-H	PE	(36:3e)	(36:3e)				726.544	C41 H77 O7 N1 P1	14.8611	1.20965	0.876217	0.3323	PE(36:3e)-H	6.38045e+08	9.95271e+08	6.22451e+08	9.32795e+08	5.94206e+08	8.53814e+08	7.95033e+08	7.95426e+08	1.16309e+09	8.19368e+08	6.4591e+08	1.07277e+09	6.9081e+08	7.45259e+08	6.94255e+08
1241pos	PE(36:3p)+H	PE	(18:1p/18:2)	(18:1p)	(18:2)			726.543	C41 H77 O7 N1 P1	13.8262	0.970259	1.327	0.101609	PE(18:1p/18:2)+H	4.36664e+08	6.35079e+08	3.48862e+08	6.174e+08	3.99741e+08	6.2122e+08	5.34258e+08	2.06102e+08	3.50154e+08	4.04024e+08	3.50628e+08	4.60003e+08	7.27873e+08	7.38814e+08	4.81029e+08
1242pos	PE(36:3p)+H	PE	(18:1p/18:2)	(18:1p)	(18:2)			726.543	C41 H77 O7 N1 P1	14.0645	0.683653	0.918152	0.166399	PE(18:1p/18:2)+H	1.34893e+09	1.45778e+09	1.38839e+09	1.16559e+09	1.20276e+09	1.46507e+09	1.55633e+09	1.63675e+09	1.43868e+09	1.54156e+09	1.25458e+09	1.31632e+09	1.57e+09	1.36557e+09	1.34639e+09
1244pos	PE(36:3p)+H	PE	(16:0p/20:3)	(16:0p)	(20:3)			726.543	C41 H77 O7 N1 P1	14.2436	0.344923	0.953108	0.793091	PE(16:0p/20:3)+H	3.44404e+08	2.82272e+08	2.19743e+08	2.38916e+08	9.80911e+07	2.62296e+08	3.00562e+08	1.12966e+08	2.77716e+08	2.91176e+08	2.64538e+08	2.69892e+08	2.50976e+08	2.62717e+08	2.84166e+08
1240neg	PE(36:3p)-H	PE	(36:3p)	(36:3p)				724.529	C41 H75 O7 N1 P1	13.5377	4.73693	6.23091	0.0530404	PE(36:3p)-H	1.12836e+09	5.94784e+07	4.43687e+08	5.23692e+08	3.23579e+08	5.67183e+07	6.978e+07	6.53932e+07	5.75015e+07	8.80826e+07	5.88587e+07	6.73084e+07	6.36307e+07	7.18723e+07	6.21814e+07
1243neg	PE(36:3p)-H	PE	(18:1p/18:2)	(18:1p)	(18:2)			724.529	C41 H75 O7 N1 P1	14.0645	1.28515	0.893891	0.426241	PE(36:3p)-H	6.18449e+08	5.93127e+08	3.49255e+08	5.50455e+08	3.27992e+08	5.57122e+08	6.56255e+08	4.63461e+08	7.24474e+08	5.0141e+08	5.95284e+08	4.11203e+08	6.38071e+08	6.58003e+08	4.41236e+08
1251pos	PE(36:4)+H	PE	(16:0/20:4)	(16:0)	(20:4)			740.522	C41 H75 O8 N1 P1	12.8849	1.02807	0.901126	0.00566813	PE(16:0/20:4)+H	3.52974e+09	3.31611e+09	3.36234e+09	3.43949e+09	3.38288e+09	3.34241e+09	3.85158e+09	3.87048e+09	4.09171e+09	3.81948e+09	3.60194e+09	3.37316e+09	3.60292e+09	3.49882e+09	3.65311e+09
1248pos	PE(36:4)+Na	PE	(18:2/18:2)	(18:2)	(18:2)			762.504	C41 H74 O8 N1 P1 Na1	11.4267	0.392757	0.665525	0.0109142	PE(18:2/18:2)+Na	1.1353e+08	1.22463e+08	8.29624e+07	1.09047e+08	1.11691e+08	9.50043e+07	1.97704e+08	1.53435e+08	1.78957e+08	1.93439e+08	9.5975e+07	1.34171e+08	1.01104e+08	1.4198e+08	1.39478e+08
1250neg	PE(36:4)-H	PE	(16:0/20:4)	(16:0)	(20:4)			738.508	C41 H73 O8 N1 P1	12.8849	1.57107	0.851017	0.00421328	PE(16:0/20:4)-H	1.06414e+09	1.06788e+09	1.00288e+09	1.02861e+09	1.01807e+09	1.07515e+09	1.2652e+09	1.27968e+09	1.28394e+09	1.36034e+09	1.05419e+09	1.1087e+09	1.15161e+09	1.094e+09	1.12721e+09
1246neg	PE(36:4)-H	PE	(36:4)	(36:4)				738.508	C41 H73 O8 N1 P1	8.46974	0.0453003	0.837538	0.321135	PE(36:4)-H	1.11571e+06	600783	540055	1.26221e+06	722006	850182	1.20651e+06	1.30382e+06	1.20339e+06	748115	904633	712012	763677	1.11655e+06	867555
1247neg	PE(36:4)-H	PE	(36:4)	(36:4)				738.508	C41 H73 O8 N1 P1	10.534	0.0144976	0.842339	0.540111	PE(36:4)-H	475364	473763	1.23694e+06	508259	795051	830753	899200	952110	325802	1.51025e+06	991658	449707	795270	1.0507e+06	852784
1254pos	PE(36:4p)+H	PE	(16:0p/20:4)	(16:0p)	(20:4)			724.528	C41 H75 O7 N1 P1	12.8458	0.391408	1.08351	0.698803	PE(16:0p/20:4)+H	1.37584e+08	2.02149e+08	9.62538e+07	2.28556e+08	1.81649e+08	1.92461e+08	2.67075e+08	7.41469e+07	1.44e+08	1.35721e+08	2.02736e+08	1.34919e+08	2.42074e+08	2.24536e+08	1.63891e+08
1257pos	PE(36:4p)+H	PE	(16:0p/20:4)	(16:0p)	(20:4)			724.528	C41 H75 O7 N1 P1	13.5036	2.40899	0.958488	0.287409	PE(16:0p/20:4)+H	9.18141e+09	9.12932e+09	8.71797e+09	9.0642e+09	8.76528e+09	9.27344e+09	1.03981e+10	9.48179e+09	8.17928e+09	1.01905e+10	9.32047e+09	8.90591e+09	9.13171e+09	9.07837e+09	9.78169e+09
1256neg	PE(36:4p)-H	PE	(16:0p/20:4)	(16:0p)	(20:4)			722.513	C41 H73 O7 N1 P1	13.5036	4.81887	0.876417	0.0189432	PE(16:0p/20:4)-H	4.43618e+09	4.46157e+09	4.71146e+09	4.68709e+09	4.54127e+09	4.52128e+09	5.64441e+09	5.24073e+09	5.42696e+09	5.82458e+09	4.60825e+09	4.47179e+09	4.98806e+09	5.06418e+09	5.0557e+09
1253neg	PE(36:4p)-H	PE	(36:4p)	(36:4p)				722.513	C41 H73 O7 N1 P1	12.666	0.596224	0.600863	0.420746	PE(36:4p)-H	4.03406e+07	3.7093e+07	3.98215e+07	4.37395e+07	3.90728e+07	3.91019e+07	3.59987e+07	3.63392e+07	3.91956e+07	2.23835e+08	3.05621e+07	3.21126e+07	3.32916e+07	3.88987e+07	3.59668e+07
1259pos	PE(36:5)+H	PE	(16:1/20:4)	(16:1)	(20:4)			738.507	C41 H73 O8 N1 P1	11.7651	0.602123	0.684769	0.000771882	PE(16:1/20:4)+H	2.75128e+08	2.57559e+08	2.37211e+08	2.15458e+08	2.38624e+08	2.31079e+08	3.84364e+08	3.69726e+08	3.73018e+08	4.19829e+08	2.90612e+08	2.87341e+08	3.19378e+08	2.94261e+08	3.32107e+08
1260pos	PE(36:5)+H	PE	(16:1/20:4)	(16:1)	(20:4)			738.507	C41 H73 O8 N1 P1	12.0472	0.966919	0.756668	0.000396296	PE(16:1/20:4)+H	1.64018e+09	1.60182e+09	1.39763e+09	1.50679e+09	1.46601e+09	1.48481e+09	2.3021e+09	2.0754e+09	2.10843e+09	1.99012e+09	1.84781e+09	1.69891e+09	1.81325e+09	1.83939e+09	1.83044e+09
1258neg	PE(36:5)-H	PE	(16:1/20:4)	(16:1)	(20:4)			736.492	C41 H71 O8 N1 P1	11.7651	0.168053	0.811675	0.00438877	PE(16:1/20:4)-H	8.2115e+07	7.572e+07	7.41095e+07	7.30134e+07	7.23762e+07	6.63336e+07	1.00729e+08	9.28489e+07	9.32667e+07	1.02128e+08	8.02603e+07	7.73739e+07	8.66054e+07	8.69904e+07	6.60382e+07
1261neg	PE(36:5)-H	PE	(16:1/20:4)	(16:1)	(20:4)			736.492	C41 H71 O8 N1 P1	12.0472	0.72664	0.855183	0.129955	PE(36:5)-H	4.53315e+08	3.27858e+08	3.26059e+08	3.41766e+08	3.18604e+08	3.02957e+08	5.21275e+08	3.99368e+08	3.94902e+08	4.26901e+08	3.35073e+08	3.4367e+08	3.53632e+08	3.82834e+08	3.94861e+08
1262neg	PE(36:5e)-H	PE	(16:0e/20:5)	(16:0e)	(20:5)			722.513	C41 H73 O7 N1 P1	12.8521	0.429727	0.839541	0.348236	PE(16:0e/20:5)-H	3.65886e+07	4.97536e+07	4.67804e+07	5.61909e+07	5.90377e+07	5.6951e+07	8.37135e+07	7.98549e+07	4.94918e+07	7.08764e+07	5.6902e+07	2.28149e+07	6.08223e+07	7.08533e+07	5.73023e+07
1263pos	PE(36:5p)+H	PE	(16:1p/20:4)	(16:1p)	(20:4)			722.512	C41 H73 O7 N1 P1	12.6532	2.53453	0.0159638	0.14608	PE(16:1p/20:4)+H	1.91324e+07	1.91424e+07	1.7871e+07	3.79198e+07	2.02265e+07	2.20528e+07	4.19441e+09	1.64687e+07	2.89329e+07	4.27304e+09	1.36e+07	1.44227e+07	4.10653e+09	4.1073e+09	4.08059e+09
1266pos	PE(36:6)+H	PE	(16:1/20:5)	(16:1)	(20:5)			736.491	C41 H71 O8 N1 P1	10.9107	0.419136	0.571893	5.80753e-05	PE(16:1/20:5)+H	6.25432e+07	5.22313e+07	5.23866e+07	4.51286e+07	4.70563e+07	5.33058e+07	9.69953e+07	9.14305e+07	9.36663e+07	1.11055e+08	7.77057e+07	7.58435e+07	7.37777e+07	7.84095e+07	7.85984e+07
1265neg	PE(36:6)-H	PE	(16:1/20:5)	(16:1)	(20:5)			734.477	C41 H69 O8 N1 P1	10.9107	0.395935	0.710858	0.0321175	PE(16:1/20:5)-H	2.12525e+07	1.95195e+07	2.68528e+07	2.60522e+07	2.7827e+07	1.72126e+07	2.83878e+07	3.96057e+07	2.6663e+07	4.4786e+07	2.35493e+07	3.2148e+07	3.49463e+07	3.53517e+07	3.64277e+07
1268neg	PE(36:6)-H	PE	(16:1/20:5)	(16:1)	(20:5)			734.477	C41 H69 O8 N1 P1	11.0826	0.380507	0.502306	0.128431	PE(16:1/20:5)-H	2.62134e+06	2.40733e+06	9.02345e+06	2.70945e+06	9.68087e+06	1.6803e+06	1.5423e+07	7.35334e+06	3.41424e+06	1.58983e+07	2.54049e+06	1.13579e+07	2.58834e+06	2.48577e+06	2.79201e+06
1269neg	PE(36:6)-H	PE	(16:1/20:5)	(16:1)	(20:5)			734.477	C41 H69 O8 N1 P1	11.279	0.185815	0.898999	0.41129	PE(16:1/20:5)-H	1.45731e+07	1.05207e+07	1.05094e+07	1.36373e+07	1.22798e+07	8.57791e+06	1.53884e+07	1.2804e+07	1.35171e+07	1.6404e+07	7.8135e+06	1.20466e+07	1.34524e+07	1.05144e+07	1.01524e+07
1271pos	PE(36:6p)+H	PE	(16:1p/20:5)	(16:1p)	(20:5)			720.496	C41 H71 O7 N1 P1	11.5053	0.137599	0.91176	0.638126	PE(16:1p/20:5)+H	5.09717e+07	2.51611e+07	2.28347e+07	2.78807e+07	4.48879e+07	3.75048e+07	5.20867e+07	3.48681e+07	4.17513e+07	4.92592e+07	3.4424e+07	1.71018e+07	2.7378e+07	4.33917e+07	3.97034e+07
1273neg	PE(36:6p)-H	PE	(14:0p/22:6)	(14:0p)	(22:6)			718.482	C41 H69 O7 N1 P1	11.8677	0.177682	0.827592	0.0500974	PE(14:0p/22:6)-H	2.29901e+07	2.43641e+07	2.15595e+07	1.93212e+07	1.69714e+07	2.01979e+07	2.8651e+07	2.59883e+07	2.52931e+07	3.02646e+07	2.03742e+07	2.09578e+07	2.34738e+07	2.44463e+07	2.43946e+07
1274pos	PE(37:0)+Na	PE	(37:0)	(37:0)				784.583	C42 H84 O8 N1 P1 Na1	15.406	0.198472	0.789047	0.109798	PE(37:0)+Na	8.89903e+07	5.40775e+07	8.93758e+07	6.29259e+07	6.40312e+07	7.70895e+07	9.384e+07	1.13405e+08	9.60872e+07	1.16799e+08	7.68683e+07	5.61871e+07	7.93618e+07	7.80344e+07	9.80372e+07
1279pos	PE(37:1)+H	PE	(19:1/18:0)	(19:1)	(18:0)			760.585	C42 H83 O8 N1 P1	15.9498	0.180943	0.85552	0.331031	PE(37:1)+H	1.7523e+08	1.58612e+08	1.58735e+08	1.62006e+08	1.56568e+08	2.19844e+08	1.30904e+08	2.10007e+08	3.10939e+08	2.31283e+08	1.63417e+08	1.58559e+08	1.76981e+08	1.28484e+08	1.58594e+08
1275pos	PE(37:1)+Na	PE	(19:1/18:0)	(19:1)	(18:0)			782.567	C42 H82 O8 N1 P1 Na1	14.8013	0.175494	0.726985	0.0631612	PE(19:1/18:0)+Na	4.09273e+07	4.41735e+07	3.97727e+07	4.83423e+07	3.87543e+07	4.56401e+07	9.66862e+07	5.18116e+07	5.20216e+07	5.28546e+07	5.30671e+07	4.79131e+07	4.53336e+07	5.11526e+07	5.81855e+07
1276neg	PE(37:1)-H	PE	(19:0/18:1)	(19:0)	(18:1)			758.571	C42 H81 O8 N1 P1	15.7332	0.212862	0.815699	0.00313158	PE(19:0/18:1)-H	4.30366e+07	3.75561e+07	3.79274e+07	4.06622e+07	3.81965e+07	4.18191e+07	5.14331e+07	5.14577e+07	5.30791e+07	5.28169e+07	4.31564e+07	4.13e+07	4.69947e+07	4.404e+07	4.43936e+07
1278neg	PE(37:1)-H	PE	(19:1/18:0)	(19:1)	(18:0)			758.571	C42 H81 O8 N1 P1	15.9498	0.230352	0.827172	0.0152181	PE(19:1/18:0)-H	8.43964e+07	8.37351e+07	8.31792e+07	7.55385e+07	8.48199e+07	8.6028e+07	1.12387e+08	1.03061e+08	1.05908e+08	1.14297e+08	8.13793e+07	8.46526e+07	9.23829e+07	1.05905e+08	8.85741e+07
1281pos	PE(37:1p)+H	PE	(18:0p/19:1)	(18:0p)	(19:1)			744.59	C42 H83 O7 N1 P1	16.3811	0.259134	0.657239	0.0243645	PE(18:0p/19:1)+H	4.48328e+07	3.95776e+07	4.75409e+07	3.00886e+07	3.63934e+07	4.08322e+07	8.01335e+07	5.68744e+07	6.88085e+07	7.80069e+07	4.52e+07	3.50228e+07	4.91412e+07	6.57791e+07	3.14725e+07
1282pos	PE(37:1p)+H	PE	(18:0p/19:1)	(18:0p)	(19:1)			744.59	C42 H83 O7 N1 P1	16.6082	0.319077	0.684225	0.052721	PE(18:0p/19:1)+H	8.66179e+07	7.66262e+07	7.71304e+07	7.04919e+07	7.35142e+07	7.90609e+07	1.56798e+08	1.18285e+08	1.14821e+08	1.48326e+08	4.9874e+07	8.92192e+07	8.70354e+07	9.28252e+07	7.33672e+07
1280pos	PE(37:1p)+Na	PE	(37:1p)	(37:1p)				766.572	C42 H82 O7 N1 P1 Na1	15.416	0.0848423	0.693316	0.332192	PE(37:1p)+Na	1.45806e+07	1.08879e+07	2.24615e+07	1.65731e+06	2.75845e+06	5.5868e+06	1.11851e+07	1.31653e+07	2.68093e+07	1.24995e+07	9.12263e+06	1.07766e+07	8.73775e+06	1.07772e+07	1.10538e+07
1283neg	PE(37:1p)-H	PE	(18:0p/19:1)	(18:0p)	(19:1)			742.576	C42 H81 O7 N1 P1	16.6082	0.954409	0.596256	0.0135125	PE(37:1p)-H	3.84547e+07	3.60971e+07	3.20443e+07	5.13121e+07	3.1875e+07	3.64218e+07	8.29542e+07	7.32356e+07	7.10914e+07	7.52227e+07	3.72576e+07	3.96142e+07	4.65747e+07	8.35534e+07	4.58549e+07
1285neg	PE(37:2)-H	PE	(19:1/18:1)	(19:1)	(18:1)			756.555	C42 H79 O8 N1 P1	14.7534	0.590214	0.848319	0.0253947	PE(19:1/18:1)-H	1.43813e+08	1.4055e+08	1.34361e+08	1.35812e+08	1.28107e+08	1.34408e+08	1.82879e+08	1.67084e+08	1.67546e+08	1.79071e+08	1.35749e+08	1.30812e+08	1.5112e+08	1.54785e+08	2.14776e+08
1289neg	PE(37:2p)-H	PE	(18:1p/19:1)	(18:1p)	(19:1)			740.56	C42 H79 O7 N1 P1	15.408	0.346162	0.726733	0.0814843	PE(37:2p)-H	4.47264e+07	6.15313e+07	3.53541e+07	6.8574e+07	4.49906e+07	3.07782e+07	7.5596e+07	6.41343e+07	6.16062e+07	9.41284e+07	4.77008e+07	5.03141e+07	6.90942e+07	7.86496e+07	6.89322e+07
1291pos	PE(37:3)+H	PE	(37:3)	(37:3)				756.554	C42 H79 O8 N1 P1	13.5557	0.232803	1.16409	0.225358	PE(37:3)+H	3.01561e+07	3.69722e+07	4.34651e+07	3.97038e+07	2.5207e+07	40094155	2.61466e+07	4.1109e+07	2.25462e+07	3.19596e+07	3.51939e+07	2.82532e+07	3.20451e+07	2.68755e+07	3.29827e+07
1293pos	PE(37:3)+H	PE	(17:0/20:3)	(17:0)	(20:3)			756.554	C42 H79 O8 N1 P1	13.8696	0.197441	0.971854	0.809377	PE(37:3)+H	5.3741e+07	5.8257e+07	5.76218e+07	4.96644e+07	5.64062e+07	4.81333e+07	7.06006e+07	5.99598e+07	5.9036e+07	6.36261e+07	5.21694e+07	2.78101e+07	5.60283e+07	6.17505e+07	6.26635e+07
1295pos	PE(37:3)+H	PE	(17:0/20:3)	(17:0)	(20:3)			756.554	C42 H79 O8 N1 P1	14.0598	0.0396856	0.855195	0.398739	PE(37:3)+H	5.02383e+07	5.68099e+07	5.20175e+07	4.92683e+06	5.71723e+07	5.00437e+07	4.71848e+07	5.25937e+07	5.47034e+07	6.58909e+07	5.15879e+07	4.51701e+07	2.38316e+07	4.95195e+07	5.10404e+07
1292neg	PE(37:3)-H	PE	(17:0/20:3)	(17:0)	(20:3)			754.539	C42 H77 O8 N1 P1	13.8696	0.607897	0.665435	0.0797831	PE(17:0/20:3)-H	2.62718e+07	2.3191e+07	2.3117e+07	2.44957e+07	4.45895e+07	2.04489e+07	2.94497e+07	6.28614e+07	4.95731e+07	3.006e+07	2.55725e+07	4.61044e+07	4.94643e+07	4.91998e+07	5.04314e+07
1294neg	PE(37:3)-H	PE	(17:0/20:3)	(17:0)	(20:3)			754.539	C42 H77 O8 N1 P1	14.0598	0.702325	0.889516	0.633729	PE(17:0/20:3)-H	1.75383e+07	1.79e+07	2.28807e+07	2.21156e+07	5.23713e+07	1.85273e+07	2.87593e+07	1.94171e+07	2.78774e+07	2.95146e+07	2.23559e+07	4.22055e+07	1.2305e+07	2.51036e+07	2.1703e+07
1299pos	PE(37:3p)+H	PE	(37:3p)	(37:3p)				740.559	C42 H79 O7 N1 P1	15.064	0.400732	0.713485	0.157586	PE(37:3p)+H	1.62217e+08	9.91757e+07	9.62009e+07	1.42851e+08	1.62713e+07	1.29125e+08	2.35622e+08	1.50128e+08	1.44192e+08	1.57067e+08	1.12967e+08	1.05216e+08	1.1454e+08	1.78693e+08	1.22128e+08
1300neg	PE(37:4)-H	PE	(17:0/20:4)	(17:0)	(20:4)			752.524	C42 H75 O8 N1 P1	13.3023	0.572816	0.91357	0.332267	PE(17:0/20:4)-H	6.00441e+07	5.2021e+07	5.7722e+07	7.29935e+07	5.0959e+07	4.89533e+07	6.84531e+07	6.75036e+07	6.49627e+07	7.27763e+07	5.17155e+07	4.9703e+07	6.33147e+07	6.05621e+07	5.62569e+07
1302neg	PE(37:4)-H	PE	(17:0/20:4)	(17:0)	(20:4)			752.524	C42 H75 O8 N1 P1	13.5283	1.13261	1.02528	0.846764	PE(17:0/20:4)-H	1.20343e+08	1.03601e+08	1.17757e+08	1.25244e+08	1.26437e+08	1.0448e+08	1.02506e+08	8.11675e+07	1.33896e+08	1.66658e+08	7.7067e+07	1.19362e+08	9.8545e+07	7.48288e+07	7.41946e+07
1305pos	PE(37:5)+H	PE	(17:0/20:5)	(17:0)	(20:5)			752.522	C42 H75 O8 N1 P1	12.6861	0.364677	1.08252	0.480463	PE(17:0/20:5)+H	9.62173e+07	1.1341e+08	9.18278e+07	9.68742e+07	9.55771e+07	1.04016e+08	1.00741e+08	1.16245e+08	1.0515e+08	1.06639e+08	5.72959e+07	6.62702e+07	9.73019e+07	1.15191e+08	1.20752e+08
1306neg	PE(37:5)-H	PE	(17:0/20:5)	(17:0)	(20:5)			750.508	C42 H73 O8 N1 P1	12.6861	0.193597	0.831657	0.194584	PE(17:0/20:5)-H	3.94246e+07	3.77433e+07	3.81738e+07	3.12034e+07	3.57924e+07	2.80986e+07	3.54355e+07	5.08534e+07	5.26608e+07	5.43213e+07	2.89227e+07	3.08386e+07	3.15516e+07	3.52023e+07	3.94886e+07
1312pos	PE(38:1)+H	PE	(20:0/18:1)	(20:0)	(18:1)			774.601	C43 H85 O8 N1 P1	16.5584	0.472707	0.781976	0.0907724	PE(38:1)+H	4.73729e+08	3.24435e+08	3.08237e+08	3.27442e+08	3.36829e+08	3.36272e+08	5.50318e+08	4.6608e+08	4.72944e+08	5.75968e+08	3.06934e+08	3.22138e+08	3.89771e+08	4.079e+08	3.86282e+08
1309pos	PE(38:1)+Na	PE	(18:0/20:1)	(18:0)	(20:1)			796.583	C43 H84 O8 N1 P1 Na1	15.021	0.309072	0.900848	0.149226	PE(18:0/20:1)+Na	2.93589e+08	2.86817e+08	2.72977e+08	3.178e+08	3.37013e+08	2.912e+08	3.76455e+08	3.29648e+08	3.54599e+08	3.79453e+08	2.89738e+08	2.67555e+08	3.72863e+08	3.29501e+08	3.66465e+08
1310pos	PE(38:1)+Na	PE	(20:0/18:1)	(20:0)	(18:1)			796.583	C43 H84 O8 N1 P1 Na1	15.4204	0.245809	0.793195	0.00350767	PE(20:0/18:1)+Na	1.87297e+08	1.79682e+08	1.68746e+08	1.82577e+08	1.78383e+08	1.75622e+08	2.57576e+08	2.29295e+08	2.43404e+08	2.42865e+08	1.94154e+08	1.8459e+08	2.13081e+08	2.05971e+08	2.06252e+08
1311neg	PE(38:1)-H	PE	(20:0/18:1)	(20:0)	(18:1)			772.586	C43 H83 O8 N1 P1	16.5584	0.932945	0.848487	0.2089	PE(20:0/18:1)-H	2.4592e+08	2.16702e+08	2.00399e+08	2.26649e+08	2.34908e+08	2.08208e+08	2.99886e+08	2.75388e+08	2.86736e+08	3.49174e+08	2.06042e+08	1.53554e+08	2.48459e+08	2.41253e+08	2.5769e+08
1315pos	PE(38:1e)+Na	PE	(38:1e)	(38:1e)				782.603	C43 H86 O7 N1 P1 Na1	15.8763	0.0612278	0.835558	0.174629	PE(38:1e)+Na	1.50991e+07	1.52669e+07	1.45435e+07	1.99386e+07	2.26436e+07	1.54561e+07	2.58948e+07	2.35016e+07	1.98997e+07	2.35369e+07	1.45998e+07	1.57757e+07	1.8458e+07	1.84298e+07	1.62717e+07
1318neg	PE(38:1e)-H	PE	(38:1e)	(38:1e)				758.607	C43 H85 O7 N1 P1	17.397	0.243835	0.868849	0.124202	PE(38:1e)-H	1.53886e+07	1.36393e+07	1.29589e+07	1.34753e+07	1.40145e+07	1.32185e+07	1.88945e+07	1.56988e+07	1.59129e+07	1.93267e+07	1.32947e+07	1.20501e+07	1.62757e+07	1.41209e+07	1.35317e+07
1319pos	PE(38:1p)+H	PE	(20:0p/18:1)	(20:0p)	(18:1)			758.606	C43 H85 O7 N1 P1	17.2182	0.833856	0.23896	0.0534363	PE(20:0p/18:1)+H	4.27543e+06	2.2932e+07	2.85356e+06	7.66125e+06	2.33664e+08	1.09197e+06	4.2667e+08	1.3365e+08	1.4364e+08	9.57878e+07	2.62861e+08	7.76607e+07	4.1871e+06	5.70586e+06	8.48099e+06
1321pos	PE(38:1p)+H	PE	(20:0p/18:1)	(20:0p)	(18:1)			758.606	C43 H85 O7 N1 P1	17.371	0.333893	0.870059	0.565237	PE(20:0p/18:1)+H	2.03967e+08	1.87314e+08	1.79321e+08	1.52451e+08	1.84001e+08	1.73328e+08	1.84324e+06	2.58027e+08	2.56087e+08	3.18956e+08	1.9274e+08	2.14081e+08	2.18844e+08	2.22353e+08	2.26503e+08
1320neg	PE(38:1p)-H	PE	(20:0p/18:1)	(20:0p)	(18:1)			756.591	C43 H83 O7 N1 P1	17.2182	1.14993	0.745699	0.00494918	PE(38:1p)-H	2.13692e+08	1.95067e+08	1.934e+08	1.95938e+08	1.98495e+08	1.97506e+08	3.08662e+08	2.77406e+08	2.66259e+08	3.20952e+08	2.07216e+08	2.20818e+08	2.39642e+08	2.40832e+08	2.42747e+08
1328pos	PE(38:2)+H	PE	(18:0/20:2)	(18:0)	(20:2)			772.585	C43 H83 O8 N1 P1	15.6312	0.301947	0.752661	0.0200641	PE(18:0/20:2)+H	1.88157e+08	1.57244e+08	1.64865e+08	2.11721e+08	1.67827e+08	1.73272e+08	2.67286e+08	2.67169e+08	2.27413e+08	2.76151e+08	2.25759e+08	1.48659e+08	1.92872e+08	2.17466e+08	1.79726e+08
1324pos	PE(38:2)+Na	PE	(38:2)	(38:2)				794.567	C43 H82 O8 N1 P1 Na1	14.655	0.251728	0.818863	0.0337433	PE(38:2)+Na	2.14291e+08	2.08614e+08	1.96943e+08	2.07632e+08	2.09104e+08	2.07147e+08	3.07536e+08	2.64343e+08	2.67713e+08	2.83009e+08	2.01963e+08	1.94288e+08	2.27536e+08	2.51018e+08	2.43762e+08
1323neg	PE(38:2)-H	PE	(38:2)	(38:2)				770.571	C43 H81 O8 N1 P1	13.961	0.197581	0.796619	0.292178	PE(38:2)-H	7.61217e+06	1.23492e+07	8.41949e+06	5.39008e+06	6.17815e+06	7.47953e+06	1.60526e+07	1.18226e+07	9.20202e+06	9.93747e+06	5.66283e+06	6.85988e+06	1.05097e+07	8.04892e+06	6.83396e+06
1325neg	PE(38:2)-H	PE	(20:1/18:1)	(20:1)	(18:1)			770.571	C43 H81 O8 N1 P1	15.3742	0.25473	0.8126	0.0109694	PE(20:1/18:1)-H	3.12173e+08	3.10881e+08	3.4833e+08	3.04261e+08	2.93148e+08	3.12247e+08	4.20466e+08	3.92566e+08	4.32297e+08	4.31527e+08	3.16416e+08	3.21569e+08	3.63597e+08	3.522e+08	3.36618e+08
1327neg	PE(38:2)-H	PE	(18:0/20:2)	(18:0)	(20:2)			770.571	C43 H81 O8 N1 P1	15.6312	0.490452	0.783694	0.0105525	PE(18:0/20:2)-H	1.55116e+08	1.54354e+08	1.3377e+08	1.45111e+08	1.4401e+08	1.38419e+08	2.07648e+08	1.85601e+08	1.85378e+08	2.27749e+08	1.46913e+08	1.57832e+08	1.60079e+08	1.66949e+08	1.6573e+08
1329neg	PE(38:2)-H	PE	(18:0/20:2)	(18:0)	(20:2)			770.571	C43 H81 O8 N1 P1	15.785	1.08347	1.11191	0.709194	PE(18:0/20:2)-H	9.88569e+07	1.0043e+08	9.43002e+07	1.12095e+08	9.82606e+07	1.07695e+08	5.7993e+07	1.52671e+08	3.43633e+07	1.82687e+08	2.28371e+07	9.9528e+07	1.13512e+08	1.27645e+08	1.15858e+08
1330pos	PE(38:2p)+H	PE	(18:1p/20:1)	(18:1p)	(20:1)			756.59	C43 H83 O7 N1 P1	16.0014	0.470495	0.67297	0.00237452	PE(18:1p/20:1)+H	1.3337e+08	1.59246e+08	1.38953e+08	1.26529e+08	1.60342e+08	1.60089e+08	2.63823e+08	2.35454e+08	2.20948e+08	2.47243e+08	1.75481e+08	1.62503e+08	2.07491e+08	1.85394e+08	1.78375e+08
1332pos	PE(38:2p)+H	PE	(18:0p/20:2)	(18:0p)	(20:2)			756.59	C43 H83 O7 N1 P1	16.2456	0.084056	0.844484	0.0695607	PE(18:0p/20:2)+H	2.22266e+08	2.03292e+08	2.2034e+08	3.22403e+08	2.48935e+08	2.4393e+08	3.19403e+08	2.63816e+08	2.70628e+08	3.03891e+08	3.2881e+08	2.43701e+08	2.37131e+08	2.59798e+08	3.24026e+08
1331neg	PE(38:2p)-H	PE	(18:1p/20:1)	(18:1p)	(20:1)			754.576	C43 H81 O7 N1 P1	16.0014	0.615641	0.76653	0.298688	PE(38:2p)-H	1.06602e+08	9.6525e+07	2.05405e+08	9.18123e+07	9.07727e+07	1.07905e+08	2.82445e+08	1.24627e+08	1.27294e+08	1.54875e+08	1.11299e+08	1.1139e+08	1.20333e+08	1.12742e+08	8.75658e+07
1333neg	PE(38:2p)-H	PE	(18:0p/20:2)	(18:0p)	(20:2)			754.576	C43 H81 O7 N1 P1	16.2456	1.20048	0.718906	0.166145	PE(38:2p)-H	7.68553e+07	1.48133e+08	1.9606e+08	7.3745e+07	1.5604e+08	1.50609e+08	3.04205e+08	9.55823e+07	1.95951e+08	2.10286e+08	1.62747e+08	1.46037e+08	1.83994e+08	1.84234e+08	1.6246e+08
1338pos	PE(38:3)+H	PE	(18:0/20:3)	(18:0)	(20:3)			770.569	C43 H81 O8 N1 P1	14.691	0.322574	0.859459	0.0154597	PE(38:3)+H	9.03304e+08	9.12387e+08	8.6045e+08	8.92097e+08	8.71465e+08	8.40168e+08	1.11775e+09	1.08414e+09	1.07858e+09	1.11578e+09	8.85021e+08	8.61973e+08	9.97028e+08	9.86161e+08	9.80672e+08
1335pos	PE(38:3)+Na	PE	(18:0/20:3)	(18:0)	(20:3)			792.551	C43 H80 O8 N1 P1 Na1	13.826	1.30296	1.00472	0.829283	PE(18:0/20:3)+Na	1.59769e+09	1.52708e+09	1.53683e+09	1.51076e+09	1.62252e+09	1.54373e+09	1.60553e+09	1.57396e+09	1.57039e+09	1.61318e+09	1.48765e+09	1.44402e+09	1.59049e+09	1.59044e+09	1.65565e+09
1336neg	PE(38:3)-H	PE	(18:1/20:2)	(18:1)	(20:2)			768.555	C43 H79 O8 N1 P1	14.4412	1.22829	0.898989	0.439794	PE(18:1/20:2)-H	2.1251e+08	2.31409e+08	1.68621e+08	2.28443e+08	2.10464e+08	2.10372e+08	1.06872e+08	2.82589e+08	2.55231e+08	2.97952e+08	2.18769e+08	2.42184e+08	2.37166e+08	2.41813e+08	2.45747e+08
1337neg	PE(38:3)-H	PE	(18:0/20:3)	(18:0)	(20:3)			768.555	C43 H79 O8 N1 P1	14.691	1.16853	0.811911	0.130369	PE(18:0/20:3)-H	3.90757e+08	3.72119e+08	3.54915e+08	3.60729e+08	3.47701e+08	3.58327e+08	6.81366e+08	4.17536e+08	4.09404e+08	4.82841e+08	3.5198e+08	3.47498e+08	4.17093e+08	4.076e+08	3.91758e+08
1339neg	PE(38:3)-H	PE	(18:0/20:3)	(18:0)	(20:3)			768.555	C43 H79 O8 N1 P1	15.0931	0.810296	0.798383	0.00414727	PE(18:0/20:3)-H	5.89058e+08	5.50548e+08	5.10116e+08	5.26111e+08	5.32041e+08	5.51378e+08	7.44851e+08	6.97744e+08	6.91958e+08	7.90424e+08	5.89564e+08	5.67776e+08	6.15092e+08	6.18945e+08	6.34331e+08
1340pos	PE(38:3e)+Na	PE	(38:3e)	(38:3e)				778.572	C43 H82 O7 N1 P1 Na1	14.6257	0.445515	0.781289	0.00846272	PE(38:3e)+Na	4.40238e+08	4.29855e+08	4.36284e+08	4.22084e+08	3.78763e+08	4.67705e+08	6.34215e+08	5.92212e+08	5.60995e+08	6.19313e+08	4.33464e+08	4.55543e+08	4.96331e+08	4.95923e+08	5.18879e+08
1343neg	PE(38:3p)-H	PE	(18:1p/20:2)	(18:1p)	(20:2)			752.56	C43 H79 O7 N1 P1	15.0186	1.38658	0.693195	0.0228446	PE(38:3p)-H	1.76551e+08	243375151	1.72668e+08	1.91405e+08	1.76389e+08	3.04265e+08	3.51731e+08	3.46243e+08	3.26593e+08	3.48323e+08	2.67047e+08	1.84448e+08	2.92272e+08	3.00817e+08	2.88304e+08
1345neg	PE(38:3p)-H	PE	(18:0p/20:3)	(18:0p)	(20:3)			752.56	C43 H79 O7 N1 P1	15.3616	1.78801	0.757584	0.0019426	PE(38:3p)-H	5.30732e+08	5.43741e+08	5.00697e+08	5.14916e+08	5.23682e+08	5.24065e+08	7.91632e+08	7.10257e+08	6.99481e+08	7.90657e+08	5.76493e+08	5.73376e+08	6.12155e+08	6.1776e+08	6.10561e+08
1347neg	PE(38:3p)-H	PE	(18:0p/20:3)	(18:0p)	(20:3)			752.56	C43 H79 O7 N1 P1	15.7298	1.10941	0.756441	0.00972125	PE(38:3p)-H	3.29689e+08	3.07692e+08	3.01475e+08	3.05863e+08	2.98492e+08	2.71148e+08	4.85922e+08	4.10503e+08	3.78009e+08	4.77885e+08	3.36826e+08	3.094e+08	3.63419e+08	3.69745e+08	3.73429e+08
1357pos	PE(38:4)+H	PE	(18:0/20:4)	(18:0)	(20:4)			768.554	C43 H79 O8 N1 P1	14.1776	2.5607	0.934632	0.0272045	PE(18:0/20:4)+H	1.11148e+10	1.12151e+10	1.09335e+10	1.1397e+10	1.09914e+10	1.08247e+10	1.18863e+10	1.21223e+10	1.25896e+10	1.249e+10	1.08336e+10	1.12041e+10	1.13965e+10	1.12893e+10	1.11899e+10
1352pos	PE(38:4)+H	PE	(18:1/20:3)	(18:1)	(20:3)			768.554	C43 H79 O8 N1 P1	13.325	0.579912	0.684756	0.00579302	PE(38:4)+H	4.05522e+08	3.43983e+08	3.16581e+08	3.57292e+08	3.05489e+08	3.40682e+08	6.43908e+08	5.1581e+08	4.23517e+08	4.06859e+08	6.15796e+08	4.16425e+08	3.63872e+08	3.71056e+08	3.53426e+08
1355pos	PE(38:4)+H	PE	(18:1/20:3)	(18:1)	(20:3)			768.554	C43 H79 O8 N1 P1	13.9384	1.09255	1.50162	0.133272	PE(18:1/20:3)+H	4.90072e+08	5.6682e+08	3.99524e+08	6.61339e+08	4.08989e+08	4.13423e+08	4.837e+08	4.20633e+07	4.59067e+08	5.27986e+08	3.95467e+08	4.97165e+07	4.20173e+08	4.27969e+08	4.90793e+08
1349neg	PE(38:4)-H	PE	(38:4)	(38:4)				766.539	C43 H77 O8 N1 P1	9.9069	0.0823185	0.649544	0.155608	PE(38:4)-H	1.00352e+06	906729	1.61634e+06	777588	1.17994e+06	370952	1.01618e+06	1.03428e+06	2.48538e+06	2.16596e+06	626303	1.68603e+06	1.55628e+06	1.58822e+06	1.80973e+06
1351neg	PE(38:4)-H	PE	(18:1/20:3)	(18:1)	(20:3)			766.539	C43 H77 O8 N1 P1	13.325	0.851044	0.680937	0.24803	PE(18:1/20:3)-H	1.50741e+08	1.59676e+08	1.30559e+08	1.60098e+08	1.52661e+08	1.49087e+08	1.73645e+08	1.72598e+08	1.76762e+08	5.063e+08	1.49774e+08	1.46775e+08	1.69046e+08	1.7222e+08	1.72463e+08
1354neg	PE(38:4)-H	PE	(18:1/20:3)	(18:1)	(20:3)			766.539	C43 H77 O8 N1 P1	13.9384	0.54867	0.89052	0.253871	PE(18:1/20:3)-H	9.73367e+07	1.18626e+08	1.30752e+08	1.49956e+08	1.14067e+08	1.42858e+08	1.68055e+08	1.33495e+08	1.55953e+08	1.44469e+08	9.71694e+07	1.47102e+08	1.04099e+08	1.34603e+08	1.21179e+08
1356neg	PE(38:4)-H	PE	(18:0/20:4)	(18:0)	(20:4)			766.539	C43 H77 O8 N1 P1	14.1776	6.32032	0.901229	0.0968005	PE(18:0/20:4)-H	4.9764e+09	4.91292e+09	4.9684e+09	4.96502e+09	4.81947e+09	4.87523e+09	5.90451e+09	5.60861e+09	5.88204e+09	6.21841e+09	4.47312e+09	4.66576e+09	5.29693e+09	5.39769e+09	5.28105e+09
1359neg	PE(38:4e)-H	PE	(18:0e/20:4)	(18:0e)	(20:4)			752.56	C43 H79 O7 N1 P1	15.0122	1.23262	0.91332	0.428709	PE(18:0e/20:4)-H	2.5766e+08	243375151	2.659e+08	2.91216e+08	2.8194e+08	3.04265e+08	3.51731e+08	3.46243e+08	3.26593e+08	3.48323e+08	1.66036e+08	2.61491e+08	2.92272e+08	3.00817e+08	2.18528e+08
1362neg	PE(38:4p)-H	PE	(18:0p/20:4)	(18:0p)	(20:4)			750.544	C43 H77 O7 N1 P1	14.8079	4.15575	0.879488	0.0293923	PE(18:0p/20:4)-H	3.7159e+09	3.56876e+09	3.30066e+09	3.68839e+09	3.41258e+09	3.52403e+09	4.2723e+09	4.07351e+09	4.3252e+09	4.47879e+09	3.38817e+09	3.57868e+09	3.87027e+09	4.05089e+09	4.0186e+09
1368pos	PE(38:5)+H	PE	(18:0/20:5)	(18:0)	(20:5)			766.538	C43 H77 O8 N1 P1	13.3211	0.922632	0.859287	0.00416627	PE(18:0/20:5)+H	5.91809e+09	5.59085e+09	5.55176e+09	5.53258e+09	5.37953e+09	5.57394e+09	6.95749e+09	6.61183e+09	6.6848e+09	7.17911e+09	5.82999e+09	5.77702e+09	6.06913e+09	6.24781e+09	6.21437e+09
1365pos	PE(38:5)+Na	PE	(38:5)	(38:5)				788.52	C43 H76 O8 N1 P1 Na1	11.7323	0.194313	0.773675	0.196081	PE(38:5)+Na	6.83198e+07	4.61503e+07	6.00478e+07	8.22175e+07	5.76765e+07	6.50336e+07	1.37154e+08	6.05689e+07	7.41139e+07	9.46793e+07	6.9083e+07	5.48467e+07	6.26345e+07	6.83984e+07	6.91304e+07
1366neg	PE(38:5)-H	PE	(18:1/20:4)	(18:1)	(20:4)			764.524	C43 H75 O8 N1 P1	13.0006	1.98879	0.849443	0.0165822	PE(18:1/20:4)-H	1.4132e+09	1.27737e+09	1.29694e+09	1.28769e+09	1.24499e+09	1.23468e+09	1.5043e+09	1.63148e+09	1.5241e+09	1.81e+09	1.35333e+09	1.30615e+09	1.49878e+09	1.433e+09	1.43783e+09
1367neg	PE(38:5)-H	PE	(18:0/20:5)	(18:0)	(20:5)			764.524	C43 H75 O8 N1 P1	13.3211	2.00407	0.844006	0.00549001	PE(18:0/20:5)-H	1.76202e+09	1.7405e+09	1.65826e+09	1.70149e+09	1.66089e+09	1.64753e+09	2.1034e+09	2.04738e+09	2.13247e+09	2.26498e+09	1.77794e+09	1.72433e+09	1.90997e+09	1.84832e+09	1.90843e+09
1364neg	PE(38:5)-H	PE	(38:5)	(38:5)				764.524	C43 H75 O8 N1 P1	11.7323	0.396737	0.782563	0.10312	PE(38:5)-H	4.88481e+07	5.60227e+07	5.64231e+07	5.55073e+07	2.59012e+07	5.59812e+07	7.75766e+07	7.03449e+07	4.27104e+07	7.95735e+07	5.68636e+07	5.46046e+07	6.56039e+07	6.6067e+07	2.97503e+07
1370pos	PE(38:5p)+H	PE	(16:0p/22:5)	(16:0p)	(22:5)			750.543	C43 H77 O7 N1 P1	13.5899	2.28598	1.65637	0.0581076	PE(16:0p/22:5)+H	1.92542e+09	1.94964e+09	1.99753e+09	1.92676e+09	1.95424e+09	1.91973e+09	6.50428e+07	1.64452e+09	1.85132e+09	1.63732e+09	1.82124e+07	1.83109e+09	1.80319e+09	1.8142e+09	1.7408e+09
1373neg	PE(38:5p)-H	PE	(18:1p/20:4)	(18:1p)	(20:4)			748.529	C43 H75 O7 N1 P1	13.9453	4.24023	0.687043	0.000550823	PE(18:1p/20:4)-H	1.24706e+09	1.34778e+09	1.11196e+09	1.1659e+09	1.10577e+09	1.36022e+09	1.94179e+09	1.84657e+09	1.82908e+09	2.09512e+09	1.4412e+09	1.52782e+09	1.27633e+09	1.72376e+09	1.70806e+09
1374pos	PE(38:6)+H	PE	(18:2/20:4)	(18:2)	(20:4)			764.522	C43 H75 O8 N1 P1	11.835	0.101138	0.954327	0.617826	PE(18:2/20:4)+H	2.07048e+07	1.84533e+07	1.74223e+07	1.967e+07	1.40915e+07	1.38418e+07	1.89987e+07	2.12514e+07	1.43489e+07	1.6155e+07	1.74227e+07	2.09933e+07	2.38408e+07	1.72866e+07	1.73165e+07
1376pos	PE(38:6)+H	PE	(18:1/20:5)	(18:1)	(20:5)			764.522	C43 H75 O8 N1 P1	12.1576	0.896728	0.791483	0.0694961	PE(18:1/20:5)+H	1.78318e+09	1.72906e+09	1.55236e+09	1.50669e+09	1.03834e+09	9.54647e+08	1.37314e+09	1.85127e+09	2.05667e+09	2.16596e+09	1.65351e+09	1.72001e+09	1.24251e+09	1.85226e+09	1.76213e+09
1378pos	PE(38:6)+H	PE	(16:0/22:6)	(16:0)	(22:6)			764.522	C43 H75 O8 N1 P1	12.5534	0.90555	0.976378	0.463575	PE(16:0/22:6)+H	9.53242e+08	1.02329e+09	9.81843e+08	9.07103e+08	9.78481e+08	9.37567e+08	9.70059e+08	9.57966e+08	9.65355e+08	1.11526e+09	9.51291e+08	9.61472e+08	6.53386e+08	1.04471e+09	9.6481e+08
1375neg	PE(38:6)-H	PE	(18:1/20:5)	(18:1)	(20:5)			762.508	C43 H73 O8 N1 P1	12.1576	1.7004	0.717075	0.00386015	PE(18:1/20:5)-H	3.4304e+08	3.57192e+08	4.55248e+08	4.74084e+08	2.99247e+08	2.78327e+08	5.10148e+08	5.26781e+08	5.05639e+08	6.03433e+08	4.64055e+08	4.67919e+08	4.83048e+08	5.20296e+08	5.13044e+08
1377neg	PE(38:6)-H	PE	(16:0/22:6)	(16:0)	(22:6)			762.508	C43 H73 O8 N1 P1	12.5534	2.824	1.00718	0.887869	PE(16:0/22:6)-H	5.29472e+08	4.63815e+08	4.82832e+08	4.86714e+08	4.71738e+08	4.53766e+08	4.94844e+08	5.34134e+08	4.87003e+08	5.21842e+08	4.16706e+08	4.1321e+08	4.46163e+08	4.99499e+08	5.19266e+08
1379neg	PE(38:6e)-H	PE	(16:0e/22:6)	(16:0e)	(22:6)			748.529	C43 H75 O7 N1 P1	13.3543	0.949376	0.935558	0.511185	PE(16:0e/22:6)-H	9.30602e+07	1.44523e+08	1.37946e+08	1.48212e+08	1.35455e+08	1.26864e+08	1.61467e+08	1.40794e+08	1.41828e+08	1.63603e+08	1.39824e+08	9.26879e+07	1.47787e+08	1.31591e+08	1.4671e+08
1384pos	PE(38:6p)+H	PE	(16:0p/22:6)	(16:0p)	(22:6)			748.528	C43 H75 O7 N1 P1	13.1392	1.69561	0.92294	0.0447475	PE(16:0p/22:6)+H	6.22958e+09	5.88309e+09	5.47439e+09	5.81414e+09	5.58305e+09	5.67292e+09	6.03168e+09	6.48582e+09	6.50544e+09	6.89455e+09	5.88747e+09	5.7459e+09	6.1638e+09	6.26351e+09	6.23462e+09
1381pos	PE(38:6p)+H	PE	(18:1p/20:5)	(18:1p)	(20:5)			748.528	C43 H75 O7 N1 P1	12.7512	0.831649	0.92984	0.0657951	PE(18:1p/20:5)+H	1.40317e+09	1.45655e+09	1.36279e+09	1.26667e+09	1.30233e+09	1.36516e+09	1.53769e+09	1.50894e+09	1.5314e+09	1.52848e+09	1.32312e+09	1.34248e+09	1.34067e+09	1.56209e+09	1.3971e+09
1382neg	PE(38:6p)-H	PE	(18:1p/20:5)	(18:1p)	(20:5)			746.513	C43 H73 O7 N1 P1	12.7512	1.64762	0.885437	0.0347448	PE(18:1p/20:5)-H	5.86322e+08	4.89109e+08	5.19374e+08	5.03815e+08	4.74486e+08	5.04675e+08	6.23685e+08	6.24938e+08	6.01786e+08	6.03748e+08	5.06846e+08	5.14998e+08	6.30091e+08	5.67818e+08	4.98816e+08
1383neg	PE(38:6p)-H	PE	(16:0p/22:6)	(16:0p)	(22:6)			746.513	C43 H73 O7 N1 P1	13.1392	3.00628	0.869578	0.0749995	PE(16:0p/22:6)-H	2.21419e+09	2.19235e+09	2.09691e+09	2.09902e+09	2.01337e+09	2.004e+09	2.60248e+09	2.59104e+09	2.46718e+09	2.91472e+09	1.98999e+09	1.9472e+09	2.31329e+09	2.33193e+09	2.3011e+09
1386pos	PE(38:7)+H	PE	(20:5/18:2)	(20:5)	(18:2)			762.507	C43 H73 O8 N1 P1	11.4259	0.429087	0.661962	0.00431578	PE(38:7)+H	1.1353e+08	1.22463e+08	9.2714e+07	1.05773e+08	1.11691e+08	9.50043e+07	2.02638e+08	1.53435e+08	1.74034e+08	1.93439e+08	1.20694e+08	1.24358e+08	1.33444e+08	1.4198e+08	1.39478e+08
1385neg	PE(38:7)-H	PE	(20:5/18:2)	(20:5)	(18:2)			760.492	C43 H71 O8 N1 P1	11.4259	0.317068	0.984566	0.936133	PE(20:5/18:2)-H	2.05172e+07	2.1184e+07	1.47021e+07	1.94704e+07	1.94847e+07	1.61176e+07	2.51296e+07	2.58039e+07	2.24912e+07	3.7959e+06	1.5305e+07	2.0698e+07	2.11998e+07	2.26815e+07	2.3655e+07
1389neg	PE(38:7p)-H	PE	(16:1p/22:6)	(16:1p)	(22:6)			744.497	C43 H71 O7 N1 P1	12.1654	0.281319	0.872235	0.609749	PE(16:1p/22:6)-H	2.40309e+07	1.95177e+07	2.4243e+07	7.29109e+06	1.15387e+07	1.05057e+07	2.62672e+07	2.47859e+07	2.53371e+07	1.64494e+07	6.48267e+06	1.20321e+07	1.33736e+07	1.3494e+07	1.37843e+07
1390neg	PE(39:1)-H	PE	(17:1/22:0)	(17:1)	(22:0)			786.602	C44 H85 O8 N1 P1	17.1744	0.0593727	0.839078	0.142838	PE(17:1/22:0)-H	9.04269e+06	9.91809e+06	7.73635e+06	6.69954e+06	7.11284e+06	7.92927e+06	1.18247e+07	1.078e+07	1.14133e+07	7.60027e+06	9.22737e+06	6.88294e+06	8.67612e+06	9.09515e+06	9.58512e+06
1393neg	PE(39:2)-H	PE	(18:1/21:1)	(18:1)	(21:1)			784.586	C44 H83 O8 N1 P1	15.9384	0.279644	0.747874	0.00811642	PE(18:1/21:1)-H	1.63965e+07	1.50404e+07	1.60022e+07	1.21142e+07	1.48688e+07	1.50403e+07	2.42668e+07	2.08678e+07	2.11376e+07	2.17531e+07	1.59762e+07	1.56207e+07	1.79948e+07	1.92902e+07	1.56008e+07
1394neg	PE(39:2)-H	PE	(18:1/21:1)	(18:1)	(21:1)			784.586	C44 H83 O8 N1 P1	16.139	0.348761	0.611247	0.0100402	PE(18:1/21:1)-H	8.38309e+06	7.15676e+06	5.04086e+06	4.483e+06	6.48761e+06	7.2837e+06	9.57764e+06	1.35448e+07	1.11342e+07	1.25795e+07	1.11641e+07	5.53387e+06	7.27827e+06	9.84434e+06	6.56062e+06
1395pos	PE(39:3)+H	PE	(39:3)	(39:3)				784.585	C44 H83 O8 N1 P1	15.3971	0.22909	0.697868	0.0329463	PE(39:3)+H	7.10089e+07	6.04589e+07	5.83992e+07	5.80183e+07	6.44835e+07	5.88496e+07	9.73327e+07	6.79061e+07	1.06376e+08	1.19019e+08	9.30262e+07	4.82724e+07	9.49779e+07	9.365e+07	1.04697e+08
1397neg	PE(39:4)-H	PE	(19:0/20:4)	(19:0)	(20:4)			780.555	C44 H79 O8 N1 P1	14.5531	0.281714	0.857012	0.0832614	PE(19:0/20:4)-H	2.91522e+07	3.63753e+07	3.54104e+07	3.78381e+07	3.88218e+07	3.66618e+07	3.63294e+07	4.59147e+07	4.71559e+07	5.00516e+07	3.57493e+07	3.4807e+07	4.19565e+07	4.23336e+07	4.14815e+07
1398neg	PE(39:4)-H	PE	(19:0/20:4)	(19:0)	(20:4)			780.555	C44 H79 O8 N1 P1	14.798	0.217909	0.824407	0.189002	PE(19:0/20:4)-H	2.80919e+07	3.01729e+07	1.90703e+07	2.17359e+07	2.01587e+07	2.61447e+07	2.49762e+07	3.76349e+07	3.87447e+07	2.42626e+07	3.10635e+07	1.96562e+07	3.16229e+07	2.92253e+07	2.30641e+07
1403pos	PE(39:7)+H	PE	(39:7)	(39:7)				776.522	C44 H75 O8 N1 P1	12.06	0.14734	0.78468	0.652651	PE(39:7)+H	6.19373e+07	1.23306e+07	6.37045e+06	4.70117e+07	5.20101e+07	8.95584e+06	6.64291e+07	6.19302e+07	4.1633e+06	9.22056e+07	1.08374e+07	4.80727e+06	5.59524e+07	5.62594e+07	6.01623e+07
1404neg	PE(40:0)-H	PE	(16:0/24:0)	(16:0)	(24:0)			802.633	C45 H89 O8 N1 P1	18.802	0.0400687	0.834669	0.0726773	PE(16:0/24:0)-H	2.48704e+06	2.51325e+06	2.38389e+06	2.6085e+06	2.72187e+06	2.44869e+06	3.45706e+06	3.25817e+06	2.36798e+06	3.89301e+06	2.59057e+06	2.59999e+06	2.62439e+06	2.92184e+06	2.77372e+06
1407pos	PE(40:1)+H	PE	(18:1/22:0)	(18:1)	(22:0)			802.632	C45 H89 O8 N1 P1	17.7684	0.440591	0.680457	0.0243214	PE(40:1)+H	1.42801e+08	1.2025e+08	1.23256e+08	1.37291e+08	1.36738e+08	1.27646e+08	2.58291e+08	1.93521e+08	1.98771e+08	2.5017e+08	1.29675e+08	1.27591e+08	1.56002e+08	1.63327e+08	1.54748e+08
1408pos	PE(40:1)+Na	PE	(18:1/22:0)	(18:1)	(22:0)			824.614	C45 H88 O8 N1 P1 Na1	17.7684	0.128174	0.526146	0.0226005	PE(40:1)+Na	5.54526e+06	1.57989e+06	5.1582e+06	1.12689e+07	1.05612e+07	4.14668e+06	1.49776e+07	1.32475e+07	6.78284e+06	1.67221e+07	1.00018e+07	1.09858e+07	6.08011e+06	1.36593e+07	9.69613e+06
1406neg	PE(40:1)-H	PE	(18:1/22:0)	(18:1)	(22:0)			800.617	C45 H87 O8 N1 P1	17.7684	0.428346	0.785046	0.0269122	PE(18:1/22:0)-H	8.27527e+07	7.6076e+07	6.82506e+07	8.36994e+07	7.62824e+07	7.56737e+07	1.13997e+08	9.81252e+07	1.01742e+08	1.22858e+08	7.87127e+07	7.40012e+07	9.04441e+07	8.86877e+07	8.85197e+07
1409neg	PE(40:1)-H	PE	(16:1/24:0)	(16:1)	(24:0)			800.617	C45 H87 O8 N1 P1	17.9815	0.572795	0.734507	0.0389141	PE(16:1/24:0)-H	6.14064e+07	5.64648e+07	4.33467e+07	6.22363e+07	4.81289e+07	5.91034e+07	9.29223e+07	8.05111e+07	6.10223e+07	1.00658e+08	5.80122e+07	5.70898e+07	6.04453e+07	6.68905e+07	5.36324e+07
1411pos	PE(40:1e)+H	PE	(40:1e)	(40:1e)				788.653	C45 H91 O7 N1 P1	18.5299	0.0928105	0.69492	0.446422	PE(40:1e)+H	8.28456e+06	6.17538e+06	3.07883e+06	7.99967e+06	4.24338e+06	3.79097e+06	2.12971e+07	8.31926e+06	1.70259e+06	9.21786e+06	6.29115e+06	1.48379e+06	3.72035e+06	4.73432e+06	6.34827e+06
1410neg	PE(40:1e)-H	PE	(40:1e)	(40:1e)				786.638	C45 H89 O7 N1 P1	18.5299	0.157141	0.844532	0.255732	PE(40:1e)-H	3.73482e+06	3.5226e+06	3.30584e+06	3.96882e+06	3.2347e+06	3.79386e+06	6292558	3.75519e+06	4.43498e+06	5.14207e+06	2.93297e+06	2.97192e+06	3.13691e+06	6.58985e+06	6.75435e+06
1416neg	PE(40:2)-H	PE	(18:1/22:1)	(18:1)	(22:1)			798.602	C45 H85 O8 N1 P1	16.5538	0.765935	0.762034	0.00543116	PE(18:1/22:1)-H	1.11228e+08	1.05033e+08	9.98755e+07	1.05592e+08	1.02207e+08	1.06059e+08	1.5868e+08	1.42363e+08	1.42324e+08	1.61689e+08	1.12999e+08	1.08671e+08	1.22253e+08	1.228e+08	1.25757e+08
1419pos	PE(40:2p)+H	PE	(16:0p/24:2)	(16:0p)	(24:2)			784.621	C45 H87 O7 N1 P1	17.2367	0.294808	0.380638	0.0423487	PE(16:0p/24:2)+H	2.48842e+07	4.0946e+06	3.3065e+07	4.22064e+06	3.03329e+07	4.74169e+06	6.08805e+07	2.38235e+07	3.94303e+07	6.90271e+07	6.86574e+06	6.62075e+07	2.0718e+07	3.85141e+07	3.92058e+07
1418pos	PE(40:2p)+Na	PE	(40:2p)	(40:2p)				806.603	C45 H86 O7 N1 P1 Na1	15.7985	0.228343	0.743178	0.0146028	PE(40:2p)+Na	6.25827e+07	6.34671e+07	5.83696e+07	6.03734e+07	6.14423e+07	5.79749e+07	1.03933e+08	7.87288e+07	8.67355e+07	9.6093e+07	6.05751e+07	6.40056e+07	7.69544e+07	8.79445e+07	8.12511e+07
1420neg	PE(40:2p)-H	PE	(16:0p/24:2)	(16:0p)	(24:2)			782.607	C45 H85 O7 N1 P1	17.2367	0.243097	0.735157	0.124778	PE(40:2p)-H	2.4968e+07	3.71539e+07	2.46073e+07	2.33711e+07	2.6413e+07	2.28796e+07	4.05301e+07	5.64977e+07	3.16288e+07	4.17029e+07	2.62314e+07	2.02241e+07	3.04229e+07	2.13531e+07	4.48541e+07
1425neg	PE(40:3)-H	PE	(18:0/22:3)	(18:0)	(22:3)			796.586	C45 H83 O8 N1 P1	15.9783	0.640747	0.923485	0.508528	PE(18:0/22:3)-H	6.75293e+07	6.42502e+07	4.45027e+07	6.46472e+07	6.29469e+07	6.64517e+07	8.36355e+07	5.35551e+07	7.91464e+07	8.00386e+07	4.54671e+07	5.91684e+07	7.25364e+07	5.08348e+07	7.31154e+07
1427neg	PE(40:3)-H	PE	(20:0/20:3)	(20:0)	(20:3)			796.586	C45 H83 O8 N1 P1	16.335	0.143566	0.736871	0.0432232	PE(20:0/20:3)-H	4.5114e+06	3.95241e+06	3.89452e+06	3.93495e+06	3.61456e+06	3.85728e+06	7.2679e+06	6.69358e+06	4.38286e+06	6.00719e+06	3.98997e+06	3.90991e+06	4.04143e+06	6.18423e+06	4.63727e+06
1430pos	PE(40:3p)+H	PE	(18:0p/22:3)	(18:0p)	(22:3)			782.606	C45 H85 O7 N1 P1	16.6155	0.358863	0.7187	0.0359104	PE(18:0p/22:3)+H	1.31551e+08	1.26024e+08	1.09475e+08	1.13934e+08	1.15664e+08	1.13876e+08	2.12825e+08	1.77296e+08	1.75423e+08	2.04739e+08	1.20672e+08	9.76705e+07	1.43959e+08	1.47526e+08	1.46786e+08
1432pos	PE(40:3p)+H	PE	(20:0p/20:3)	(20:0p)	(20:3)			782.606	C45 H85 O7 N1 P1	16.9587	0.0442892	0.801712	0.0477584	PE(20:0p/20:3)+H	1.54169e+07	1.42404e+07	1.30644e+07	1.4205e+07	1.25017e+07	1.19421e+07	2.1895e+07	1.65602e+07	1.28958e+07	1.99867e+07	1.44465e+07	1.57118e+07	1.62157e+07	1.70774e+07	1.45591e+07
1429neg	PE(40:3p)-H	PE	(18:0p/22:3)	(18:0p)	(22:3)			780.591	C45 H83 O7 N1 P1	16.3227	0.338793	0.7231	0.1438	PE(40:3p)-H	3.1211e+07	2.32314e+07	1.913e+07	3.00167e+07	2.74795e+07	2.90353e+07	4.20523e+07	4.40645e+07	3.63387e+07	4.62392e+07	4.57341e+07	6.9847e+06	1.86452e+07	3.34793e+07	3.63288e+07
1431neg	PE(40:3p)-H	PE	(18:0p/22:3)	(18:0p)	(22:3)			780.591	C45 H83 O7 N1 P1	16.6155	0.926659	0.758912	0.23522	PE(40:3p)-H	1.40385e+08	7.97012e+07	7.66097e+07	1.16347e+08	3.22973e+07	8.02971e+07	1.82396e+08	9.98967e+07	1.25935e+08	1.23292e+08	6.77798e+07	9.33208e+07	1.38139e+08	7.44668e+07	8.73604e+07
1433neg	PE(40:3p)-H	PE	(20:0p/20:3)	(20:0p)	(20:3)			780.591	C45 H83 O7 N1 P1	16.9587	0.204545	0.812873	0.298342	PE(40:3p)-H	7.89798e+06	7.284e+06	6.80719e+06	6.62091e+06	4.72489e+06	7.17312e+06	1.04194e+07	1.06875e+07	5.4941e+06	1.20998e+07	7.41831e+06	3.71418e+06	8.73753e+06	1.07049e+07	9.04286e+06
1437pos	PE(40:4)+H	PE	(18:0/22:4)	(18:0)	(22:4)			796.585	C45 H83 O8 N1 P1	15.0546	0.202096	0.881264	0.0522606	PE(40:4)+H	2.98722e+08	3.1548e+08	2.93068e+08	2.97091e+08	2.8681e+08	3.32985e+08	3.75628e+08	3.17504e+08	3.87352e+08	3.70069e+08	3.43664e+08	2.75713e+08	3.32654e+08	3.35188e+08	3.25484e+08
1439pos	PE(40:4)+H	PE	(20:0/20:4)	(20:0)	(20:4)			796.585	C45 H83 O8 N1 P1	15.4234	0.217596	0.807661	0.00862831	PE(20:0/20:4)+H	1.84044e+08	1.81163e+08	1.68577e+08	1.82577e+08	1.7134e+08	1.75622e+08	2.53224e+08	2.1691e+08	2.36837e+08	2.42865e+08	1.94154e+08	1.72554e+08	2.13081e+08	2.04189e+08	1.23027e+08
1435neg	PE(40:4)-H	PE	(18:1/22:3)	(18:1)	(22:3)			794.571	C45 H81 O8 N1 P1	14.8738	0.391068	0.898558	0.202862	PE(18:1/22:3)-H	3.27784e+07	3.18953e+07	3.00667e+07	3.17743e+07	2.92826e+07	2.62025e+07	2.96147e+07	3.4349e+07	4.40254e+07	3.54111e+07	2.96586e+07	2.94876e+07	3.69639e+07	3.23895e+07	2.34343e+07
1436neg	PE(40:4)-H	PE	(18:0/22:4)	(18:0)	(22:4)			794.571	C45 H81 O8 N1 P1	15.0546	0.837502	0.884814	0.0776664	PE(18:0/22:4)-H	1.49572e+08	1.4248e+08	1.43377e+08	1.60928e+08	1.50166e+08	1.30863e+08	1.82749e+08	1.75378e+08	1.71826e+08	1.85142e+08	1.40074e+08	1.36435e+08	1.66514e+08	1.70378e+08	1.43782e+08
1438neg	PE(40:4)-H	PE	(20:0/20:4)	(20:0)	(20:4)			794.571	C45 H81 O8 N1 P1	15.4234	0.322857	0.823786	0.00237759	PE(20:0/20:4)-H	8.88431e+07	8.41992e+07	7.69963e+07	9.60267e+07	9.02396e+07	8.69578e+07	1.07742e+08	1.09694e+08	1.0693e+08	1.19988e+08	9.61271e+07	9.47121e+07	9.67539e+07	9.8077e+07	1.01359e+08
1440neg	PE(40:4e)-H	PE	(18:0e/22:4)	(18:0e)	(22:4)			780.591	C45 H83 O7 N1 P1	15.8757	0.245061	0.87919	0.266893	PE(18:0e/22:4)-H	9.99496e+06	9.73352e+06	9.85405e+06	1.06006e+07	1.10009e+07	1.27492e+07	1.507e+07	1.22954e+07	1.40236e+07	1.39674e+07	8.10687e+06	9.25508e+06	1.13434e+07	1.25009e+07	1.20121e+07
1442neg	PE(40:4e)-H	PE	(40:4e)	(40:4e)				780.591	C45 H83 O7 N1 P1	16.5837	0.437218	0.872991	0.212784	PE(40:4e)-H	5.50386e+07	5.12317e+07	4.84879e+07	6.66857e+07	4.79522e+07	6.47676e+07	6.67936e+07	6.29605e+07	8.00056e+07	7.37681e+07	5.09049e+07	4.83476e+07	5.7532e+07	5.90312e+07	6.08612e+07
1447pos	PE(40:4p)+H	PE	(20:0p/20:4)	(20:0p)	(20:4)			780.59	C45 H83 O7 N1 P1	16.0589	0.228287	0.887767	0.048964	PE(20:0p/20:4)+H	2.16602e+08	2.04744e+08	1.92097e+08	1.95969e+08	1.99601e+08	1.93433e+08	2.55279e+08	2.33953e+08	2.38096e+08	2.39259e+08	1.86231e+08	2.01642e+08	2.10279e+08	2.28526e+08	2.00786e+08
1444neg	PE(40:4p)-H	PE	(18:0p/22:4)	(18:0p)	(22:4)			778.576	C45 H81 O7 N1 P1	15.47	0.517676	0.736224	0.104292	PE(40:4p)-H	4.90523e+07	7.76382e+07	4.4078e+07	5.03042e+07	4.62556e+07	8.04887e+07	9.75757e+07	8.22483e+07	6.22828e+07	1.06395e+08	8.10189e+07	4.29123e+07	5.25239e+07	7.87897e+07	5.42151e+07
1446neg	PE(40:4p)-H	PE	(18:0p/22:4)	(18:0p)	(22:4)			778.576	C45 H81 O7 N1 P1	15.6893	1.49103	1.00556	0.964973	PE(18:0p/22:4)-H	2.61707e+08	1.89697e+08	2.01169e+08	2.7674e+08	2.6035e+08	2.0038e+08	2.42208e+08	1.87708e+08	3.3241e+08	2.49689e+08	1.83339e+08	1.87007e+08	2.19539e+08	2.13222e+08	2.21807e+08
1448neg	PE(40:4p)-H	PE	(20:0p/20:4)	(20:0p)	(20:4)			778.576	C45 H81 O7 N1 P1	16.0589	0.899117	0.892695	0.120878	PE(20:0p/20:4)-H	1.53817e+08	1.35389e+08	1.42378e+08	1.41329e+08	1.41458e+08	1.35644e+08	1.70022e+08	1.69562e+08	1.84034e+08	1.69692e+08	1.35845e+08	1.23036e+08	1.49324e+08	1.60784e+08	1.55447e+08
1449pos	PE(40:5)+H	PE	(20:1/20:4)	(20:1)	(20:4)			794.569	C45 H81 O8 N1 P1	14.2167	0.582758	1.13633	0.634462	PE(20:1/20:4)+H	4.9396e+08	3.41846e+08	1.78888e+08	3.74392e+08	4.58487e+08	4.6228e+08	1.46242e+08	4.73583e+08	5.05181e+08	3.10109e+07	4.60297e+08	4.16419e+08	4.54837e+08	4.664e+08	4.61761e+08
1450neg	PE(40:5)-H	PE	(20:1/20:4)	(20:1)	(20:4)			792.555	C45 H79 O8 N1 P1	14.2167	0.239001	0.809784	0.290811	PE(20:1/20:4)-H	8.58997e+07	1.53185e+08	7.84226e+07	1.07243e+08	9.16708e+07	8.44893e+07	1.0669e+08	1.10097e+08	1.74033e+08	1.81127e+08	7.50402e+07	9.50763e+07	9.87158e+07	1.03739e+08	1.09936e+08
1451neg	PE(40:5)-H	PE	(18:0/22:5)	(18:0)	(22:5)			792.555	C45 H79 O8 N1 P1	14.6579	0.656174	0.862626	0.178872	PE(18:0/22:5)-H	9.76517e+07	9.27303e+07	9.35905e+07	9.48949e+07	8.63493e+07	9.21568e+07	1.27893e+08	1.16093e+08	1.1433e+08	1.29527e+08	9.401e+07	6.42834e+07	1.06461e+08	1.04291e+08	1.05898e+08
1453neg	PE(40:5e)-H	PE	(18:0e/22:5)	(18:0e)	(22:5)			778.576	C45 H81 O7 N1 P1	15.0307	0.375941	0.964877	0.779042	PE(18:0e/22:5)-H	1.89173e+07	1.82503e+07	1.49655e+07	1.94415e+07	1.77439e+07	2.49793e+07	1.8283e+07	2.85563e+07	1.98533e+07	2.09128e+07	1.60653e+07	1.47877e+07	1.83354e+07	2.06746e+07	1.76128e+07
1456pos	PE(40:5p)+H	PE	(18:0p/22:5)	(18:0p)	(22:5)			778.575	C45 H81 O7 N1 P1	14.8459	0.798426	1.04268	0.0924093	PE(18:0p/22:5)+H	5.33086e+08	4.86177e+08	5.08041e+08	5.07192e+08	5.23827e+08	5.30344e+08	5.00023e+08	5.12836e+08	4.64035e+08	5.16517e+08	4.72421e+08	4.96408e+08	4.7143e+08	4.97988e+08	4.63029e+08
1457neg	PE(40:5p)-H	PE	(18:0p/22:5)	(18:0p)	(22:5)			776.56	C45 H79 O7 N1 P1	14.8459	1.9681	0.988899	0.860077	PE(18:0p/22:5)-H	3.1015e+08	3.10117e+08	2.93739e+08	2.48749e+08	2.91621e+08	2.80623e+08	3.29561e+08	3.32476e+08	2.93634e+08	3.02496e+08	2.4349e+08	2.52818e+08	2.74817e+08	2.89111e+08	2.76124e+08
1459neg	PE(40:5p)-H	PE	(20:0p/20:5)	(20:0p)	(20:5)			776.56	C45 H79 O7 N1 P1	15.27	0.561255	0.776775	0.0114488	PE(20:0p/20:5)-H	9.87468e+07	1.19275e+08	1.20643e+08	1.18789e+08	1.18362e+08	1.19003e+08	1.76956e+08	1.43702e+08	1.54345e+08	1.76657e+08	1.227e+08	1.20132e+08	1.38356e+08	1.34096e+08	1.30301e+08
1461pos	PE(40:6)+H	PE	(40:6)	(40:6)				792.554	C45 H79 O8 N1 P1	13.0435	0.443543	1.01701	0.757396	PE(40:6)+H	2.55141e+08	2.14293e+08	2.18775e+08	2.20951e+08	2.19361e+08	2.12671e+08	2.21766e+08	2.07881e+08	2.29873e+08	2.16185e+08	2.57899e+08	1.85151e+08	2.40808e+08	2.38309e+08	2.16588e+08
1462pos	PE(40:6)+H	PE	(20:1/20:5)	(20:1)	(20:5)			792.554	C45 H79 O8 N1 P1	13.3521	0.355426	0.976347	0.819771	PE(20:1/20:5)+H	2.63198e+08	2.32029e+08	2.20036e+08	2.09497e+08	2.40726e+08	2.33742e+08	1.69879e+08	2.42511e+08	3.14089e+08	2.89295e+08	2.31144e+08	1.86209e+08	2.52429e+08	2.45171e+08	2.78717e+08
1463neg	PE(40:6)-H	PE	(20:1/20:5)	(20:1)	(20:5)			790.539	C45 H77 O8 N1 P1	13.3521	0.60346	0.737873	0.32471	PE(20:1/20:5)-H	1.02765e+07	1.40744e+07	1.71111e+07	1.25015e+07	3.52191e+07	6.87661e+06	3.49524e+07	1.73486e+07	2.83365e+07	1.01821e+07	1.63211e+07	2.30431e+07	1.42285e+07	1.7506e+07	2.57651e+07
1465neg	PE(40:6)-H	PE	(18:0/22:6)	(18:0)	(22:6)			790.539	C45 H77 O8 N1 P1	13.827	2.59324	0.949596	0.373079	PE(40:6)-H	7.19321e+08	6.27587e+08	7.29025e+08	6.89266e+08	6.09387e+08	7.46609e+08	8.28554e+08	7.15628e+08	7.6939e+08	7.5425e+08	6.2021e+08	6.51912e+08	8.1778e+08	7.54469e+08	6.93758e+08
1466neg	PE(40:6e)-H	PE	(18:0e/22:6)	(18:0e)	(22:6)			776.56	C45 H79 O7 N1 P1	14.6231	0.93876	0.9091	0.485488	PE(18:0e/22:6)-H	2.13046e+08	1.45348e+08	2.02299e+08	1.51856e+08	1.81723e+08	2.25773e+08	2.67709e+08	2.52625e+08	1.65668e+08	2.38657e+08	1.40179e+08	1.67197e+08	2.05165e+08	1.46872e+08	1.43923e+08
1473pos	PE(40:6p)+H	PE	(18:0p/22:6)	(18:0p)	(22:6)			776.559	C45 H79 O7 N1 P1	14.4292	1.08679	0.900135	0.0195114	PE(18:0p/22:6)+H	3.75315e+09	3.62256e+09	3.42508e+09	3.57022e+09	3.55033e+09	3.34698e+09	4.36529e+09	4.09468e+09	3.78107e+09	4.15401e+09	3.69492e+09	3.53795e+09	3.903e+09	3.78222e+09	3.91034e+09
1468pos	PE(40:6p)+H	PE	(18:1p/22:5)	(18:1p)	(22:5)			776.559	C45 H79 O7 N1 P1	13.6475	0.254894	2.39009	0.0656767	PE(18:1p/22:5)+H	270583	1.7512e+07	2.42282e+07	3.08091e+07	1.73138e+07	4.25104e+07	6.20864e+06	9.32192e+06	1.18503e+07	1.46532e+07	168468	1.32949e+07	2.7345e+07	2.66668e+07	2.82609e+07
1469neg	PE(40:6p)-H	PE	(18:1p/22:5)	(18:1p)	(22:5)			774.544	C45 H77 O7 N1 P1	13.6475	0.34167	0.859061	0.416177	PE(18:1p/22:5)-H	1.69972e+07	1.85467e+07	1.95928e+07	1.83349e+07	1.477e+07	1.45545e+07	1.88257e+07	1.56024e+07	2.37521e+07	1.33913e+07	1.41314e+07	3.39581e+07	3.03384e+07	3.81368e+07	3.23095e+07
1470neg	PE(40:6p)-H	PE	(18:1p/22:5)	(18:1p)	(22:5)			774.544	C45 H77 O7 N1 P1	13.9481	0.878134	0.906711	0.336836	PE(18:1p/22:5)-H	1.31585e+08	1.40439e+08	1.32616e+08	1.44253e+08	1.0599e+08	1.72089e+08	1.45188e+08	1.66721e+08	1.44326e+08	1.98235e+08	1.22116e+08	1.35473e+08	1.48025e+08	1.52993e+08	1.56356e+08
1472neg	PE(40:6p)-H	PE	(18:0p/22:6)	(18:0p)	(22:6)			774.544	C45 H77 O7 N1 P1	14.4292	2.93336	0.878586	0.0642786	PE(18:0p/22:6)-H	1.58545e+09	1.55824e+09	1.52796e+09	1.52428e+09	1.51493e+09	1.46526e+09	1.99786e+09	1.81334e+09	1.74649e+09	1.9872e+09	1.44998e+09	1.44931e+09	1.63211e+09	1.74188e+09	1.69053e+09
1475pos	PE(40:7)+H	PE	(18:1/22:6)	(18:1)	(22:6)			790.538	C45 H77 O8 N1 P1	12.6687	1.19485	1.26471	0.253251	PE(18:1/22:6)+H	9.95517e+08	9.05016e+08	1.00941e+09	9.16707e+08	6.93056e+08	8.38829e+08	9.56298e+08	8.89652e+08	1.71895e+08	9.672e+08	3.2357e+08	9.28345e+08	1.08695e+09	9.9321e+08	9.76209e+08
1474neg	PE(40:7)-H	PE	(18:1/22:6)	(18:1)	(22:6)			788.524	C45 H75 O8 N1 P1	12.6687	1.3818	0.924495	0.441168	PE(18:1/22:6)-H	2.72103e+08	3.33365e+08	3.53524e+08	3.49345e+08	3.30135e+08	2.25347e+08	3.87904e+08	2.99792e+08	3.0655e+08	4.19626e+08	2.64208e+08	3.3796e+08	2.78207e+08	3.74682e+08	2.77415e+08
1476neg	PE(40:7p)-H	PE	(18:1p/22:6)	(18:1p)	(22:6)			772.529	C45 H75 O7 N1 P1	13.241	1.99735	0.897432	0.069357	PE(18:1p/22:6)-H	5.59061e+08	5.54402e+08	5.41334e+08	5.35987e+08	5.20446e+08	5.18691e+08	6.37143e+08	6.23227e+08	6.03103e+08	7.00582e+08	5.31451e+08	5.03563e+08	5.82522e+08	5.60391e+08	5.8443e+08
1477pos	PE(40:8)+H	PE	(40:8)	(40:8)				788.522	C45 H75 O8 N1 P1	11.7346	0.202567	1.05476	0.927545	PE(40:8)+H	6.06184e+07	2.13127e+07	4.56583e+06	8.71749e+07	1.23073e+07	9.47168e+06	1.04357e+07	5.94645e+07	7.5124e+07	2.1269e+07	1.41847e+07	4.8263e+06	5.68468e+07	2.98867e+07	6.05618e+07
1479pos	PE(41:1)+H	PE	(18:1/23:0)	(18:1)	(23:0)			816.648	C46 H91 O8 N1 P1	18.3544	0.206039	0.629562	0.00202142	PE(41:1)+H	2.00508e+07	2.00255e+07	1.89366e+07	2.16024e+07	2.046e+07	1.85404e+07	4.15772e+07	2.80614e+07	2.84024e+07	3.8296e+07	2.34703e+07	3.01909e+07	2.60809e+07	3.71418e+07	2.8041e+07
1480pos	PE(41:1)+H	PE	(25:0/16:1)	(25:0)	(16:1)			816.648	C46 H91 O8 N1 P1	18.5503	0.0946358	0.681367	0.0317899	PE(25:0/16:1)+H	1.14654e+07	4.21712e+06	8.17343e+06	1.29128e+07	1.40791e+07	1.17924e+07	1.23973e+07	1.87418e+07	1.23046e+07	1.95669e+07	1.43241e+07	1.45986e+07	1.76578e+07	1.6001e+07	1.93219e+07
1478neg	PE(41:1)-H	PE	(18:1/23:0)	(18:1)	(23:0)			814.633	C46 H89 O8 N1 P1	18.3544	0.353631	0.730365	0.0112894	PE(18:1/23:0)-H	1.57847e+07	1.61051e+07	1.52412e+07	1.8576e+07	1.70123e+07	1.82644e+07	2.73144e+07	2.29604e+07	2.44202e+07	2.84757e+07	1.83611e+07	1.6733e+07	2.12308e+07	2.09673e+07	1.91943e+07
1481neg	PE(41:1)-H	PE	(25:0/16:1)	(25:0)	(16:1)			814.633	C46 H89 O8 N1 P1	18.5503	0.181747	0.766292	0.225025	PE(25:0/16:1)-H	4.72479e+06	5.01161e+06	7.1997e+06	6.20009e+06	4.85407e+06	5.75556e+06	1.00865e+07	9.2712e+06	6.22753e+06	1.06858e+07	4.41878e+06	3.34793e+06	9.69834e+06	5.34024e+06	7.42413e+06
1483pos	PE(41:2)+H	PE	(18:1/23:1)	(18:1)	(23:1)			814.632	C46 H89 O8 N1 P1	17.1389	0.129007	0.665351	0.0100074	PE(41:2)+H	1.41954e+07	1.03045e+07	1.1087e+07	1.41565e+07	1.25899e+07	1.13048e+07	2.02471e+07	2.15648e+07	1.72402e+07	2.44824e+07	1.26019e+07	1.45392e+07	1.22345e+07	1.2467e+07	1.32472e+07
1482neg	PE(41:2)-H	PE	(18:1/23:1)	(18:1)	(23:1)			812.617	C46 H87 O8 N1 P1	17.1389	0.189166	0.759927	0.0134387	PE(18:1/23:1)-H	1.02886e+07	9.12628e+06	8.5096e+06	8.63219e+06	1.0522e+07	1.06302e+07	1.45083e+07	1.368e+07	1.45562e+07	1.33779e+07	1.10092e+07	8.80844e+06	1.39495e+07	1.27395e+07	1.25697e+07
1485neg	PE(42:0)-H	PE	(26:0/16:0)	(26:0)	(16:0)			830.664	C47 H93 O8 N1 P1	19.8918	0.0855706	0.875164	0.435134	PE(26:0/16:0)-H	1.98186e+06	1.37424e+06	1.27338e+06	1.87564e+06	1.43385e+06	1.1229e+06	2.64103e+06	1.69291e+06	1.75595e+06	1.9255e+06	1.27365e+06	1.06544e+06	1.4379e+06	1.46346e+06	1.86447e+06
1491pos	PE(42:1)+H	PE	(26:0/16:1)	(26:0)	(16:1)			830.663	C47 H93 O8 N1 P1	19.101	0.207571	0.467818	0.278243	PE(26:0/16:1)+H	819398	1.99411e+06	1.27858e+07	5.65525e+06	4.40769e+06	4.34901e+07	5.08956e+07	2.69069e+07	5.31156e+07	9.24962e+06	3.72422e+06	3.92692e+06	7.58563e+06	1.06192e+07	4.78397e+06
1486pos	PE(42:1)+Na	PE	(18:1/24:0)	(18:1)	(24:0)			852.645	C47 H92 O8 N1 P1 Na1	17.825	0.537382	0.656057	0.00812689	PE(18:1/24:0)+Na	1.71655e+08	1.75924e+08	1.62536e+08	1.42041e+08	1.65852e+08	1.56499e+08	3.25702e+08	2.51775e+08	2.29981e+08	3.13261e+08	1.88959e+08	1.7572e+08	2.07744e+08	2.0666e+08	2.11018e+08
1488neg	PE(42:1)-H	PE	(18:1/24:0)	(18:1)	(24:0)			828.649	C47 H91 O8 N1 P1	18.9139	0.6353	0.78513	0.0290218	PE(18:1/24:0)-H	1.27672e+08	1.27394e+08	1.2336e+08	1.36001e+08	1.36725e+08	1.39684e+08	1.9904e+08	1.71874e+08	1.75857e+08	2.05992e+08	1.28289e+08	1.26215e+08	1.52443e+08	1.51144e+08	1.53179e+08
1492neg	PE(42:1)-H	PE	(26:0/16:1)	(26:0)	(16:1)			828.649	C47 H91 O8 N1 P1	19.101	0.291988	0.739819	0.0129836	PE(26:0/16:1)-H	1.693e+07	1.75073e+07	1.87178e+07	2.0153e+07	1.87994e+07	1.94434e+07	2.90264e+07	2.94382e+07	2.6275e+07	2.88011e+07	1.80967e+07	1.91437e+07	2.54087e+07	2.03155e+07	2.65816e+07
1493pos	PE(42:10)+H	PE	(20:4/22:6)	(20:4)	(22:6)			812.522	C47 H75 O8 N1 P1	11.418	0.133244	0.672738	0.0505422	PE(20:4/22:6)+H	7.75127e+06	9.49611e+06	7.25946e+06	9.77164e+06	1.6979e+07	9.78491e+06	2.269e+07	1.23697e+07	1.57429e+07	1.53991e+07	1.39724e+07	1.05632e+07	2.06966e+07	9.81227e+06	1.42237e+07
1494neg	PE(42:10)-H	PE	(42:10)	(42:10)				810.508	C47 H73 O8 N1 P1	12.501	2.10649	0.656984	0.0258409	PE(42:10)-H	2.83644e+08	2.56345e+08	2.60496e+08	2.76441e+08	2.93467e+08	3.25775e+08	6.88326e+08	3.68047e+08	4.6923e+08	3.55807e+08	3.82189e+08	3.18149e+08	3.00495e+08	2.89628e+08	3.04546e+08
1495neg	PE(42:11)-H	PE	(20:5/22:6)	(20:5)	(22:6)			808.492	C47 H71 O8 N1 P1	10.5805	0.0754001	0.77513	0.177059	PE(20:5/22:6)-H	2.11671e+06	877543	1.39161e+06	835780	1.34917e+06	1.52436e+06	1.8111e+06	1.77058e+06	2.31555e+06	2.05663e+06	1.51289e+06	976886	2.09653e+06	1.36167e+06	1.40369e+06
1496neg	PE(42:11)-H	PE	(42:11)	(42:11)				808.492	C47 H71 O8 N1 P1	11.0271	0.621649	0.654766	0.00174124	PE(42:11)-H	2.16229e+07	2.04241e+07	2.0287e+07	1.80805e+07	2.20909e+07	2.84157e+07	3.90029e+07	2.86058e+07	3.49552e+07	4.05189e+07	2.96932e+07	2.7175e+07	2.50156e+07	2.43301e+07	2.39933e+07
1497pos	PE(42:1p)+H	PE	(18:0p/24:1)	(18:0p)	(24:1)			814.668	C47 H93 O7 N1 P1	18.584	0.233947	0.492005	0.00733219	PE(18:0p/24:1)+H	2.47001e+07	5.30735e+06	2.05177e+07	1.89429e+07	1.82667e+07	3.14299e+06	3.72117e+07	3.15796e+07	3.03957e+07	4.03366e+07	2.26697e+07	2.25154e+07	2.4687e+07	2.56504e+07	2.39102e+07
1498pos	PE(42:1p)+H	PE	(18:0p/24:1)	(18:0p)	(24:1)			814.668	C47 H93 O7 N1 P1	19.3707	0.198268	0.492695	0.30992	PE(18:0p/24:1)+H	2.43068e+06	1.51048e+07	2.05387e+07	2.21701e+06	16269.3	1.41071e+07	3.72743e+07	19543.4	3.04144e+07	4.04145e+07	2.29706e+06	22989.5	2.5328e+07	2.57223e+07	2.36343e+07
1499neg	PE(42:1p)-H	PE	(18:0p/24:1)	(18:0p)	(24:1)			812.654	C47 H91 O7 N1 P1	19.3707	0.355383	0.711719	0.0131839	PE(42:1p)-H	1.29615e+07	1.23567e+07	1.17382e+07	1.23829e+07	1.22631e+07	1.30836e+07	2.08208e+07	1.62419e+07	1.77682e+07	2.34852e+07	1.40562e+07	1.27057e+07	1.51555e+07	1.87573e+07	1.58479e+07
1502pos	PE(42:2)+H	PE	(18:1/24:1)	(18:1)	(24:1)			828.648	C47 H91 O8 N1 P1	17.7192	0.212526	0.768874	0.0189098	PE(42:2)+H	1.11325e+08	1.13169e+08	9.61037e+07	1.04928e+08	9.49991e+07	9.82006e+07	1.72606e+08	1.4684e+08	1.46871e+08	1.24315e+08	1.08951e+08	1.05134e+08	1.17826e+08	1.24139e+08	1.27318e+08
1504pos	PE(42:2)+H	PE	(24:0/18:2)	(24:0)	(18:2)			828.648	C47 H91 O8 N1 P1	18.0351	0.172289	0.683672	0.0204292	PE(42:2)+H	2.20314e+07	1.98292e+07	1.9971e+07	2.18124e+07	2.39096e+07	2.01866e+07	3.98484e+07	2.98791e+07	3.44916e+07	4.0256e+07	2.21302e+07	2.0239e+07	2.35193e+07	2.28079e+07	2.58378e+07
1501pos	PE(42:2)+Na	PE	(18:1/24:1)	(18:1)	(24:1)			850.63	C47 H90 O8 N1 P1 Na1	17.7192	0.0567298	0.961829	0.89661	PE(42:2)+Na	2.90424e+06	2.39398e+06	2.65992e+06	1.95987e+06	514265	3.60909e+06	923585	2.96429e+06	2.47099e+06	4.77834e+06	1.68322e+06	1.77818e+06	1.84867e+06	864799	1.59781e+06
1500neg	PE(42:2)-H	PE	(18:1/24:1)	(18:1)	(24:1)			826.633	C47 H89 O8 N1 P1	17.7192	0.574644	0.753562	0.00834619	PE(18:1/24:1)-H	6.25591e+07	5.43589e+07	5.4351e+07	6.15102e+07	5.81493e+07	6.08131e+07	9.35996e+07	7.85273e+07	7.97808e+07	9.14747e+07	6.06097e+07	6.27796e+07	7.22542e+07	7.13616e+07	6.8025e+07
1503neg	PE(42:2)-H	PE	(24:0/18:2)	(24:0)	(18:2)			826.633	C47 H89 O8 N1 P1	18.0351	0.218999	0.783285	0.0309111	PE(24:0/18:2)-H	1.98312e+07	2.11936e+07	1.9361e+07	2.12953e+07	1.90575e+07	2.06922e+07	3.00056e+07	2.82584e+07	2.55481e+07	3.19799e+07	2.13951e+07	1.78405e+07	2.11776e+07	2.25729e+07	2.43199e+07
1506neg	PE(42:2p)-H	PE	(18:0p/24:2)	(18:0p)	(24:2)			810.638	C47 H89 O7 N1 P1	18.3438	0.260478	0.763478	0.0382194	PE(42:2p)-H	1.64737e+07	1.43156e+07	1.70826e+07	1.51644e+07	1.42588e+07	1.6369e+07	2.78023e+07	2.10702e+07	1.89585e+07	2.36285e+07	1.67174e+07	1.45039e+07	1.66209e+07	2.28708e+07	1.81415e+07
1508pos	PE(42:3)+Na	PE	(24:1/18:2)	(24:1)	(18:2)			848.614	C47 H88 O8 N1 P1 Na1	15.7795	0.0354014	1.06098	0.902615	PE(24:1/18:2)+Na	66130.6	52365.5	4.72785e+06	6.51925e+06	6.93825e+06	6.7554e+06	100689	5.35878e+06	6.58751e+06	8.05028e+06	3.43894e+06	82748.8	9.71071e+06	4.79398e+06	9.18896e+06
1509neg	PE(42:3)-H	PE	(24:1/18:2)	(24:1)	(18:2)			824.617	C47 H87 O8 N1 P1	16.9458	0.283736	0.993353	0.984467	PE(24:1/18:2)-H	1.36806e+07	8.211e+06	1.24881e+07	1.25444e+07	9.84581e+06	1.2545e+07	1.71402e+07	58798.7	1.59244e+07	2.15783e+07	11347.8	1.50657e+07	1.50517e+07	1.34008e+07	1.14427e+07
1510pos	PE(42:4)+H	PE	(22:0/20:4)	(22:0)	(20:4)			824.616	C47 H87 O8 N1 P1	15.567	0.263669	0.80894	0.347076	PE(22:0/20:4)+H	1.60366e+08	1.71978e+08	1.53518e+08	1.31264e+08	1.41154e+08	1.4273e+08	2.64057e+08	2.09338e+08	2.18831e+08	2.24076e+08	1.72303e+07	1.80283e+08	1.62811e+08	1.63834e+08	1.68738e+08
1512pos	PE(42:4)+H	PE	(22:0/20:4)	(22:0)	(20:4)			824.616	C47 H87 O8 N1 P1	16.369	0.313522	3.33505	0.379838	PE(22:0/20:4)+H	3.87622e+06	3.78089e+06	4.52669e+06	5.6248e+06	9.44177e+07	5.75732e+06	7.4817e+06	7.8189e+06	1.80821e+06	7.65632e+06	5.73758e+06	4.87419e+06	5.97949e+06	5.81782e+06	6.63014e+06
1514pos	PE(42:4)+H	PE	(22:0/20:4)	(22:0)	(20:4)			824.616	C47 H87 O8 N1 P1	16.6473	0.576578	0.392306	0.0340829	PE(22:0/20:4)+H	1.02947e+08	1.65333e+06	8.59642e+06	9.00804e+07	1.30605e+06	8.92696e+07	1.72682e+08	1.36305e+08	1.43735e+08	1.68193e+08	1.10334e+08	1.77914e+07	1.10892e+08	1.19187e+08	1.20378e+08
1513neg	PE(42:4)-H	PE	(22:0/20:4)	(22:0)	(20:4)			822.602	C47 H85 O8 N1 P1	16.6473	0.506449	0.769682	0.00464931	PE(22:0/20:4)-H	5.96973e+07	5.76421e+07	5.57111e+07	5.69188e+07	5.54011e+07	5.64437e+07	8.245e+07	7.5339e+07	8.0484e+07	8.59043e+07	5.9987e+07	5.99338e+07	6.76477e+07	6.657e+07	6.51958e+07
1515pos	PE(42:5)+H	PE	(42:5)	(42:5)				822.601	C47 H85 O8 N1 P1	15.184	0.0404505	0.845095	0.153594	PE(42:5)+H	2.27755e+07	1.50408e+07	2.81897e+07	2.52142e+07	2.64966e+07	2.48074e+07	3.36277e+07	2.8278e+07	2.93419e+07	3.27049e+07	2.47689e+07	1.99273e+07	2.455e+07	3.09725e+07	2.86764e+07
1516pos	PE(42:5)+H	PE	(22:1/20:4)	(22:1)	(20:4)			822.601	C47 H85 O8 N1 P1	15.4096	0.217088	0.741702	0.0199998	PE(22:1/20:4)+H	7.84993e+07	5.67633e+07	7.90754e+07	8.21646e+07	7.78691e+07	8.45375e+07	1.28857e+08	1.07001e+08	1.15082e+08	1.12132e+08	7.05323e+07	8.51202e+07	7.89443e+07	6.81977e+07	4.03207e+07
1517neg	PE(42:5)-H	PE	(22:1/20:4)	(22:1)	(20:4)			820.586	C47 H83 O8 N1 P1	15.4096	0.345969	0.830594	0.494766	PE(22:1/20:4)-H	3.1275e+07	2.04741e+07	2.22151e+07	2.13221e+07	1.9796e+07	1.8917e+07	1.86784e+07	4.23731e+07	1.6913e+07	4.97562e+07	1.5366e+07	1.82427e+07	3.56892e+07	4.08579e+07	2.68394e+07
1520pos	PE(42:5p)+H	PE	(20:0p/22:5)	(20:0p)	(22:5)			806.606	C47 H85 O7 N1 P1	16.0492	0.216488	1.03481	0.912044	PE(20:0p/22:5)+H	5.11766e+07	1.90468e+07	4.82546e+07	62134953	3.64278e+06	4.28359e+07	5.45746e+07	5.08764e+07	2.52159e+07	3.47867e+07	1.08608e+07	4.31379e+07	5.44541e+07	5.51295e+07	4.96674e+07
1521neg	PE(42:5p)-H	PE	(20:0p/22:5)	(20:0p)	(22:5)			804.591	C47 H83 O7 N1 P1	16.0492	0.492647	0.943481	0.553254	PE(20:0p/22:5)-H	2.59836e+07	3.3151e+07	3.56356e+07	3.3997e+07	3.47153e+07	3.8838e+07	3.81465e+07	4.05418e+07	4.11193e+07	3.8208e+07	3.35477e+07	2.2877e+07	3.40706e+07	3.78858e+07	2.80113e+07
1524pos	PE(42:6e)+H	PE	(42:6e)	(42:6e)				806.606	C47 H85 O7 N1 P1	15.798	0.267088	1.37335	0.46933	PE(42:6e)+H	9.63637e+06	7.03108e+07	6.51031e+07	6.59583e+07	6.68584e+07	5.74497e+07	1.77102e+07	5.61801e+06	1.52772e+07	1.06684e+08	8.59998e+07	1.28696e+07	4.21679e+07	4.00821e+07	4.62601e+07
1525pos	PE(42:6p)+H	PE	(42:6p)	(42:6p)				804.59	C47 H83 O7 N1 P1	14.8886	0.159334	0.67936	0.285255	PE(42:6p)+H	2.89835e+07	3.18072e+07	1.6396e+07	9.82272e+06	3.19437e+07	128626	4.7048e+07	1.50196e+07	8.77068e+06	2.45033e+07	4.00358e+07	3.99078e+07	4.21679e+07	4.00821e+07	4.62601e+07
1526neg	PE(42:6p)-H	PE	(20:0p/22:6)	(20:0p)	(22:6)			802.576	C47 H81 O7 N1 P1	15.6828	0.20528	0.808041	0.0161773	PE(20:0p/22:6)-H	4.94866e+07	4.52235e+07	4.49998e+07	4.44088e+07	4.41225e+07	4.3692e+07	6.27568e+07	5.7748e+07	5.9026e+07	6.63954e+07	4.51803e+07	4.54273e+07	4.51548e+07	5.19867e+07	5.23025e+07
1529neg	PE(42:7p)-H	PE	(20:1p/22:6)	(20:1p)	(22:6)			800.56	C47 H79 O7 N1 P1	14.4541	0.22612	0.778413	0.098939	PE(20:1p/22:6)-H	1.24029e+07	6.83223e+06	1.13883e+07	7.9111e+06	8.53359e+06	1.19935e+07	1.48613e+07	1.27152e+07	1.44674e+07	1.55862e+07	9.96031e+06	8.28394e+06	1.18673e+07	1.16812e+07	1.35397e+07
1530pos	PE(42:9)+H	PE	(22:5/20:4)	(22:5)	(20:4)			814.538	C47 H77 O8 N1 P1	11.8614	0.0831689	0.840412	0.457154	PE(22:5/20:4)+H	4.62185e+06	2.36484e+07	1.50898e+07	1.02767e+07	1.74605e+07	9.83321e+06	2.03601e+07	1.78855e+07	1.12617e+07	2.04235e+07	9.66851e+06	1.66992e+07	1.71834e+07	2.52406e+07	1.86187e+07
1531neg	PE(43:1)-H	PE	(43:1)	(43:1)				842.664	C48 H93 O8 N1 P1	17.2381	0.16277	0.832618	0.0985534	PE(43:1)-H	3.87643e+07	4.8474e+07	4.31824e+07	3.89792e+07	4.25285e+07	2.90556e+07	4.75715e+07	5.43478e+07	5.16805e+07	5.94301e+07	3.70579e+07	3.93416e+07	3.9034e+07	4.75639e+07	4.85433e+07
1532neg	PE(43:1)-H	PE	(25:0/18:1)	(25:0)	(18:1)			842.664	C48 H93 O8 N1 P1	19.4549	0.296829	0.716879	0.0123657	PE(25:0/18:1)-H	1.33833e+07	1.33949e+07	1.36565e+07	1.78356e+07	1.37188e+07	1.41289e+07	2.12236e+07	2.17526e+07	1.93457e+07	2.64896e+07	1.71193e+07	1.41982e+07	1.90034e+07	2.0305e+07	1.92923e+07
1536pos	PE(43:2)+H	PE	(25:1/18:1)	(25:1)	(18:1)			842.663	C48 H93 O8 N1 P1	18.2552	0.0823216	0.755623	0.066704	PE(43:2)+H	9.27303e+06	6.96246e+06	7.04307e+06	7.57159e+06	7.13452e+06	9.94378e+06	1.41653e+07	9.60254e+06	1.11032e+07	1.32544e+07	7.10154e+06	8.20204e+06	9.21651e+06	8.68967e+06	1.04227e+07
1535neg	PE(43:2)-H	PE	(25:1/18:1)	(25:1)	(18:1)			840.649	C48 H91 O8 N1 P1	18.2552	0.188995	0.740083	0.0624579	PE(25:1/18:1)-H	6.76428e+06	6.9502e+06	4.98774e+06	8.69565e+06	5.48546e+06	8.33012e+06	7.86738e+06	1.13565e+07	9.30198e+06	1.26313e+07	8.51521e+06	6.01518e+06	8.50748e+06	8.96471e+06	8.52245e+06
1537neg	PE(43:4)-H	PE	(20:4/23:0)	(20:4)	(23:0)			836.617	C48 H87 O8 N1 P1	17.2475	0.230138	0.737875	0.00808632	PE(20:4/23:0)-H	1.07102e+07	8.40137e+06	6.88488e+06	7.99642e+06	8.304e+06	8.31981e+06	1.2388e+07	1.15554e+07	1.23492e+07	1.37395e+07	9.86877e+06	8.69699e+06	8.83001e+06	9.36685e+06	9.55274e+06
1540pos	PE(44:1)+H	PE	(26:0/18:1)	(26:0)	(18:1)			858.695	C49 H97 O8 N1 P1	19.9883	0.359622	0.661892	0.0222857	PE(44:1)+H	7.40757e+07	7.83933e+07	6.90538e+07	7.84738e+07	7.60521e+07	7.89595e+07	1.59452e+08	1.19571e+08	1.20154e+08	1.40839e+08	7.37463e+07	7.36735e+07	9.60651e+07	9.82307e+07	7.58331e+07
1538pos	PE(44:1)+Na	PE	(44:1)	(44:1)				880.677	C49 H96 O8 N1 P1 Na1	18.99	0.155858	0.673066	0.095427	PE(44:1)+Na	1.22244e+07	1.22174e+07	1.49434e+07	1.79801e+07	1.71535e+07	1.71923e+07	3.70986e+07	2.20758e+07	2.38842e+07	2.79208e+07	1.54512e+07	9.8282e+06	1.34809e+07	1.80368e+07	1.91201e+07
1539neg	PE(44:1)-H	PE	(26:0/18:1)	(26:0)	(18:1)			856.68	C49 H95 O8 N1 P1	19.9883	0.453373	0.756622	0.0342047	PE(26:0/18:1)-H	4.62433e+07	3.66636e+07	4.18074e+07	4.68634e+07	4.86714e+07	4.79308e+07	7.22843e+07	5.53718e+07	6.14107e+07	7.6479e+07	4.35233e+07	4.53745e+07	4.75631e+07	5.06486e+07	5.49591e+07
1541neg	PE(44:2)-H	PE	(26:1/18:1)	(26:1)	(18:1)			854.664	C49 H93 O8 N1 P1	18.807	0.376842	0.758122	0.023164	PE(26:1/18:1)-H	3.29759e+07	2.77193e+07	2.60737e+07	3.30993e+07	2.92754e+07	3.38981e+07	4.97205e+07	4.21555e+07	4.06539e+07	4.76722e+07	2.85099e+07	3.2729e+07	3.81467e+07	3.81537e+07	3.90584e+07
1543neg	PE(44:2)-H	PE	(26:0/18:2)	(26:0)	(18:2)			854.664	C49 H93 O8 N1 P1	19.1669	0.147128	0.789317	0.0560145	PE(26:0/18:2)-H	8.05283e+06	7.96541e+06	7.58319e+06	9.19366e+06	8.51885e+06	8.27565e+06	1.22648e+07	1.04172e+07	1.11849e+07	1.36411e+07	7.92554e+06	7.39239e+06	1.06225e+07	9.98765e+06	9.45653e+06
1545pos	PE(44:2p)+H	PE	(44:2p)	(44:2p)				840.684	C49 H95 O7 N1 P1	19.522	0.171317	0.493671	0.0101123	PE(44:2p)+H	5.34561e+06	1.0354e+07	6.65096e+06	1.18617e+07	4.71867e+06	8.06208e+06	2.42704e+07	1.20512e+07	1.99668e+07	1.56739e+07	8.83753e+06	1.43913e+07	1.41016e+07	9.83369e+06	9.47078e+06
1546neg	PE(44:3)-H	PE	(24:0/20:3)	(24:0)	(20:3)			852.649	C49 H91 O8 N1 P1	18.3164	0.104597	0.793406	0.149822	PE(24:0/20:3)-H	4.06493e+06	3.62781e+06	3.05336e+06	3.61631e+06	3.18328e+06	2.85816e+06	5.23334e+06	5.3359e+06	3.78236e+06	5.7317e+06	2.77493e+06	2.85856e+06	3.65696e+06	3.72682e+06	4.02977e+06
1547neg	PE(44:3)-H	PE	(24:0/20:3)	(24:0)	(20:3)			852.649	C49 H91 O8 N1 P1	18.6647	0.219885	0.621747	0.00616247	PE(24:0/20:3)-H	3.05506e+06	2.40941e+06	3.07198e+06	2.42724e+06	3.03033e+06	1.61982e+06	4.87842e+06	4.06138e+06	4.43516e+06	5.49333e+06	2.87344e+06	3.37111e+06	3.73215e+06	3.43293e+06	3.16402e+06
1549pos	PE(44:4)+H	PE	(24:0/20:4)	(24:0)	(20:4)			852.648	C49 H91 O8 N1 P1	17.8319	0.375772	0.760115	0.225431	PE(24:0/20:4)+H	1.89319e+08	1.87533e+08	1.66145e+08	1.78682e+08	1.83939e+08	1.74103e+08	3.35257e+08	2.63417e+08	2.69704e+08	3.20217e+08	4.55019e+07	1.86373e+08	2.28185e+08	2.23097e+08	2.16934e+08
1548neg	PE(44:4)-H	PE	(24:0/20:4)	(24:0)	(20:4)			850.633	C49 H89 O8 N1 P1	17.8319	0.561295	0.75901	0.0066578	PE(24:0/20:4)-H	7.28763e+07	7.34396e+07	7.16118e+07	7.98792e+07	7.56683e+07	7.89422e+07	1.09461e+08	1.03855e+08	1.06286e+08	1.18961e+08	8.17041e+07	7.57949e+07	9.04904e+07	9.06936e+07	9.38347e+07
1552pos	PE(44:5)+H	PE	(24:0/20:5)	(24:0)	(20:5)			850.632	C49 H89 O8 N1 P1	17.0517	0.240052	0.651231	0.0109871	PE(24:0/20:5)+H	3.46945e+07	3.16813e+07	2.93042e+07	3.10859e+07	3.19742e+07	2.99648e+07	6.22334e+07	4.91112e+07	4.71755e+07	6.37775e+07	3.38716e+07	3.35973e+07	4.07508e+07	4.08339e+07	4.16316e+07
1550neg	PE(44:5)-H	PE	(24:1/20:4)	(24:1)	(20:4)			848.617	C49 H87 O8 N1 P1	16.5866	0.439304	0.808165	0.119447	PE(24:1/20:4)-H	4.26264e+07	3.8621e+07	3.79525e+07	3.94106e+07	3.97606e+07	4.07357e+07	5.9319e+07	5.25658e+07	5.67656e+07	6.21096e+07	3.57342e+07	2.93697e+07	4.97739e+07	4.83594e+07	4.88333e+07
1551neg	PE(44:5)-H	PE	(24:0/20:5)	(24:0)	(20:5)			848.617	C49 H87 O8 N1 P1	17.0517	0.294468	0.747773	0.0272708	PE(24:0/20:5)-H	1.93043e+07	1.79391e+07	2.20965e+07	2.03516e+07	2.0946e+07	2.08052e+07	3.09649e+07	2.83784e+07	2.81753e+07	3.54465e+07	2.0907e+07	1.85337e+07	2.69865e+07	2.54924e+07	2.83322e+07
1554neg	PE(45:1)-H	PE	(45:1)	(45:1)				870.696	C50 H97 O8 N1 P1	18.4162	0.278901	0.775107	0.0377027	PE(45:1)-H	2.48926e+07	3.03902e+07	2.33147e+07	2.34835e+07	2.77807e+07	2.07775e+07	4.07113e+07	3.35391e+07	2.99558e+07	3.91328e+07	2.47049e+07	2.63025e+07	2.94398e+07	3.05776e+07	3.07963e+07
1555neg	PE(45:2)-H	PE	(27:1/18:1)	(27:1)	(18:1)			868.68	C50 H95 O8 N1 P1	19.354	0.0872177	0.711617	0.0573992	PE(27:1/18:1)-H	903706	1.0428e+06	1.04771e+06	1.84637e+06	1.62488e+06	1.80593e+06	2.33969e+06	1.97378e+06	2.22822e+06	2.28745e+06	1.10713e+06	1.6871e+06	1.45489e+06	1.44954e+06	1.0024e+06
1556neg	PE(45:4)-H	PE	(25:0/20:4)	(25:0)	(20:4)			864.649	C50 H91 O8 N1 P1	18.4117	0.148488	0.739345	0.00852072	PE(25:0/20:4)-H	4.76078e+06	4.51013e+06	3.40955e+06	5.54221e+06	4.99309e+06	4.77984e+06	7.61712e+06	6.53059e+06	6.17143e+06	7.16396e+06	4.95443e+06	5.42785e+06	5.42599e+06	6.16905e+06	5.23967e+06
1557neg	PE(46:1)-H	PE	(28:0/18:1)	(28:0)	(18:1)			884.711	C51 H99 O8 N1 P1	21.0216	0.103274	0.685097	0.0806859	PE(28:0/18:1)-H	2.07647e+06	2.33953e+06	946726	2.86918e+06	3.08244e+06	1.87997e+06	2.84071e+06	4.69402e+06	3.07018e+06	4.16388e+06	2.41083e+06	2.07942e+06	2.93587e+06	2.53411e+06	3.29311e+06
1558neg	PE(46:2)-H	PE	(28:1/18:1)	(28:1)	(18:1)			882.696	C51 H97 O8 N1 P1	19.8826	0.190883	0.654683	0.000778747	PE(28:1/18:1)-H	2.13876e+06	2.41288e+06	1.75833e+06	2.44924e+06	1.83344e+06	2.06588e+06	3.37198e+06	3.6064e+06	3.78964e+06	3.33144e+06	2.6473e+06	2.58861e+06	3.00488e+06	1.90311e+06	2.20259e+06
1559neg	PE(46:3)-H	PE	(26:0/20:3)	(26:0)	(20:3)			880.68	C51 H95 O8 N1 P1	19.784	0.0863791	0.974132	0.855239	PE(26:0/20:3)-H	1.60768e+06	1.00912e+06	1.21543e+06	961538	1.7648e+06	1.60359e+06	1.289e+06	1.45589e+06	985186	1.97062e+06	1.40702e+06	1.27117e+06	1509371	1.14567e+06	1.13049e+06
1561pos	PE(46:4)+H	PE	(26:0/20:4)	(26:0)	(20:4)			880.679	C51 H95 O8 N1 P1	18.9775	0.202909	0.451183	0.3427	PE(26:0/20:4)+H	1.35253e+07	7.8036e+06	245994	1.22757e+07	1.65644e+07	17850.7	5.1243e+07	64553.7	1.48301e+06	4.80646e+07	5.83141e+06	5.09235e+06	1.70991e+07	1.0425e+07	1.32296e+07
1560neg	PE(46:4)-H	PE	(26:0/20:4)	(26:0)	(20:4)			878.664	C51 H93 O8 N1 P1	18.9775	0.206556	0.790989	0.0333442	PE(26:0/20:4)-H	1.78791e+07	1.69037e+07	1.65495e+07	1.89181e+07	1.87592e+07	1.97189e+07	2.71175e+07	2.3439e+07	2.34519e+07	2.83331e+07	1.70245e+07	1.8093e+07	2.02841e+07	2.0958e+07	2.05737e+07
1562pos	PE(46:5)+H	PE	(26:1/20:4)	(26:1)	(20:4)			878.663	C51 H93 O8 N1 P1	17.7412	0.14488	0.581265	0.0182396	PE(26:1/20:4)+H	1.50907e+07	1.35706e+07	1.10926e+07	1.60251e+07	5.8444e+06	4.03459e+06	2.30071e+07	1.13271e+07	2.3427e+07	2.14789e+07	1.77282e+07	1.59889e+07	1.76861e+07	1.91334e+07	1.85923e+07
1563neg	PE(46:5)-H	PE	(26:1/20:4)	(26:1)	(20:4)			876.649	C51 H91 O8 N1 P1	17.7412	0.395078	0.672199	0.0118925	PE(26:1/20:4)-H	8.43357e+06	1.21781e+07	9.30381e+06	1.37399e+07	1.28493e+07	1.09079e+07	2.11389e+07	1.45874e+07	1.93971e+07	1.98308e+07	1.3154e+07	1.21787e+07	1.44615e+07	1.53054e+07	9.98026e+06
1565neg	PE(50:2)-H	PE	(50:2)	(50:2)				938.758	C55 H105 O8 N1 P1	18.8194	0.0906867	0.906951	0.44419	PE(50:2)-H	1.47989e+06	1.57993e+06	1.28234e+06	1.39017e+06	1.38139e+06	1.49662e+06	1.50341e+06	1.57055e+06	1.69811e+06	2.35213e+06	1.32848e+06	1.04103e+06	1.46148e+06	1.97694e+06	1.56037e+06
1566pos	PE(53:6)+H	PE	(53:6)	(53:6)				974.757	C58 H105 O8 N1 P1	23.8	0.221348	0.861901	0.403201	PE(53:6)+H	1.57901e+08	2.84242e+08	1.69391e+08	3.01864e+08	3.47145e+08	3.3348e+08	3.53562e+08	3.84306e+08	3.76056e+08	2.58713e+08	1.58017e+08	3.18774e+08	3.25948e+08	3.34962e+08	1.48373e+08
1567neg	PE(54:5)-H	PE	(34:1/20:4)	(34:1)	(20:4)			988.774	C59 H107 O8 N1 P1	18.7851	0.0861378	0.791285	0.188678	PE(34:1/20:4)-H	1.41029e+06	2.4156e+06	1.83229e+06	1.74502e+06	1.90949e+06	1.86796e+06	2.64669e+06	2.50061e+06	2.78257e+06	3.3684e+06	1.54622e+06	1.28525e+06	2.17828e+06	1.63206e+06	2.1843e+06
1569neg	PEt(34:1p)-H	PEt	(34:1p)	(34:1p)				685.518	C39 H74 O7 N0 P1	11.099	0.151379	0.841071	0.0222084	PEt(34:1p)-H	1.149e+07	1.07664e+07	1.22938e+07	1.08632e+07	9.51431e+06	1.03437e+07	1.37523e+07	1.37178e+07	1.0826e+07	1.52055e+07	1.16198e+07	1.24836e+07	1.33206e+07	1.29926e+07	1.26081e+07
1571neg	PEt(36:4)-H	PEt	(18:2/18:2)	(18:2)	(18:2)			723.497	C41 H72 O8 N0 P1	21.2779	0.530437	0.705562	0.141458	PEt(18:2/18:2)-H	2.26661e+07	1.51781e+07	2.16388e+07	2.06259e+07	1.94584e+07	2.22939e+07	1.93435e+07	1.74386e+07	4.19811e+07	2.16415e+07	2.48545e+07	4.74558e+07	2.36164e+07	1.96502e+07	1.67634e+07
1572neg	PEt(38:1e)-H	PEt	(38:1e)	(38:1e)				743.596	C43 H84 O7 N0 P1	16.429	0.155684	0.92012	0.607657	PEt(38:1e)-H	3.89579e+06	6.42826e+06	5.07861e+06	3.27058e+06	4.36758e+06	2.9581e+06	6.16228e+06	4.6374e+06	5.27167e+06	5.5035e+06	3.60892e+06	3.07223e+06	4.72904e+06	4.41634e+06	4.98474e+06
1573neg	PEt(38:3p)-H	PEt	(38:3p)	(38:3p)				737.549	C43 H78 O7 N0 P1	13.049	0.198047	0.85212	0.0734474	PEt(38:3p)-H	2.55457e+07	2.99566e+07	2.74108e+07	2.28963e+07	2.38331e+07	2.24353e+07	3.03989e+07	3.33212e+07	2.45182e+07	3.65058e+07	2.68181e+07	2.69077e+07	3.26213e+07	3.09344e+07	2.74462e+07
1574neg	PEt(40:1p)-H	PEt	(40:1p)	(40:1p)				769.612	C45 H86 O7 N0 P1	16.357	0.327841	0.902292	0.426587	PEt(40:1p)-H	2.68299e+07	1.4974e+07	1.67082e+07	1.8829e+07	1.67968e+07	1.58558e+07	2.13128e+07	2.0835e+07	2.19377e+07	2.61095e+07	1.59461e+07	1.57636e+07	1.83943e+07	1.96504e+07	1.9019e+07
1575neg	PEt(40:4e)-H	PEt	(40:4e)	(40:4e)				765.58	C45 H82 O7 N0 P1	14.3573	0.480087	0.789055	0.014282	PEt(40:4e)-H	1.14098e+08	1.18068e+08	1.19198e+08	9.71068e+07	1.17856e+08	1.19795e+08	1.7143e+08	1.39268e+08	1.46743e+08	1.72469e+08	1.25556e+08	1.14082e+08	1.4055e+08	1.36832e+08	1.39497e+08
1576neg	PEt(42:6)-H	PEt	(42:6)	(42:6)				803.56	C47 H80 O8 N0 P1	12.721	1.33122	0.843503	0.0128609	PEt(42:6)-H	1.14604e+09	1.05709e+09	1.00621e+09	1.03682e+09	1.03557e+09	1.01238e+09	1.34352e+09	1.2922e+09	1.29801e+09	1.40633e+09	1.0225e+09	1.09932e+09	1.13384e+09	1.13209e+09	1.12743e+09
1577neg	PEt(42:6)-H	PEt	(42:6)	(42:6)				803.56	C47 H80 O8 N0 P1	12.9829	1.019	0.747478	0.00483337	PEt(42:6)-H	2.1966e+08	1.98022e+08	2.0159e+08	1.86563e+08	1.94284e+08	1.9036e+08	3.02429e+08	2.90378e+08	2.43664e+08	3.18869e+08	2.20946e+08	2.16374e+08	2.81883e+08	2.28615e+08	2.29383e+08
1579neg	PEt(44:5)-H	PEt	(44:5)	(44:5)				833.607	C49 H86 O8 N0 P1	14.9611	2.72579	0.858517	0.00458902	PEt(44:5)-H	2.65143e+09	2.51133e+09	2.51911e+09	2.32086e+09	2.39493e+09	2.27969e+09	2.98022e+09	2.8893e+09	2.92867e+09	3.15172e+09	2.60911e+09	2.53713e+09	2.73934e+09	2.7748e+09	2.74142e+09
1580neg	PEt(44:6)-H	PEt	(44:6)	(44:6)				831.591	C49 H84 O8 N0 P1	13.9908	0.866638	0.841899	0.0146404	PEt(44:6)-H	6.09695e+08	6.2008e+08	5.92426e+08	5.9772e+08	5.81646e+08	6.3366e+08	8.50981e+08	7.37594e+08	7.45176e+08	7.57305e+08	6.32395e+08	5.94437e+08	6.6235e+08	6.79846e+08	7.87981e+08
1581neg	PEt(44:7)-H	PEt	(44:7)	(44:7)				829.575	C49 H82 O8 N0 P1	13.432	0.326081	0.794189	0.0085985	PEt(44:7)-H	7.05595e+07	7.21511e+07	6.46632e+07	6.5194e+07	6.75424e+07	6.71317e+07	9.79611e+07	8.32468e+07	9.37733e+07	9.72353e+07	6.96645e+07	7.08957e+07	8.00282e+07	7.6519e+07	8.52896e+07
1582neg	PG(30:0)-H	PG	(16:0/14:0)	(16:0)	(14:0)			693.471	C36 H70 O10 N0 P1	11.138	0.0930616	0.756064	0.0572364	PG(16:0/14:0)-H	5.4565e+06	6.54733e+06	8.80825e+06	4.76338e+06	5.78132e+06	4.84784e+06	1.01265e+07	8.36791e+06	8.15763e+06	9.00617e+06	6.58892e+06	5.6385e+06	7.36359e+06	6.8355e+06	7.23727e+06
1583neg	PG(31:0)-H	PG	(15:0/16:0)	(15:0)	(16:0)			707.487	C37 H72 O10 N0 P1	11.762	0.311553	0.353191	0.00213395	PG(15:0/16:0)-H	895961	1.07273e+06	2.37967e+06	525826	1.13792e+06	700026	3.1685e+06	2.99373e+06	2.63352e+06	3.79653e+06	4.72193e+06	1.69005e+06	1.90017e+06	2.83531e+06	2.78436e+06
1586pos	PG(32:0)+H	PG	(16:0/16:0)	(16:0)	(16:0)			723.517	C38 H76 O10 N0 P1	12.3441	0.066522	0.878627	0.211849	PG(16:0/16:0)+H	2.57452e+07	2.43617e+07	2.61076e+07	2.74687e+07	2.18753e+07	3.59292e+07	2.56609e+07	2.80487e+07	3.76797e+07	3.25807e+07	2.59306e+07	3.38948e+07	2.28115e+07	2.59464e+07	2.50845e+07
1584pos	PG(32:0)+NH4	PG	(16:0/16:0)	(16:0)	(16:0)			740.544	C38 H79 O10 N1 P1	12.3441	0.0594571	0.761223	0.269359	PG(16:0/16:0)+NH4	2.18576e+07	1.77957e+07	1.24646e+07	1.49548e+07	2.47131e+07	5.41907e+06	2.89939e+07	2.81471e+07	9.94345e+06	2.67905e+07	1.34433e+07	2.03774e+07	1.7815e+07	2.80187e+07	2.84047e+07
1585neg	PG(32:0)-H	PG	(16:0/16:0)	(16:0)	(16:0)			721.503	C38 H74 O10 N0 P1	12.3441	1.99046	1.19046	0.282496	PG(16:0/16:0)-H	2.85241e+08	2.82787e+08	1.31659e+08	3.08072e+08	2.4569e+08	2.43254e+08	2.54822e+08	1.15831e+08	2.64549e+08	1.6058e+08	2.22868e+08	2.38601e+08	2.45161e+08	1.26025e+08	2.3794e+08
1587neg	PG(32:1)-H	PG	(16:0/16:1)	(16:0)	(16:1)			719.487	C38 H72 O10 N0 P1	10.4127	0.168415	0.569911	0.0692093	PG(16:0/16:1)-H	2.39732e+06	1.57259e+06	1.85542e+06	1.16475e+06	2.14225e+06	861798	2.26942e+06	2.46477e+06	4.94372e+06	4.37684e+06	1.97713e+06	1.50442e+06	2.44939e+06	2.03703e+06	2.08664e+06
1588neg	PG(32:1)-H	PG	(16:0/16:1)	(16:0)	(16:1)			719.487	C38 H72 O10 N0 P1	11.2836	0.211407	0.867691	0.250043	PG(16:0/16:1)-H	3.50147e+07	5.52557e+07	4.59277e+07	3.15659e+07	3.03163e+07	5.08253e+07	4.55666e+07	4.72669e+07	5.07561e+07	5.10961e+07	5.63991e+07	3.5775e+07	5.4912e+07	6.07703e+07	4.18151e+07
1590neg	PG(32:2)-H	PG	(16:1/16:1)	(16:1)	(16:1)			717.471	C38 H70 O10 N0 P1	10.23	0.261988	0.718522	0.317221	PG(16:1/16:1)-H	7.15587e+06	1.31326e+06	6.61791e+06	2.92062e+06	2.47848e+06	1.96137e+06	3.67554e+06	7.54655e+06	3.79508e+06	3.84095e+06	3.61666e+06	8.76647e+06	5.10429e+06	3.36021e+06	6.21171e+06
1591neg	PG(33:1)-H	PG	(17:1/16:0)	(17:1)	(16:0)			733.503	C39 H74 O10 N0 P1	11.8762	0.34319	0.775319	0.0278128	PG(17:1/16:0)-H	2.67658e+07	2.9853e+07	2.6686e+07	2.7405e+07	3.01616e+07	3.05645e+07	4.48114e+07	3.95446e+07	3.93913e+07	4.26046e+07	2.89954e+07	2.57694e+07	3.08432e+07	3.21064e+07	3.39831e+07
1593neg	PG(34:1)-H	PG	(16:0/18:1)	(16:0)	(18:1)			747.518	C40 H76 O10 N0 P1	11.5775	0.486818	0.693244	0.0907164	PG(16:0/18:1)-H	3.91012e+07	2.87716e+07	2.39324e+07	1.39465e+07	2.16358e+07	2.52984e+07	3.78674e+07	3.48047e+07	5.53715e+07	4.3615e+07	2.81528e+07	2.04371e+07	2.8346e+07	2.7243e+07	2.13475e+07
1594neg	PG(34:1)-H	PG	(16:0/18:1)	(16:0)	(18:1)			747.518	C40 H76 O10 N0 P1	12.4419	10.5153	0.958476	0.50302	PG(16:0/18:1)-H	1.04268e+10	9.97264e+09	9.74709e+09	1.03065e+10	1.21471e+10	8.79451e+09	1.04628e+10	1.20435e+10	1.03189e+10	1.20021e+10	9.80586e+09	9.42123e+09	1.10919e+10	1.02565e+10	1.09361e+10
1596neg	PG(34:2)-H	PG	(16:1/18:1)	(16:1)	(18:1)			745.503	C40 H74 O10 N0 P1	11.4536	1.54315	0.511893	0.00965742	PG(16:1/18:1)-H	5.75568e+07	5.15473e+07	4.62896e+07	5.32484e+07	4.1865e+07	9.72123e+07	1.20828e+08	1.21448e+08	9.98666e+07	1.79167e+08	7.70688e+07	8.09033e+07	1.131e+08	7.82016e+07	1.18807e+08
1595neg	PG(34:2)-H	PG	(16:1/18:1)	(16:1)	(18:1)			745.503	C40 H74 O10 N0 P1	10.628	0.146118	0.737718	0.0620359	PG(16:1/18:1)-H	8.36346e+06	1.79324e+07	1.46955e+07	1.03216e+07	9.22367e+06	9.07111e+06	1.74287e+07	1.77551e+07	1.3203e+07	1.96377e+07	1.29941e+07	1.33369e+07	1.43271e+07	1.42064e+07	1.48512e+07
1597neg	PG(34:2)-H	PG	(16:0/18:2)	(16:0)	(18:2)			745.503	C40 H74 O10 N0 P1	12.016	0.28117	0.694579	0.222122	PG(16:0/18:2)-H	6.1141e+06	6.14751e+06	4.60166e+06	7.44129e+06	3.05695e+06	5.84499e+06	3.21509e+06	1.49018e+07	6.45944e+06	1.14135e+07	6.09712e+06	5.72115e+06	6.43938e+06	1.02472e+07	6.82072e+06
1598neg	PG(34:2)-H	PG	(16:1/18:1)	(16:1)	(18:1)			745.503	C40 H74 O10 N0 P1	12.4033	0.905514	1.4713	0.0617964	PG(16:1/18:1)-H	2.03494e+07	2.57705e+07	2.78147e+07	2.69649e+07	1.58415e+07	2.23896e+07	2.14743e+07	1.52946e+07	2.61845e+07	1.52535e+07	1.06873e+07	5.66873e+06	2.38192e+07	2.4321e+07	1.92005e+07
1599neg	PG(35:2)-H	PG	(17:1/18:1)	(17:1)	(18:1)			759.518	C41 H76 O10 N0 P1	11.1675	0.258615	0.659907	0.0315182	PG(17:1/18:1)-H	6.26026e+06	5.56184e+06	4.89945e+06	4.83949e+06	4.16386e+06	3.75048e+06	1.00851e+07	8.2362e+06	6.72268e+06	9.74333e+06	4.35284e+06	5.52576e+06	6.34432e+06	6.5841e+06	6.45243e+06
1600neg	PG(35:2)-H	PG	(17:1/18:1)	(17:1)	(18:1)			759.518	C41 H76 O10 N0 P1	12.02	0.427488	0.931524	0.391905	PG(17:1/18:1)-H	1.96337e+07	2.37344e+07	2.0904e+07	1.86485e+07	2.06505e+07	2.15899e+07	2.46181e+07	2.13986e+07	2.5727e+07	2.64647e+07	1.90681e+07	1.70851e+07	2.21585e+07	2.3627e+07	2.58586e+07
1601neg	PG(36:1)-H	PG	(18:0/18:1)	(18:0)	(18:1)			775.549	C42 H80 O10 N0 P1	12.724	0.587315	0.530214	0.0148126	PG(18:0/18:1)-H	1.17321e+07	8.97072e+06	9.53481e+06	1.10719e+07	1.03304e+07	7.86231e+06	2.60814e+07	2.40824e+07	2.36591e+07	1.82662e+07	1.07036e+07	9.43034e+06	1.65999e+07	1.04448e+07	2.37233e+07
1602neg	PG(36:1)-H	PG	(18:0/18:1)	(18:0)	(18:1)			775.549	C42 H80 O10 N0 P1	13.6083	1.19622	0.903295	0.121183	PG(18:0/18:1)-H	2.35387e+08	2.29743e+08	2.25538e+08	2.04164e+08	2.2109e+08	2.22155e+08	2.61852e+08	2.54169e+08	2.91026e+08	2.57938e+08	2.13259e+08	2.03086e+08	2.64723e+08	2.34939e+08	2.53969e+08
1603neg	PG(36:2)-H	PG	(18:1/18:1)	(18:1)	(18:1)			773.534	C42 H78 O10 N0 P1	11.732	0.727284	0.715378	0.10792	PG(18:1/18:1)-H	9.35748e+07	6.33094e+07	5.94361e+07	6.73423e+07	5.11491e+07	7.62684e+07	9.74266e+07	1.23527e+08	6.86189e+07	1.43989e+08	4.88421e+07	9.22298e+07	9.90848e+07	1.05175e+08	1.02866e+08
1605neg	PG(36:2)-H	PG	(18:1/18:1)	(18:1)	(18:1)			773.534	C42 H78 O10 N0 P1	12.5264	1.01553	1.165	0.703936	PG(18:1/18:1)-H	1.14616e+08	3.76677e+08	8.76291e+07	6.77624e+07	8.46422e+07	8.19657e+07	1.06406e+08	1.42013e+08	1.2847e+08	1.10092e+08	1.15058e+08	9.60656e+07	7.18506e+07	9.87418e+07	1.43349e+08
1607neg	PG(36:2)-H	PG	(18:0/18:2)	(18:0)	(18:2)			773.534	C42 H78 O10 N0 P1	12.7401	2.89633	2.05128	0.129136	PG(18:0/18:2)-H	1.72494e+07	2.6674e+08	2.5004e+08	2.44414e+08	2.61084e+08	2.39509e+08	2.87961e+08	2.08136e+07	2.16232e+07	2.42028e+07	2.53924e+08	1.50039e+07	2.58303e+08	2.9933e+08	2.8141e+08
1608neg	PG(36:3)-H	PG	(18:1/18:2)	(18:1)	(18:2)			771.518	C42 H76 O10 N0 P1	11.6936	0.299921	0.899017	0.315093	PG(18:1/18:2)-H	2.18407e+07	3.00884e+07	2.2479e+07	2.98271e+07	1.68604e+07	2.14325e+07	2.59993e+07	2.68615e+07	3.02576e+07	2.97623e+07	2.41825e+07	2.14745e+07	2.35604e+07	2.50387e+07	2.66131e+07
1610neg	PG(36:4)-H	PG	(18:2/18:2)	(18:2)	(18:2)			769.503	C42 H74 O10 N0 P1	10.8111	0.0886433	1.0494	0.89778	PG(18:2/18:2)-H	1.28091e+06	316212	3.04775e+06	535521	2.17789e+06	2.64803e+06	888250	1.78422e+06	615230	3.2437e+06	1.63299e+06	1.37088e+06	966759	1.15858e+06	1.00167e+06
1611neg	PG(36:4)-H	PG	(16:0/20:4)	(16:0)	(20:4)			769.503	C42 H74 O10 N0 P1	11.4029	0.303019	0.737151	0.00739928	PG(16:0/20:4)-H	1.34187e+07	1.4079e+07	1.27095e+07	1.24659e+07	1.40155e+07	1.42811e+07	2.16345e+07	2.02459e+07	1.87865e+07	2.07792e+07	1.56362e+07	1.2759e+07	1.33773e+07	1.69814e+07	1.6512e+07
1612neg	PG(36:5)-H	PG	(16:0/20:5)	(16:0)	(20:5)			767.487	C42 H72 O10 N0 P1	10.6099	0.241228	0.523304	7.49678e-06	PG(16:0/20:5)-H	1.29272e+06	1.02754e+06	970591	1.51004e+06	1.25475e+06	1.26543e+06	2.39653e+06	2.41196e+06	2.54118e+06	2.40944e+06	1.81824e+06	2.41277e+06	2.13595e+06	1.7632e+06	2.069e+06
1613neg	PG(36:6)-H	PG	(14:0/22:6)	(14:0)	(22:6)			765.471	C42 H70 O10 N0 P1	8.91791	0.212009	0.631784	0.0266531	PG(14:0/22:6)-H	4.95431e+06	3.30148e+06	3.73137e+06	3.68457e+06	2.05875e+06	952784	6.24384e+06	5.91773e+06	3.96488e+06	5.05514e+06	4.28204e+06	4.10858e+06	4.54811e+06	3.93437e+06	4.91793e+06
1614neg	PG(38:2)-H	PG	(20:1/18:1)	(20:1)	(18:1)			801.565	C44 H82 O10 N0 P1	13.685	0.142598	1.20911	0.489891	PG(20:1/18:1)-H	592291	1.09957e+06	674738	1.79083e+06	1.11208e+06	984869	313042	508235	658577	958364	1.38179e+06	1.35271e+06	1.13464e+06	1.44911e+06	1.87375e+06
1615neg	PG(38:3)-H	PG	(18:1/20:2)	(18:1)	(20:2)			799.549	C44 H80 O10 N0 P1	11.9265	0.522764	0.519282	0.0224606	PG(18:1/20:2)-H	5.79343e+06	5.75082e+06	4.39745e+06	6.66433e+06	8.44776e+06	7.00859e+06	2.02964e+07	9.69637e+06	1.64353e+07	1.15835e+07	8.43378e+06	6.85273e+06	8.71662e+06	1.25382e+07	1.57854e+07
1616neg	PG(38:3)-H	PG	(18:1/20:2)	(18:1)	(20:2)			799.549	C44 H80 O10 N0 P1	12.188	0.300561	0.448413	0.0737899	PG(18:1/20:2)-H	1.61821e+06	5.52247e+06	1.91828e+06	2.68843e+06	775469	1.17056e+06	7.20052e+06	3.26084e+06	4.14809e+06	1.01072e+07	2.13629e+06	3.68453e+06	4.81463e+06	3.35398e+06	2.47063e+06
1617neg	PG(38:4)-H	PG	(18:1/20:3)	(18:1)	(20:3)			797.534	C44 H78 O10 N0 P1	11.2574	0.330841	0.663179	0.0264833	PG(18:1/20:3)-H	1.10533e+07	1.08094e+07	9.67683e+06	7.87802e+06	7.62261e+06	8.34576e+06	1.58311e+07	1.03065e+07	1.97608e+07	1.68435e+07	1.13823e+07	9.39144e+06	1.04029e+07	9.40932e+06	1.40059e+07
1619neg	PG(38:5)-H	PG	(16:0/22:5)	(16:0)	(22:5)			795.518	C44 H76 O10 N0 P1	10.6306	0.107131	0.781107	0.219626	PG(16:0/22:5)-H	7.07498e+06	1.29925e+07	5.29346e+06	1.16554e+07	6.76432e+06	9.69168e+06	1.60427e+07	8.04304e+06	1.54286e+07	7.89877e+06	1.09628e+07	1.00813e+07	7.52942e+06	5.59856e+06	1.16476e+07
1620neg	PG(38:5)-H	PG	(18:1/20:4)	(18:1)	(20:4)			795.518	C44 H76 O10 N0 P1	10.9592	0.367191	0.515964	0.0852048	PG(18:1/20:4)-H	6.94861e+06	8.22448e+06	454015	3.70425e+06	5.48441e+06	4.26219e+06	1.69702e+07	1.20258e+07	1.06882e+07	1.82197e+06	8.35108e+06	6.49929e+06	7.30841e+06	8.81315e+06	7.09098e+06
1621neg	PG(38:6)-H	PG	(16:0/22:6)	(16:0)	(22:6)			793.503	C44 H74 O10 N0 P1	10.2392	0.553183	0.764923	0.041216	PG(16:0/22:6)-H	9.22401e+07	9.50762e+07	8.75918e+07	8.35366e+07	7.05358e+07	7.60044e+07	1.07756e+08	1.16617e+08	1.20638e+08	1.48381e+08	9.23416e+07	7.44429e+07	8.25573e+07	8.79325e+07	1.08617e+08
1625neg	PG(38:7)-H	PG	(16:1/22:6)	(16:1)	(22:6)			791.487	C44 H72 O10 N0 P1	9.13983	0.605494	0.748212	0.0804026	PG(16:1/22:6)-H	1.40576e+08	1.47169e+08	4.22562e+07	1.5297e+08	9.66483e+07	1.33984e+08	1.7662e+08	1.75241e+08	1.70242e+08	1.81193e+08	1.15201e+08	1.35249e+08	1.50226e+08	1.21949e+08	1.61971e+08
1627neg	PG(39:6)-H	PG	(17:0/22:6)	(17:0)	(22:6)			807.518	C45 H76 O10 N0 P1	10.8567	0.200248	0.835213	0.479348	PG(17:0/22:6)-H	4.7666e+06	4.83229e+06	4.08359e+06	2.29184e+06	4.68279e+06	3.97308e+06	7.32528e+06	2.17837e+06	5.68537e+06	8.10537e+06	3.86165e+06	2.33368e+06	4.47032e+06	2.99419e+06	5.97681e+06
1629pos	PG(39:7)+NH4	PG	(17:1/22:6)	(17:1)	(22:6)			824.544	C45 H79 O10 N1 P1	9.80205	0.0569717	0.917765	0.719454	PG(17:1/22:6)+NH4	4.33e+06	3.49296e+06	3.56911e+06	3.70723e+06	2.89392e+06	3.11888e+06	365241	5.99725e+06	4.94828e+06	5.21548e+06	3.34827e+06	3.12929e+06	5.76979e+06	3.76551e+06	4.67278e+06
1628neg	PG(39:7)-H	PG	(17:1/22:6)	(17:1)	(22:6)			805.503	C45 H74 O10 N0 P1	9.80205	0.221185	0.801244	0.0810866	PG(17:1/22:6)-H	1.65893e+07	1.71909e+07	1.53984e+07	1.3992e+07	1.10019e+07	1.45252e+07	1.90999e+07	2.22111e+07	2.24844e+07	1.86028e+07	1.6883e+07	1.14186e+07	1.86932e+07	1.91403e+07	1.99046e+07
1630neg	PG(40:5)-H	PG	(18:0/22:5)	(18:0)	(22:5)			823.549	C46 H80 O10 N0 P1	11.777	0.222886	0.66481	0.0123718	PG(18:0/22:5)-H	3.63336e+06	2.62598e+06	3.78874e+06	3.1661e+06	2.76827e+06	3.37983e+06	5.60796e+06	4.86657e+06	5.91143e+06	5.99277e+06	3.6168e+06	3.12898e+06	3.88715e+06	5.12448e+06	4.96707e+06
1632pos	PG(40:6)+NH4	PG	(18:1/22:5)	(18:1)	(22:5)			840.575	C46 H83 O10 N1 P1	10.7882	0.0756885	0.74102	0.440077	PG(18:1/22:5)+NH4	7.14951e+06	3.7265e+06	2.89801e+06	2.66095e+06	5.04662e+06	6.26632e+06	1.21788e+07	3.47238e+06	2.59192e+06	1.16224e+07	1.90236e+06	5.67776e+06	7.76015e+06	6.06305e+06	6.07531e+06
1634neg	PG(40:6)-H	PG	(18:1/22:5)	(18:1)	(22:5)			821.534	C46 H78 O10 N0 P1	11.438	1.08283	0.654129	0.00309204	PG(18:1/22:5)-H	6.29362e+07	6.03272e+07	5.60834e+07	5.5791e+07	7.2897e+07	5.5213e+07	1.26526e+08	8.89031e+07	8.30382e+07	1.02202e+08	7.88544e+07	7.57913e+07	7.20541e+07	7.19511e+07	7.44697e+07
1631neg	PG(40:6)-H	PG	(18:1/22:5)	(18:1)	(22:5)			821.534	C46 H78 O10 N0 P1	10.7882	0.251687	0.749885	0.00995928	PG(18:1/22:5)-H	1.64473e+07	1.90998e+07	1.59568e+07	1.94175e+07	1.66637e+07	1.55197e+07	2.67671e+07	2.46433e+07	2.32012e+07	2.69168e+07	1.88912e+07	1.70747e+07	2.05163e+07	2.51983e+07	2.21946e+07
1633neg	PG(40:6)-H	PG	(18:1/22:5)	(18:1)	(22:5)			821.534	C46 H78 O10 N0 P1	11.1739	0.451713	0.707792	0.0117321	PG(18:1/22:5)-H	1.96011e+07	2.16126e+07	1.87579e+07	1.83782e+07	1.89867e+07	2.1882e+07	3.14336e+07	2.92409e+07	3.07536e+07	3.60031e+07	2.20357e+07	1.89702e+07	2.09931e+07	2.6179e+07	2.58672e+07
1635neg	PG(40:6)-H	PG	(18:0/22:6)	(18:0)	(22:6)			821.534	C46 H78 O10 N0 P1	12.2542	0.0662399	0.782151	0.153257	PG(18:0/22:6)-H	3.10694e+06	2.05063e+06	2.97227e+06	2.69196e+06	3.34918e+06	2.73189e+06	5.11642e+06	4.68911e+06	2.57821e+06	4.03105e+06	2.53739e+06	2.65856e+06	3.05899e+06	4.48528e+06	2.06364e+06
1639pos	PG(40:7)+H	PG	(18:1/22:6)	(18:1)	(22:6)			821.533	C46 H78 O10 N0 P1	10.4184	0.145403	0.686252	0.413772	PG(18:1/22:6)+H	4.31849e+06	6.36649e+07	1.86406e+07	5.35713e+07	4.48228e+07	4.45842e+07	9.16947e+06	9.32949e+07	195494	1.14435e+08	5.95142e+07	5.79653e+07	6.86335e+07	7.50839e+07	7.84024e+07
1642pos	PG(40:7)+H	PG	(18:1/22:6)	(18:1)	(22:6)			821.533	C46 H78 O10 N0 P1	10.6239	0.050888	0.641018	0.123443	PG(18:1/22:6)+H	2.05801e+06	3.04981e+06	1.05179e+06	2.40024e+06	1.63726e+06	2.38181e+06	4.33084e+06	3.04527e+06	5.78399e+06	2.53331e+06	2.59039e+06	1.33954e+06	2.76983e+06	2.16147e+06	2.33571e+06
1637pos	PG(40:7)+Na	PG	(18:1/22:6)	(18:1)	(22:6)			843.515	C46 H77 O10 N0 P1 Na1	10.4184	0.102177	0.702219	0.0379708	PG(18:1/22:6)+Na	2.22215e+07	2.26483e+07	4.30923e+06	1.80454e+07	2.10257e+07	1.98818e+07	2.45514e+07	2.45459e+07	2.57513e+07	3.28668e+07	2.29505e+07	2.332e+07	2.24891e+07	2.44142e+07	1.88593e+07
1638neg	PG(40:7)-H	PG	(18:1/22:6)	(18:1)	(22:6)			819.518	C46 H76 O10 N0 P1	10.4184	2.13908	0.709014	0.00467681	PG(18:1/22:6)-H	5.20565e+08	5.10821e+08	4.88601e+08	4.2355e+08	4.55899e+08	4.26889e+08	7.19404e+08	6.93129e+08	6.88564e+08	8.40369e+08	5.44555e+08	5.00255e+08	5.85257e+08	5.85377e+08	5.99439e+08
1636neg	PG(40:7)-H	PG	(22:5/18:2)	(22:5)	(18:2)			819.518	C46 H76 O10 N0 P1	9.502	0.142597	0.9181	0.768373	PG(22:5/18:2)-H	1.7349e+06	2.09031e+06	2.54965e+06	1.48185e+06	1.49517e+06	5.34322e+06	3.86937e+06	1.85066e+06	2.99969e+06	3.67955e+06	1.68926e+06	1.91746e+06	2.28268e+06	1.83264e+06	1.44887e+06
1645pos	PG(40:8)+NH4	PG	(18:2/22:6)	(18:2)	(22:6)			836.544	C46 H79 O10 N1 P1	9.4713	0.188037	0.594618	0.0121324	PG(18:2/22:6)+NH4	1.80707e+07	1.91258e+07	2.04253e+07	1.54124e+07	1.04643e+07	1.24596e+07	3.45485e+07	2.30692e+07	2.41023e+07	3.84946e+07	1.84022e+07	2.27611e+07	2.17614e+07	2.21369e+07	1.3101e+07
1647pos	PG(40:8)+NH4	PG	(18:2/22:6)	(18:2)	(22:6)			836.544	C46 H79 O10 N1 P1	9.636	0.168683	0.583623	0.0577423	PG(18:2/22:6)+NH4	2.54374e+07	7.50572e+06	2.04675e+07	8.26806e+06	2.04697e+07	2.10638e+07	4.33307e+07	3.50879e+07	1.11e+07	3.87333e+07	2.59606e+07	2.2635e+07	2.60753e+07	2.6618e+07	3.00507e+07
1644neg	PG(40:8)-H	PG	(18:2/22:6)	(18:2)	(22:6)			817.503	C46 H74 O10 N0 P1	9.4713	0.878389	0.683014	0.00840007	PG(18:2/22:6)-H	6.16666e+07	6.52206e+07	5.83787e+07	5.15349e+07	5.25464e+07	5.18186e+07	1.02556e+08	8.71513e+07	9.01214e+07	9.95231e+07	6.22353e+07	5.79131e+07	7.26182e+07	7.29847e+07	7.41972e+07
1648neg	PG(40:8)-H	PG	(40:8)	(40:8)				817.503	C46 H74 O10 N0 P1	11.2447	0.591916	1.58069	0.19088	PG(40:8)-H	570474	2.06239e+07	2.18998e+07	1.96351e+07	7.04578e+06	1.64808e+07	6.14514e+06	5.67555e+06	1.02236e+07	9.86404e+06	1.45512e+07	8.10883e+06	1.78544e+07	2.15469e+07	2.08477e+07
1649neg	PG(40:9)-H	PG	(18:3/22:6)	(18:3)	(22:6)			815.487	C46 H72 O10 N0 P1	8.59253	0.202595	1.2091	0.552344	PG(18:3/22:6)-H	4.31788e+06	1.96314e+06	2.40981e+06	1.15116e+06	1.18187e+06	2.4151e+06	3.78929e+06	921691	1.76357e+06	1.80714e+06	1.67912e+06	1.15401e+06	1.5254e+06	1.51288e+06	1.60918e+06
1651neg	PG(41:7)-H	PG	(19:1/22:6)	(19:1)	(22:6)			833.534	C47 H78 O10 N0 P1	10.9506	0.576885	0.598768	0.0116013	PG(19:1/22:6)-H	1.49405e+07	1.07576e+07	1.30274e+07	1.22379e+07	1.24301e+07	1.31382e+07	2.5338e+07	2.31926e+07	2.33198e+07	2.94379e+07	1.226e+07	1.42671e+07	1.76825e+07	1.7418e+07	1.69879e+07
1654pos	PG(42:10)+NH4	PG	(20:4/22:6)	(20:4)	(22:6)			860.544	C48 H79 O10 N1 P1	9.3111	0.115438	0.591181	0.167207	PG(20:4/22:6)+NH4	7.57061e+06	7.24436e+06	5.32981e+06	4.82266e+06	1.00196e+07	9.15219e+06	1.61823e+07	2.28981e+07	1.50715e+07	1.51603e+07	2.10252e+06	3.24806e+06	1.56945e+07	8.99747e+06	1.25419e+07
1652neg	PG(42:10)-H	PG	(20:4/22:6)	(20:4)	(22:6)			841.503	C48 H74 O10 N0 P1	9.06264	0.204895	0.9065	0.631339	PG(20:4/22:6)-H	7.13024e+06	6.13653e+06	1.21438e+07	5.30822e+06	3.74157e+06	6.96709e+06	6.22321e+06	8.92762e+06	1.0053e+07	8.87447e+06	4.43857e+06	7.18357e+06	8.59025e+06	9.23223e+06	8.85884e+06
1653neg	PG(42:10)-H	PG	(20:4/22:6)	(20:4)	(22:6)			841.503	C48 H74 O10 N0 P1	9.3111	0.481058	0.686906	0.0790496	PG(20:4/22:6)-H	3.72748e+07	3.87918e+07	3.9901e+07	2.6175e+07	1.83845e+07	2.43177e+07	6.48011e+07	6.27715e+07	3.91961e+07	3.7944e+07	3.54907e+07	2.88943e+07	3.78161e+07	4.11165e+07	4.26955e+07
1656pos	PG(42:11)+NH4	PG	(20:5/22:6)	(20:5)	(22:6)			858.528	C48 H77 O10 N1 P1	8.42577	0.0586711	0.683489	0.0445125	PG(20:5/22:6)+NH4	4.44471e+06	3.84872e+06	4.44082e+06	2.53851e+06	3.34468e+06	2.45569e+06	6.63921e+06	4.43116e+06	6.40306e+06	5.92167e+06	4.7454e+06	2.6912e+06	4.58186e+06	3.96822e+06	3.40074e+06
1655neg	PG(42:11)-H	PG	(20:5/22:6)	(20:5)	(22:6)			839.487	C48 H72 O10 N0 P1	8.42577	0.164987	0.790009	0.172852	PG(20:5/22:6)-H	1.23647e+07	1.26485e+07	1.2702e+07	8.32221e+06	1.02577e+07	8.89976e+06	1.4534e+07	1.39814e+07	1.82217e+07	1.85621e+07	8.72055e+06	8.5045e+06	9.34906e+06	1.5043e+07	1.47367e+07
1657neg	PG(42:7)-H	PG	(20:1/22:6)	(20:1)	(22:6)			847.549	C48 H80 O10 N0 P1	11.5255	0.528116	0.64024	0.0343282	PG(20:1/22:6)-H	2.75316e+07	1.98275e+07	20446118	2.04084e+07	2.43215e+07	1.59295e+07	3.33794e+07	4.32039e+07	4.28461e+07	4.20904e+07	1.93805e+07	1.97506e+07	2.57547e+07	3.1715e+07	1.6057e+07
1658neg	PG(42:7)-H	PG	(20:1/22:6)	(20:1)	(22:6)			847.549	C48 H80 O10 N0 P1	11.687	0.441392	0.683497	0.0458973	PG(20:1/22:6)-H	1.82652e+07	1.83171e+07	1.69512e+07	1.57137e+07	1.58403e+07	1.70761e+07	3.02185e+07	2.78436e+07	2.64531e+07	3.48777e+07	1.19158e+07	1.81633e+07	2.08164e+07	2.10871e+07	1.83107e+07
1660pos	PG(42:8)+NH4	PG	(20:2/22:6)	(20:2)	(22:6)			864.575	C48 H83 O10 N1 P1	10.6461	0.160503	0.539143	0.0191494	PG(20:2/22:6)+NH4	9.74729e+06	1.01212e+07	6.06511e+06	9.93793e+06	3.43401e+06	9.14455e+06	1.5741e+07	1.56482e+07	1.37315e+07	2.44857e+07	1.19407e+07	8.31788e+06	1.7113e+07	1.17647e+07	1.63104e+07
1659neg	PG(42:8)-H	PG	(20:2/22:6)	(20:2)	(22:6)			845.534	C48 H78 O10 N0 P1	10.6461	0.569554	0.650662	0.0260336	PG(20:2/22:6)-H	2.66697e+07	3.72705e+07	2.27117e+07	2.33697e+07	2.38747e+07	2.51842e+07	5.76544e+07	5.07595e+07	3.57019e+07	3.91792e+07	3.84535e+07	2.27418e+07	4.50332e+07	4.55246e+07	4.53692e+07
1661neg	PG(42:9)-H	PG	(20:3/22:6)	(20:3)	(22:6)			843.518	C48 H76 O10 N0 P1	9.49988	0.700598	0.600923	0.00379973	PG(20:3/22:6)-H	1.8367e+07	1.45857e+07	1.74904e+07	1.6391e+07	1.68021e+07	1.85145e+07	3.61539e+07	2.97826e+07	3.00985e+07	3.48189e+07	1.99831e+07	1.91526e+07	2.33018e+07	2.34198e+07	2.47266e+07
1663neg	PG(42:9)-H	PG	(20:3/22:6)	(20:3)	(22:6)			843.518	C48 H76 O10 N0 P1	9.90692	0.294779	0.743946	0.0219237	PG(20:3/22:6)-H	2.88763e+07	2.51297e+07	2.56308e+07	2.50374e+07	2.40567e+07	1.77124e+07	3.76549e+07	3.2529e+07	3.63269e+07	4.05388e+07	2.50414e+07	2.47555e+07	2.87093e+07	3.06672e+07	3.16227e+07
1665neg	PG(42:9)-H	PG	(20:3/22:6)	(20:3)	(22:6)			843.518	C48 H76 O10 N0 P1	10.1853	0.263684	0.704323	0.00657276	PG(20:3/22:6)-H	1.0139e+07	1.29757e+07	9.57335e+06	9.27314e+06	9.21296e+06	7.76591e+06	1.40137e+07	1.49952e+07	1.63581e+07	1.61771e+07	1.07372e+07	1.14019e+07	1.09773e+07	1.1338e+07	1.22254e+07
1667pos	PG(44:10)+NH4	PG	(22:4/22:6)	(22:4)	(22:6)			888.575	C50 H83 O10 N1 P1	10.2283	0.060607	0.877548	0.26343	PG(22:4/22:6)+NH4	1.1295e+07	9.54355e+06	1.16664e+07	9.89358e+06	9.59984e+06	1.36445e+07	9.93823e+06	1.47708e+07	1.28464e+07	1.65024e+07	1.05724e+07	1.01724e+07	1.10997e+07	1.34442e+07	6.17554e+06
1666neg	PG(44:10)-H	PG	(22:4/22:6)	(22:4)	(22:6)			869.534	C50 H78 O10 N0 P1	10.2283	0.300674	0.796049	0.0397161	PG(22:4/22:6)-H	2.74596e+07	3.00788e+07	2.72908e+07	2.67758e+07	2.25097e+07	2.98308e+07	3.95656e+07	3.61451e+07	3.8366e+07	4.00695e+07	2.72806e+07	2.45221e+07	3.13251e+07	3.33243e+07	3.34413e+07
1672pos	PG(44:11)+H	PG	(22:5/22:6)	(22:5)	(22:6)			869.533	C50 H78 O10 N0 P1	9.40251	0.183284	0.691972	0.26879	PG(22:5/22:6)+H	4.61427e+06	2.77038e+07	2.30548e+07	1.98254e+07	2.75301e+07	2.39882e+07	5.34174e+07	970320	3.79315e+07	3.87015e+07	2.75055e+07	2.45977e+07	3.90517e+07	3.16158e+07	3.3275e+07
1669pos	PG(44:11)+Na	PG	(22:5/22:6)	(22:5)	(22:6)			891.515	C50 H77 O10 N0 P1 Na1	9.40251	0.0329262	0.688065	0.479543	PG(22:5/22:6)+Na	1.34429e+06	5.10304e+06	1.3219e+06	2.09025e+06	788750	494846	4.34912e+06	1.1875e+06	6.54815e+06	1.31545e+06	1.11281e+06	1.68177e+06	2.15027e+06	2.04366e+06	3.24726e+06
1673pos	PG(44:11)+Na	PG	(22:5/22:6)	(22:5)	(22:6)			891.515	C50 H77 O10 N0 P1 Na1	9.84004	0.054806	0.839137	0.218774	PG(22:5/22:6)+Na	6.29377e+06	6.57748e+06	6.67562e+06	5.85232e+06	6.83779e+06	6.04457e+06	1.00587e+07	6.91868e+06	8.94337e+06	9.42478e+06	4.2551e+06	6.01954e+06	3.78953e+06	7.27247e+06	5.83759e+06
1671pos	PG(44:11)+NH4	PG	(22:5/22:6)	(22:5)	(22:6)			886.559	C50 H81 O10 N1 P1	9.40251	0.393076	0.645502	0.00859973	PG(22:5/22:6)+NH4	1.05347e+08	6.99424e+07	8.12354e+07	7.92786e+07	9.92761e+07	8.77805e+07	1.71959e+08	1.50079e+08	1.44332e+08	1.56536e+08	9.0373e+07	9.67263e+07	9.31386e+07	1.37287e+08	1.42308e+08
1675pos	PG(44:11)+NH4	PG	(22:5/22:6)	(22:5)	(22:6)			886.559	C50 H81 O10 N1 P1	9.84004	0.120306	1.11012	0.774486	PG(22:5/22:6)+NH4	3.72027e+07	1.54893e+07	2.76867e+07	3.55628e+07	2.68468e+07	3.32978e+07	5.71018e+07	4.83773e+07	3.79513e+06	2.24313e+06	1.71976e+07	2.99033e+07	3.4875e+07	2.74852e+07	3.65753e+07
1670neg	PG(44:11)-H	PG	(22:5/22:6)	(22:5)	(22:6)			867.518	C50 H76 O10 N0 P1	9.40251	1.6397	0.65064	0.0430807	PG(22:5/22:6)-H	1.79352e+08	1.6854e+08	1.33727e+08	1.22148e+08	1.74285e+08	1.60316e+08	3.34557e+08	2.87169e+08	2.91059e+08	2.61596e+08	1.35905e+08	1.31937e+08	2.05871e+08	2.60908e+08	2.11169e+08
1674neg	PG(44:11)-H	PG	(22:5/22:6)	(22:5)	(22:6)			867.518	C50 H76 O10 N0 P1	9.84004	0.549712	0.80097	0.105724	PG(22:5/22:6)-H	8.8973e+07	8.88847e+07	7.08389e+07	8.60896e+07	7.58967e+07	8.78368e+07	1.14862e+08	1.18344e+08	1.32535e+08	1.17603e+08	7.41473e+07	6.49039e+07	1.06497e+08	1.06739e+08	8.98973e+07
1679pos	PG(44:12)+H	PG	(22:6/22:6)	(22:6)	(22:6)			867.517	C50 H76 O10 N0 P1	9.00276	0.749757	0.596534	0.00389691	PG(22:6/22:6)+H	2.37752e+08	2.08376e+08	1.95965e+08	1.81453e+08	2.01425e+08	2.02729e+08	4.47281e+08	3.47683e+08	3.64604e+08	4.20772e+08	2.53202e+08	2.24513e+08	2.82336e+08	2.78551e+08	2.76428e+08
1677neg	PG(44:12)-H	PG	(22:6/22:6)	(22:6)	(22:6)			865.503	C50 H74 O10 N0 P1	9.00276	3.7257	0.725087	0.0306105	PG(22:6/22:6)-H	2.00976e+09	1.90016e+09	1.7648e+09	1.81064e+09	1.81871e+09	1.70265e+09	3.01279e+09	2.78537e+09	2.86345e+09	3.0851e+09	2.02806e+09	1.40509e+09	2.35327e+09	1.92523e+09	2.23374e+09
1680neg	PG(44:12)-H	PG	(22:6/22:6)	(22:6)	(22:6)			865.503	C50 H74 O10 N0 P1	9.715	0.114993	0.683297	0.00744082	PG(22:6/22:6)-H	1.46392e+06	1.23543e+06	1.00933e+06	1.43977e+06	1.15016e+06	1.16023e+06	2.33675e+06	1.99532e+06	1.55468e+06	2.00837e+06	1.77281e+06	1.24801e+06	1.7251e+06	1.34839e+06	2.04529e+06
1681neg	PG(44:9)-H	PG	(22:3/22:6)	(22:3)	(22:6)			871.549	C50 H80 O10 N0 P1	10.8928	0.103514	0.744908	0.209229	PG(22:3/22:6)-H	1.73699e+06	2.25593e+06	2.37583e+06	3.79021e+06	1.68504e+06	2.52712e+06	4.19074e+06	2.46702e+06	3.16924e+06	5.27727e+06	2.14122e+06	2.04699e+06	2.18715e+06	2.69477e+06	2.76554e+06
1682neg	PG(44:9)-H	PG	(22:3/22:6)	(22:3)	(22:6)			871.549	C50 H80 O10 N0 P1	11.0996	0.296321	0.692483	0.0199215	PG(22:3/22:6)-H	6.72269e+06	6.29191e+06	6.70015e+06	6.22434e+06	6.69054e+06	8.56391e+06	1.26188e+07	1.0077e+07	1.11668e+07	1.18024e+07	7.9669e+06	5.85494e+06	8.54313e+06	8.04386e+06	9.75172e+06
2633neg	phSM(d32:1)+HCOO	phSM	(d32:1)	(d32:1)				735.529	C38 H76 O9 N2 P1	10.4592	0.163518	0.711689	0.0468061	phSM(d32:1)+HCOO	4.77116e+06	3.038e+06	3.10836e+06	4.38942e+06	4.60495e+06	4.44597e+06	7.21995e+06	6.31997e+06	4.88561e+06	7.30276e+06	5.39703e+06	3.10014e+06	3.87962e+06	4.23041e+06	6.18361e+06
2634neg	phSM(d36:1+hO)+HCOO	phSM	(d20:1+hO/16:0)	(d20:1+hO)	(16:0)			807.587	C42 H84 O10 N2 P1	14.6166	0.192848	0.791041	0.0218364	phSM(d20:1+hO/16:0)+HCOO	2.02804e+07	2.01983e+07	1.39324e+07	1.78683e+07	1.56563e+07	2.19964e+07	2.32124e+07	2.52486e+07	2.44922e+07	2.65705e+07	2.15517e+07	1.78961e+07	1.95727e+07	2.43509e+07	2.22655e+07
2635neg	phSM(d36:3)+HCOO	phSM	(d36:3)	(d36:3)				787.561	C42 H80 O9 N2 P1	13.31	0.480934	0.749176	0.0104879	phSM(d36:3)+HCOO	3.85184e+07	3.86899e+07	3.60854e+07	4.27799e+07	4.03293e+07	3.96094e+07	6.77243e+07	4.98783e+07	5.17189e+07	6.05784e+07	4.31909e+07	4.19387e+07	4.80179e+07	4.688e+07	4.19275e+07
2636neg	phSM(d38:3)+HCOO	phSM	(d38:3)	(d38:3)				815.592	C44 H84 O9 N2 P1	14.3864	0.762873	0.729363	0.00102435	phSM(d38:3)+HCOO	7.73741e+07	6.86685e+07	6.41793e+07	6.84013e+07	5.84374e+07	6.30568e+07	9.81848e+07	9.67536e+07	8.87458e+07	1.07125e+08	7.51241e+07	8.26514e+07	8.38648e+07	8.21285e+07	8.03892e+07
2637neg	phSM(d38:4+pO)+HCOO	phSM	(d38:4+pO)	(d38:4+pO)				829.571	C44 H82 O10 N2 P1	13.0523	0.647476	0.838257	0.00485727	phSM(d38:4+pO)+HCOO	2.63871e+08	2.68171e+08	2.60686e+08	2.60259e+08	2.57798e+08	2.57441e+08	3.36774e+08	3.20882e+08	3.18533e+08	3.52863e+08	2.74235e+08	2.67528e+08	2.93859e+08	3.0858e+08	2.91698e+08
2639neg	phSM(d42:4+hO)+HCOO	phSM	(d22:1+hO/20:3)	(d22:1+hO)	(20:3)			885.634	C48 H90 O10 N2 P1	15.5893	0.233744	0.853251	0.0193539	phSM(d22:1+hO/20:3)+HCOO	2.07252e+07	1.98156e+07	1.97232e+07	1.85222e+07	2.06236e+07	1.94293e+07	2.63222e+07	2.26386e+07	2.40875e+07	2.63139e+07	1.97686e+07	2.01472e+07	2.15557e+07	2.22819e+07	2.26398e+07
2640neg	phSM(d42:6+hO)+HCOO	phSM	(d18:1+hO/24:5)	(d18:1+hO)	(24:5)			881.603	C48 H86 O10 N2 P1	13.695	1.17979	1.20962	0.312723	phSM(d18:1+hO/24:5)+HCOO	7.68227e+07	7.65015e+07	7.51316e+07	7.78436e+07	7.84871e+07	7.28375e+07	8.01598e+07	7.41854e+07	8.28822e+07	2.04121e+06	6.9758e+07	6.9294e+07	7.83784e+07	7.02299e+07	7.01156e+07
2642neg	phSM(d44:2)+HCOO	phSM	(d18:2/26:0)	(d18:2)	(26:0)			901.702	C50 H98 O9 N2 P1	18.978	0.0895199	0.827844	0.0057514	phSM(d18:2/26:0)+HCOO	6.46725e+06	7.14929e+06	6.10605e+06	7.44764e+06	6.61582e+06	5.99348e+06	8.87204e+06	7.22629e+06	8.49482e+06	8.54544e+06	7.96964e+06	6.94372e+06	6.77157e+06	8.04022e+06	7.40456e+06
2643neg	phSM(d44:5+hO)+HCOO	phSM	(d20:1+hO/24:4)	(d20:1+hO)	(24:4)			911.65	C50 H92 O10 N2 P1	15.4777	0.392237	0.890165	0.0632113	phSM(d20:1+hO/24:4)+HCOO	3.12601e+07	2.98759e+07	2.88039e+07	2.7378e+07	2.99678e+07	3.35276e+07	3.6411e+07	3.31393e+07	3.62343e+07	3.84204e+07	3.00022e+07	2.89163e+07	3.18208e+07	3.21976e+07	3.20623e+07
1684neg	PI(32:0)-H	PI	(16:0/16:0)	(16:0)	(16:0)			809.519	C41 H78 O13 N0 P1	12.0532	0.686352	0.626904	0.0108429	PI(16:0/16:0)-H	2.13877e+07	2.90362e+07	2.1055e+07	2.26157e+07	2.28311e+07	2.79796e+07	5.71301e+07	4.41424e+07	3.51958e+07	3.57345e+07	3.22643e+07	2.66771e+07	2.61462e+07	3.5564e+07	3.43693e+07
1686neg	PI(32:1)-H	PI	(16:0/16:1)	(16:0)	(16:1)			807.503	C41 H76 O13 N0 P1	11.0139	1.15315	0.585112	0.000515169	PI(16:0/16:1)-H	4.51418e+07	6.13194e+07	4.20045e+07	3.50266e+07	4.72256e+07	4.45707e+07	1.01279e+08	7.98774e+07	8.1016e+07	6.18173e+07	7.64051e+07	7.00941e+07	6.49407e+07	6.57441e+07	6.53764e+07
1687neg	PI(32:2)-H	PI	(18:1/14:1)	(18:1)	(14:1)			805.487	C41 H74 O13 N0 P1	9.793	0.47902	0.60607	0.00128691	PI(18:1/14:1)-H	1.14596e+07	8.77435e+06	1.0741e+07	7.22356e+06	1.06167e+07	7.87628e+06	1.86814e+07	1.28042e+07	1.27697e+07	1.95375e+07	1.41715e+07	1.55751e+07	1.47052e+07	1.07998e+07	1.41497e+07
1688neg	PI(33:1)-H	PI	(17:1/16:0)	(17:1)	(16:0)			821.519	C42 H78 O13 N0 P1	11.4395	1.45328	0.578261	0.00366491	PI(17:1/16:0)-H	8.40179e+07	8.68552e+07	5.56705e+07	5.41273e+07	4.03163e+07	7.62102e+07	1.39696e+08	1.19515e+08	1.1851e+08	1.40079e+08	8.81026e+07	8.09794e+07	9.85014e+07	1.00401e+08	1.00435e+08
1689neg	PI(33:1)-H	PI	(17:1/16:0)	(17:1)	(16:0)			821.519	C42 H78 O13 N0 P1	11.6049	0.796388	0.70809	0.458255	PI(17:1/16:0)-H	8.3714e+07	1.56562e+07	1.32975e+07	1.32209e+07	8.02392e+07	1.33825e+07	6.99087e+07	2.29408e+07	2.06672e+07	2.40841e+07	8.82935e+07	8.4109e+07	1.71553e+07	1.57078e+07	2.81017e+07
1690pos	PI(34:0)+Na	PI	(18:0/16:0)	(18:0)	(16:0)			861.546	C43 H83 O13 N0 P1 Na1	12	0.151759	0.620245	0.0195156	PI(18:0/16:0)+Na	1.20363e+07	1.91289e+07	1.26464e+07	1.40864e+07	1.32112e+07	1.63779e+07	1.42242e+07	2.072e+07	3.53214e+07	2.18991e+07	2.86692e+07	2.02185e+07	2.43351e+07	2.29512e+07	2.19962e+07
1691neg	PI(34:0)-H	PI	(18:0/16:0)	(18:0)	(16:0)			837.55	C43 H82 O13 N0 P1	13.2535	0.79211	0.642726	0.142415	PI(18:0/16:0)-H	3.4697e+07	4.19837e+07	3.47203e+07	3.38312e+07	5.12601e+07	5.85932e+07	1.05611e+08	5.24329e+07	1.14856e+08	3.2975e+07	4.71692e+07	4.38372e+07	5.70468e+07	4.53412e+07	8.66433e+07
1692neg	PI(34:1)-H	PI	(16:0/18:1)	(16:0)	(18:1)			835.534	C43 H80 O13 N0 P1	12.1943	3.56644	0.595581	9.47021e-06	PI(16:0/18:1)-H	4.63177e+08	3.34086e+08	4.04281e+08	3.97353e+08	3.26956e+08	3.7038e+08	7.05108e+08	6.51049e+08	6.87798e+08	6.67625e+08	5.90785e+08	5.53088e+08	3.81246e+08	5.35207e+08	5.49547e+08
1695neg	PI(34:1e)-H	PI	(34:1e)	(34:1e)				821.555	C43 H82 O12 N0 P1	13.6517	0.866384	2.16317	0.0103546	PI(34:1e)-H	2.39894e+07	1.9287e+07	8.50161e+06	2.09591e+07	1.50988e+07	1.63618e+07	2.99491e+06	4.31205e+06	1.16363e+07	3.85039e+06	1.10118e+07	1.43635e+07	1.21376e+07	1.86974e+07	1.59047e+07
1698pos	PI(34:2)+NH4	PI	(16:1/18:1)	(16:1)	(18:1)			852.56	C43 H83 O13 N1 P1	11.1318	0.413357	0.409325	0.000434427	PI(34:2)+NH4	2.33943e+07	3.06462e+07	1.89547e+07	1.71273e+07	2.82359e+07	4.40919e+07	6.5563e+07	8.28977e+07	8.6282e+07	5.22885e+07	6.25792e+07	4.72634e+07	4.78418e+07	5.03315e+07	4.34856e+07
1696neg	PI(34:2)-H	PI	(16:1/18:1)	(16:1)	(18:1)			833.519	C43 H78 O13 N0 P1	11.1318	1.99583	0.54793	0.00487244	PI(16:1/18:1)-H	1.06594e+08	1.18437e+08	9.82893e+07	9.3292e+07	1.0369e+08	1.2504e+08	3.12807e+08	1.60614e+08	1.88447e+08	1.85534e+08	1.82067e+08	1.48313e+08	1.36085e+08	1.48367e+08	1.59303e+08
1699neg	PI(34:2)-H	PI	(16:1/18:1)	(16:1)	(18:1)			833.519	C43 H78 O13 N0 P1	11.2897	1.2486	0.613546	0.00291438	PI(16:1/18:1)-H	7.71931e+07	6.29561e+07	4.90968e+07	6.8227e+07	6.98133e+07	6.98741e+07	1.54502e+08	1.02148e+08	1.08566e+08	9.52808e+07	1.02702e+08	8.4121e+07	8.53662e+07	8.40782e+07	7.96706e+07
1701neg	PI(34:3)-H	PI	(16:1/18:2)	(16:1)	(18:2)			831.503	C43 H76 O13 N0 P1	10.2267	0.151033	0.708892	0.114332	PI(16:1/18:2)-H	5.33158e+06	6.92484e+06	6.10557e+06	5.08406e+06	5.01477e+06	6.94571e+06	7.81013e+06	6.1166e+06	1.4715e+07	8.7544e+06	5.85817e+06	6.692e+06	8.25547e+06	7.99688e+06	6.18384e+06
1702neg	PI(34:3)-H	PI	(16:0/18:3)	(16:0)	(18:3)			831.503	C43 H76 O13 N0 P1	10.8048	0.387717	0.505337	0.0011909	PI(16:0/18:3)-H	2.59549e+06	3.25666e+06	3.15972e+06	2.78813e+06	3.08107e+06	5.56414e+06	7.37867e+06	6.69426e+06	9.29102e+06	6.2997e+06	5.59416e+06	5.20072e+06	4.67622e+06	9.2533e+06	7.8312e+06
1705neg	PI(35:1)-H	PI	(17:0/18:1)	(17:0)	(18:1)			849.55	C44 H82 O13 N0 P1	12.7875	0.675289	0.660858	0.00448093	PI(17:0/18:1)-H	2.54814e+07	3.36481e+07	2.80401e+07	2.7843e+07	3.02021e+07	2.87594e+07	5.48565e+07	3.34319e+07	5.08281e+07	4.96468e+07	3.1663e+07	4.28287e+07	3.57294e+07	3.40981e+07	2.68674e+07
1708pos	PI(36:0)+Na	PI	(18:0/18:0)	(18:0)	(18:0)			889.578	C45 H87 O13 N0 P1 Na1	12.276	0.192727	1.20887	0.427844	PI(18:0/18:0)+Na	2.52391e+07	2.78144e+07	3.58403e+07	1.90531e+07	2.16896e+07	3.54579e+07	1.3897e+07	3.50097e+07	3.49553e+07	2.86495e+07	4.70572e+06	1.93525e+07	1.55227e+07	2.06523e+07	3.29216e+07
1709pos	PI(36:0)+Na	PI	(18:0/18:0)	(18:0)	(18:0)			889.578	C45 H87 O13 N0 P1 Na1	12.7937	0.144694	1.04184	0.937955	PI(18:0/18:0)+Na	6293385	7.55568e+07	2.99876e+07	1.88384e+07	1.02583e+07	2.13481e+07	5.34252e+07	1.73417e+07	5.40054e+07	7.40388e+06	1.49554e+07	8.634e+06	6.97103e+06	1.40279e+07	1.18031e+07
1714pos	PI(36:1)+H	PI	(18:0/18:1)	(18:0)	(18:1)			865.58	C45 H86 O13 N0 P1	13.3921	0.250662	0.849252	0.462924	PI(36:1)+H	8.96128e+07	1.01047e+08	9.01575e+07	1.03163e+08	1.08493e+08	1.50476e+08	1.7867e+08	1.47628e+08	1.49733e+08	1.50579e+08	1.88201e+07	1.11647e+08	1.28256e+08	1.12697e+08	1.26976e+08
1712pos	PI(36:1)+Na	PI	(18:0/18:1)	(18:0)	(18:1)			887.562	C45 H85 O13 N0 P1 Na1	12.325	0.327532	0.95825	0.843283	PI(18:0/18:1)+Na	2.10673e+08	2.39981e+08	4.55411e+08	4.54389e+08	4.87796e+08	5.45855e+08	5.20465e+08	4.8112e+08	2.54856e+08	5.17088e+08	1.79801e+08	5.45082e+08	3.13611e+08	1.85829e+08	4.13134e+08
1713neg	PI(36:1)-H	PI	(18:0/18:1)	(18:0)	(18:1)			863.566	C45 H84 O13 N0 P1	13.3921	2.88754	0.671328	0.00144792	PI(18:0/18:1)-H	4.90189e+08	5.62055e+08	4.64417e+08	5.29919e+08	5.96754e+08	7.47813e+08	1.00821e+09	8.49878e+08	8.814e+08	8.94044e+08	7.4606e+08	6.7181e+08	6.68703e+08	7.06361e+08	7.09433e+08
1716neg	PI(36:1)-H	PI	(18:0/18:1)	(18:0)	(18:1)			863.566	C45 H84 O13 N0 P1	13.6907	0.382779	0.603991	0.00603878	PI(18:0/18:1)-H	6.01883e+06	7.98891e+06	6.3575e+06	3.69911e+06	7.83354e+06	9.66614e+06	1.29437e+07	7.56897e+06	1.43164e+07	1.14493e+07	1.28268e+07	9.7105e+06	1.04144e+07	1.53824e+07	6.94821e+06
1717neg	PI(36:1e)-H	PI	(36:1e)	(36:1e)				849.586	C45 H86 O12 N0 P1	14.962	0.463715	0.999128	0.991779	PI(36:1e)-H	2.00902e+07	1.64968e+07	1.62247e+07	2.14385e+07	1.86852e+07	1.26157e+07	1.44073e+07	1.79256e+07	1.82843e+07	1.90849e+07	1.79498e+07	1.79914e+07	1.56514e+07	1.99437e+07	1.69645e+07
1719pos	PI(36:2)+Na	PI	(18:1/18:1)	(18:1)	(18:1)			885.546	C45 H83 O13 N0 P1 Na1	11.548	0.145608	0.749809	0.486446	PI(18:1/18:1)+Na	5.74069e+07	1.81826e+06	6.67293e+07	5.58976e+07	7.65458e+07	7.51312e+07	1.12565e+08	4.92219e+06	1.3613e+08	7.85133e+07	5.54754e+06	1.0714e+08	6.45444e+07	1.03718e+08	1.06348e+08
1721neg	PI(36:2)-H	PI	(18:1/18:1)	(18:1)	(18:1)			861.55	C45 H82 O13 N0 P1	12.2631	2.87918	0.617709	0.000490758	PI(18:1/18:1)-H	3.52963e+08	3.25387e+08	3.08807e+08	2.76963e+08	3.18177e+08	3.98048e+08	5.76772e+08	4.87561e+08	5.01894e+08	6.98827e+08	4.73146e+08	4.67751e+08	3.9829e+08	3.31498e+08	5.40969e+08
1723neg	PI(36:2)-H	PI	(18:0/18:2)	(18:0)	(18:2)			861.55	C45 H82 O13 N0 P1	12.4671	1.88524	0.679021	0.00103676	PI(18:0/18:2)-H	2.5222e+08	2.40786e+08	2.27309e+08	2.55997e+08	2.8366e+08	3.40174e+08	4.46071e+08	4.31064e+08	4.33549e+08	3.88968e+08	3.42643e+08	3.14255e+08	3.19708e+08	3.26783e+08	2.63913e+08
1725neg	PI(36:2)-H	PI	(18:0/18:2)	(18:0)	(18:2)			861.55	C45 H82 O13 N0 P1	12.8738	0.740858	0.570519	1.85084e-05	PI(18:0/18:2)-H	1.44836e+07	1.68248e+07	1.31145e+07	1.58581e+07	1.37647e+07	1.55274e+07	2.67409e+07	2.44919e+07	3.12201e+07	2.83163e+07	2.45541e+07	2.16797e+07	2.54437e+07	2.52028e+07	2.15704e+07
1728pos	PI(36:3)+H	PI	(18:1/18:2)	(18:1)	(18:2)			861.549	C45 H82 O13 N0 P1	11.4089	0.192069	0.581287	0.269481	PI(36:3)+H	1.5317e+07	5.33343e+06	5.42539e+06	1.06139e+07	1.68189e+07	8.93669e+06	4.12622e+07	8.84763e+06	2.32395e+07	2.61742e+07	4.89055e+06	3.01173e+06	5.41793e+06	9.76064e+06	5.32557e+06
1729pos	PI(36:3)+NH4	PI	(18:1/18:2)	(18:1)	(18:2)			878.575	C45 H85 O13 N1 P1	11.4089	0.60735	0.169205	5.87213e-07	PI(36:3)+NH4	1.31844e+07	4.69839e+06	6.91536e+06	2.34142e+07	1.40199e+07	1.42216e+07	7.20816e+07	5.61992e+07	9.05274e+07	7.18166e+07	8.58306e+07	7.53867e+07	6.65135e+07	3.55275e+07	4.69647e+07
1733pos	PI(36:3)+NH4	PI	(16:0/20:3)	(16:0)	(20:3)			878.575	C45 H85 O13 N1 P1	11.9962	0.35346	0.507755	0.000350892	PI(16:0/20:3)+NH4	3.0992e+07	3.36926e+07	2.83407e+07	2.41993e+07	2.24979e+07	3.54807e+07	7.42216e+07	5.81863e+07	6.78751e+07	5.2376e+07	5.14462e+07	4.095e+07	4.49273e+07	3.86603e+07	4.36661e+07
1727neg	PI(36:3)-H	PI	(18:1/18:2)	(18:1)	(18:2)			859.534	C45 H80 O13 N0 P1	11.4089	1.38411	0.573369	0.000508058	PI(18:1/18:2)-H	5.55297e+07	6.70498e+07	5.06955e+07	4.95096e+07	5.37584e+07	7.48059e+07	1.29259e+08	1.05423e+08	1.15705e+08	9.26032e+07	9.25062e+07	7.7283e+07	7.66775e+07	7.97071e+07	7.92474e+07
1730neg	PI(36:3)-H	PI	(16:0/20:3)	(16:0)	(20:3)			859.534	C45 H80 O13 N0 P1	11.6167	1.46374	0.583612	4.03644e-06	PI(16:0/20:3)-H	6.03913e+07	6.93938e+07	5.52312e+07	5.19794e+07	6.21263e+07	6.83355e+07	1.14081e+08	1.044e+08	1.1368e+08	1.08851e+08	9.98481e+07	8.87667e+07	8.18755e+07	7.97669e+07	7.9501e+07
1732neg	PI(36:3)-H	PI	(16:0/20:3)	(16:0)	(20:3)			859.534	C45 H80 O13 N0 P1	11.9962	1.53278	0.58225	9.08644e-07	PI(16:0/20:3)-H	7.2641e+07	7.99858e+07	6.13189e+07	5.69727e+07	6.32941e+07	7.27961e+07	1.26156e+08	1.15222e+08	1.20789e+08	1.17373e+08	1.14623e+08	1.04864e+08	9.24037e+07	9.44919e+07	9.25843e+07
1736pos	PI(36:4)+NH4	PI	(16:0/20:4)	(16:0)	(20:4)			876.56	C45 H83 O13 N1 P1	11.1309	0.777362	0.548836	1.67919e-05	PI(16:0/20:4)+NH4	1.76414e+08	1.84811e+08	1.4678e+08	1.45897e+08	1.37576e+08	1.93284e+08	3.43397e+08	3.01956e+08	3.30443e+08	3.03436e+08	2.63012e+08	2.52028e+08	2.4132e+08	2.40244e+08	2.29666e+08
1735neg	PI(36:4)-H	PI	(16:0/20:4)	(16:0)	(20:4)			857.519	C45 H78 O13 N0 P1	11.1309	3.63584	0.573299	8.6054e-06	PI(16:0/20:4)-H	3.76442e+08	4.33368e+08	3.38839e+08	3.23627e+08	3.31628e+08	4.10782e+08	6.97908e+08	6.82247e+08	7.15338e+08	6.09502e+08	6.21133e+08	5.36928e+08	4.89528e+08	5.17156e+08	4.95429e+08
1734neg	PI(36:4)-H	PI	(18:1/18:3)	(18:1)	(18:3)			857.519	C45 H78 O13 N0 P1	10.527	0.188682	0.782195	0.0484418	PI(18:1/18:3)-H	8.5828e+06	9.67261e+06	8.68984e+06	7.94876e+06	8.33059e+06	8.69924e+06	1.38764e+07	1.1773e+07	1.21066e+07	1.28149e+07	8.32083e+06	7.49041e+06	9.85989e+06	1.29117e+07	1.00817e+07
1738neg	PI(36:4e)-H	PI	(16:0e/20:4)	(16:0e)	(20:4)			843.539	C45 H80 O12 N0 P1	11.7764	0.374578	0.678485	0.00636213	PI(16:0e/20:4)-H	9.6395e+06	1.13325e+07	9.69985e+06	9.31568e+06	1.02432e+07	1.3272e+07	1.79763e+07	1.61849e+07	1.85954e+07	1.74294e+07	1.31241e+07	1.02846e+07	9.43223e+06	1.33659e+07	1.45336e+07
1742pos	PI(36:5)+H	PI	(16:0/20:5)	(16:0)	(20:5)			857.517	C45 H78 O13 N0 P1	10.304	0.0946033	0.487248	0.01035	PI(16:0/20:5)+H	3.08759e+06	3.00101e+06	1.17597e+06	2.44687e+06	1.56081e+06	1.90092e+06	6.725e+06	4.90537e+06	4.42755e+06	5.13492e+06	1.77995e+06	4.0631e+06	3.1923e+06	2.817e+06	3.88555e+06
1739neg	PI(36:5)-H	PI	(16:1/20:4)	(16:1)	(20:4)			855.503	C45 H76 O13 N0 P1	10.022	0.573063	0.445541	0.000290466	PI(16:1/20:4)-H	5.40131e+06	5.4381e+06	4.68395e+06	4.44049e+06	3.70101e+06	4.89361e+06	1.47433e+07	1.251e+07	1.09902e+07	9.30564e+06	8.60258e+06	7.9467e+06	6.50824e+06	6.76068e+06	7.48523e+06
1740neg	PI(36:5)-H	PI	(16:0/20:5)	(16:0)	(20:5)			855.503	C45 H76 O13 N0 P1	10.304	0.966436	0.554186	9.58545e-06	PI(16:0/20:5)-H	2.15638e+07	2.8804e+07	2.01464e+07	2.12102e+07	2.21994e+07	2.64929e+07	4.57638e+07	4.22282e+07	4.79968e+07	4.16143e+07	4.06882e+07	3.50834e+07	3.42468e+07	3.32209e+07	3.1388e+07
1744neg	PI(37:1)-H	PI	(19:1/18:0)	(19:1)	(18:0)			877.581	C46 H86 O13 N0 P1	13.952	0.266402	0.704994	0.183068	PI(19:1/18:0)-H	4.97652e+06	5.94939e+06	6.81734e+06	5.1179e+06	6.10716e+06	1.18039e+07	1.70218e+07	8.40594e+06	1.19778e+07	6.64284e+06	7.43217e+06	6.35286e+06	8.25834e+06	6.80499e+06	8.29521e+06
1747neg	PI(37:3)-H	PI	(17:0/20:3)	(17:0)	(20:3)			873.55	C46 H82 O13 N0 P1	12.2185	0.446105	0.702556	0.00286233	PI(17:0/20:3)-H	2.26909e+07	2.0858e+07	1.86351e+07	2.70084e+07	2.44871e+07	1.98625e+07	3.71659e+07	3.77461e+07	2.57966e+07	3.04041e+07	3.19276e+07	2.70398e+07	2.15855e+07	2.71974e+07	2.52406e+07
1749neg	PI(37:3)-H	PI	(17:0/20:3)	(17:0)	(20:3)			873.55	C46 H82 O13 N0 P1	12.5926	0.714982	0.632135	0.00747131	PI(17:0/20:3)-H	3.58266e+07	3.7113e+07	2.25573e+07	3.11253e+07	2.36402e+07	4.34518e+07	6.57846e+07	4.139e+07	4.39717e+07	3.94963e+07	6.17288e+07	5.40729e+07	4.3462e+07	4.43779e+07	5.06088e+07
1754pos	PI(37:4)+NH4	PI	(17:0/20:4)	(17:0)	(20:4)			890.575	C46 H85 O13 N1 P1	11.7394	0.209495	0.553672	0.0935806	PI(17:0/20:4)+NH4	1.13893e+07	4.00297e+07	7.22e+06	3.17014e+07	2.63287e+07	4.16233e+07	1.27633e+07	6.70867e+07	7.02312e+07	5.22832e+07	6.07047e+07	2.28266e+07	5.47324e+07	5.70982e+07	5.09601e+07
1753neg	PI(37:4)-H	PI	(17:0/20:4)	(17:0)	(20:4)			871.534	C46 H80 O13 N0 P1	11.7394	1.64735	0.574198	9.92408e-06	PI(17:0/20:4)-H	7.42336e+07	6.32105e+07	7.82078e+07	7.07101e+07	7.84164e+07	9.65665e+07	1.40653e+08	1.36856e+08	1.5447e+08	1.26931e+08	1.27061e+08	1.17488e+08	1.01378e+08	1.10311e+08	1.04239e+08
1751neg	PI(37:4)-H	PI	(17:0/20:4)	(17:0)	(20:4)			871.534	C46 H80 O13 N0 P1	11.5596	0.747439	0.595116	0.00140464	PI(17:0/20:4)-H	2.79821e+07	2.13252e+07	1.53457e+07	1.48872e+07	1.81266e+07	2.25046e+07	3.90902e+07	2.87089e+07	3.59186e+07	4.09448e+07	3.04038e+07	2.68629e+07	2.31424e+07	2.73536e+07	2.42087e+07
1756neg	PI(37:5)-H	PI	(17:1/20:4)	(17:1)	(20:4)			869.519	C46 H78 O13 N0 P1	10.6506	0.538671	0.573068	1.95528e-05	PI(17:1/20:4)-H	7.54653e+06	9.10403e+06	7.36292e+06	7.94138e+06	7.16324e+06	1.05309e+07	1.55579e+07	1.49569e+07	1.65308e+07	1.36511e+07	1.35624e+07	1.23781e+07	1.10007e+07	1.21768e+07	1.15922e+07
1757neg	PI(37:5)-H	PI	(17:0/20:5)	(17:0)	(20:5)			869.519	C46 H78 O13 N0 P1	10.9425	0.481659	0.546232	6.5206e-05	PI(17:0/20:5)-H	5.84078e+06	4.68439e+06	5.29925e+06	5.14861e+06	4.88482e+06	6.8883e+06	1.26858e+07	9.6839e+06	1.01282e+07	1.01969e+07	8.7312e+06	8.52318e+06	7.18205e+06	7.34484e+06	7.14215e+06
1758neg	PI(37:6)-H	PI	(37:6)	(37:6)				867.503	C46 H76 O13 N0 P1	9.39989	1.38941	0.62983	0.0438331	PI(37:6)-H	9.76925e+07	1.13824e+08	1.33727e+08	8.23411e+07	9.54234e+07	1.09475e+08	2.50295e+08	1.92334e+08	2.01382e+08	1.76036e+08	9.46622e+07	8.95031e+07	2.05871e+08	1.37853e+08	1.43161e+08
1759neg	PI(38:1)-H	PI	(18:0/20:1)	(18:0)	(20:1)			891.597	C47 H88 O13 N0 P1	14.4623	0.946645	0.415007	0.00203901	PI(18:0/20:1)-H	6.60957e+06	8.36811e+06	1.94888e+07	2.03808e+07	9.67225e+06	1.54081e+07	4.10806e+07	3.54286e+07	3.34327e+07	3.93069e+07	2.80613e+07	1.52834e+07	2.74399e+07	2.82128e+07	2.78389e+07
1760neg	PI(38:1)-H	PI	(18:0/20:1)	(18:0)	(20:1)			891.597	C47 H88 O13 N0 P1	14.653	0.782578	0.459083	0.00195358	PI(18:0/20:1)-H	2.03519e+07	5.85761e+06	6.86155e+06	8.30753e+06	17836100	7.68212e+06	2.95711e+07	2.33226e+07	2.4369e+07	2.91085e+07	2.17762e+07	1.75711e+07	2.00573e+07	1.08762e+07	1.52199e+07
1761neg	PI(38:2)-H	PI	(18:0/20:2)	(18:0)	(20:2)			889.581	C47 H86 O13 N0 P1	13.5595	0.469606	0.753953	0.0144646	PI(18:0/20:2)-H	7.58115e+07	7.91467e+07	6.60571e+07	6.73525e+07	7.95854e+07	8.61865e+07	1.22545e+08	1.12803e+08	8.72102e+07	1.03854e+08	1.06139e+08	6.97956e+07	9.61281e+07	6.98942e+07	9.7271e+07
1762neg	PI(38:2)-H	PI	(18:0/20:2)	(18:0)	(20:2)			889.581	C47 H86 O13 N0 P1	13.8243	0.361222	0.666344	0.1204	PI(18:0/20:2)-H	1.21242e+07	2.90291e+07	1.18049e+07	1.84442e+07	1.17106e+07	3.13965e+07	1.99858e+07	2.28317e+07	2.02552e+07	4.72624e+07	3.28886e+07	2.86238e+07	1.54517e+07	1.37972e+07	2.24581e+07
1763neg	PI(38:2)-H	PI	(18:0/20:2)	(18:0)	(20:2)			889.581	C47 H86 O13 N0 P1	14.068	0.25995	0.562432	0.00208104	PI(18:0/20:2)-H	1.80171e+06	1.85242e+06	1.84059e+06	2.1662e+06	2.50155e+06	2.67638e+06	5.09603e+06	4.63185e+06	2.76555e+06	3.87826e+06	3.44299e+06	3.01271e+06	2.82941e+06	2.52448e+06	2.48401e+06
1768pos	PI(38:3)+H	PI	(18:0/20:3)	(18:0)	(20:3)			889.58	C47 H86 O13 N0 P1	13.1747	0.119036	0.741109	0.0822983	PI(38:3)+H	4.17047e+07	4.73394e+07	1.1942e+07	5.66008e+07	4.1167e+07	4.87921e+07	4.76849e+07	7.16465e+07	6.13217e+07	4.67544e+07	5.78254e+07	4.87882e+07	4.02052e+07	5.93868e+07	2.83651e+07
1764neg	PI(38:3)-H	PI	(18:0/20:3)	(18:0)	(20:3)			887.566	C47 H84 O13 N0 P1	12.7954	3.25667	0.656086	0.000102036	PI(18:0/20:3)-H	5.29043e+08	5.94332e+08	5.07177e+08	4.91452e+08	5.35251e+08	6.7437e+08	9.76277e+08	8.58903e+08	9.10444e+08	8.48208e+08	7.50535e+08	7.33668e+08	7.075e+08	7.04108e+08	6.9295e+08
1766neg	PI(38:3)-H	PI	(18:0/20:3)	(18:0)	(20:3)			887.566	C47 H84 O13 N0 P1	13.1747	4.60116	0.618907	5.31576e-05	PI(18:0/20:3)-H	7.92819e+08	8.69055e+08	7.0857e+08	6.64005e+08	7.46914e+08	8.84245e+08	1.43596e+09	1.30274e+09	1.30845e+09	1.32797e+09	1.15586e+09	1.00747e+09	9.65906e+08	1.04354e+09	1.01654e+09
1771pos	PI(38:4)+H	PI	(18:1/20:3)	(18:1)	(20:3)			887.564	C47 H84 O13 N0 P1	11.7423	1.2309	0.0403514	0.000154614	PI(18:1/20:3)+H	6.85602e+06	1.66811e+07	2.487e+06	1.38914e+07	1.50449e+07	1.29203e+07	4.00391e+08	1.82274e+08	3.37775e+08	2.94045e+08	3.57923e+08	1.09834e+08	5.64125e+06	7.80924e+06	9.17347e+06
1773pos	PI(38:4)+H	PI	(18:1/20:3)	(18:1)	(20:3)			887.564	C47 H84 O13 N0 P1	12.1008	0.183501	0.966881	0.939755	PI(18:1/20:3)+H	6.80957e+07	1.58275e+07	4.68278e+07	1.7463e+07	2.99482e+06	7.03374e+06	4.6095e+07	2.05198e+07	3.60056e+07	2.9174e+07	2.18176e+07	1.00509e+07	5.09873e+07	5.50449e+07	6.46864e+07
1776pos	PI(38:4)+H	PI	(18:0/20:4)	(18:0)	(20:4)			887.564	C47 H84 O13 N0 P1	12.3146	0.676453	0.593567	0.521784	PI(18:0/20:4)+H	4.23516e+07	1.23665e+08	1.87165e+07	2.13353e+07	5.37702e+08	3.51897e+07	6.29671e+07	8.34782e+07	1.00407e+07	5.30209e+08	5.79039e+07	5.67736e+08	6.01068e+08	2.76105e+08	5.8811e+08
1772pos	PI(38:4)+NH4	PI	(18:1/20:3)	(18:1)	(20:3)			904.591	C47 H87 O13 N1 P1	11.7423	0.251185	1.08673	0.377681	PI(18:1/20:3)+NH4	6.34251e+07	5.03442e+07	5.78071e+07	5.67068e+07	5.99033e+07	7.48054e+07	4.76849e+07	7.16465e+07	6.13217e+07	4.67544e+07	5.78254e+07	4.87882e+07	9.38275e+07	9.05871e+07	9.68065e+07
1775pos	PI(38:4)+NH4	PI	(18:0/20:4)	(18:0)	(20:4)			904.591	C47 H87 O13 N1 P1	12.3146	0.519175	0.930521	0.449357	PI(18:0/20:4)+NH4	9.7467e+08	1.12029e+09	1.02114e+09	9.79583e+08	1.02252e+09	1.18857e+09	1.1764e+09	1.25241e+09	1.31505e+09	1.15296e+09	6.77768e+08	1.20309e+09	1.1114e+09	1.17445e+09	1.18252e+09
1774neg	PI(38:4)-H	PI	(18:0/20:4)	(18:0)	(20:4)			885.55	C47 H82 O13 N0 P1	12.3146	5.27371	0.742142	0.000227087	PI(18:0/20:4)-H	4.42525e+09	4.25254e+09	4.06443e+09	3.85873e+09	4.2505e+09	5.0924e+09	6.17001e+09	6.10752e+09	6.13674e+09	6.18621e+09	5.15602e+09	5.20156e+09	5.33423e+09	5.508e+09	5.21819e+09
1777neg	PI(38:4e)-H	PI	(18:0e/20:4)	(18:0e)	(20:4)			871.571	C47 H84 O12 N0 P1	12.9628	0.509537	0.665519	0.00612006	PI(18:0e/20:4)-H	1.65286e+07	1.88911e+07	1.63423e+07	1.20953e+07	1.88019e+07	2.08629e+07	3.20505e+07	2.0048e+07	3.04083e+07	2.88536e+07	2.45715e+07	1.96191e+07	2.16392e+07	2.26064e+07	2.25942e+07
1778neg	PI(38:4p)-H	PI	(18:0p/20:4)	(18:0p)	(20:4)			869.555	C47 H82 O12 N0 P1	11.8506	0.756377	0.566632	6.27902e-05	PI(18:0p/20:4)-H	1.49257e+07	1.79402e+07	1.25921e+07	1.44848e+07	1.60771e+07	1.8973e+07	3.23848e+07	2.82965e+07	3.16005e+07	2.64668e+07	2.71342e+07	2.1762e+07	2.18747e+07	2.14841e+07	2.05876e+07
1780pos	PI(38:5)+NH4	PI	(18:1/20:4)	(18:1)	(20:4)			902.575	C47 H85 O13 N1 P1	11.2328	0.785354	0.627654	0.107911	PI(18:1/20:4)+NH4	4.50002e+08	5.4154e+08	3.92886e+08	4.01412e+08	3.98554e+08	5.04155e+08	9.41458e+08	8.63803e+08	9.65331e+08	8.44242e+08	4.31879e+06	6.64335e+08	6.23505e+08	6.26519e+08	5.72804e+08
1782pos	PI(38:5)+NH4	PI	(18:0/20:5)	(18:0)	(20:5)			902.575	C47 H85 O13 N1 P1	11.5552	0.718626	0.574759	0.000110333	PI(18:0/20:5)+NH4	1.75968e+08	1.67455e+08	1.34172e+08	1.42005e+08	1.63448e+08	1.9608e+08	3.25504e+08	2.80674e+08	3.18755e+08	3.12954e+08	2.37529e+08	2.28129e+08	2.12686e+08	2.30406e+08	2.28029e+08
1779neg	PI(38:5)-H	PI	(18:1/20:4)	(18:1)	(20:4)			883.534	C47 H80 O13 N0 P1	11.2328	5.17635	0.588669	7.22721e-06	PI(18:1/20:4)-H	8.08729e+08	8.13067e+08	7.22797e+08	7.06783e+08	7.69856e+08	9.10625e+08	1.45339e+09	1.36808e+09	1.51461e+09	1.34169e+09	1.23004e+09	1.13041e+09	1.05957e+09	1.09881e+09	1.10532e+09
1781neg	PI(38:5)-H	PI	(18:0/20:5)	(18:0)	(20:5)			883.534	C47 H80 O13 N0 P1	11.5552	2.69827	0.633759	3.89154e-05	PI(18:0/20:5)-H	3.01718e+08	3.45603e+08	2.71182e+08	2.75582e+08	3.04433e+08	3.45253e+08	5.1548e+08	5.09854e+08	5.4606e+08	4.92639e+08	4.46548e+08	3.98681e+08	3.94985e+08	3.89515e+08	3.93228e+08
1785pos	PI(38:6)+NH4	PI	(18:2/20:4)	(18:2)	(20:4)			900.56	C47 H83 O13 N1 P1	10.4381	0.296078	0.467858	9.14223e-05	PI(18:2/20:4)+NH4	1.07181e+07	1.89416e+07	1.65008e+07	1.40609e+07	1.73464e+07	1.85269e+07	4.13259e+07	3.16777e+07	3.94716e+07	3.78404e+07	3.0432e+07	2.46455e+07	2.53629e+07	2.8002e+07	2.37452e+07
1787pos	PI(38:6)+NH4	PI	(16:0/22:6)	(16:0)	(22:6)			900.56	C47 H83 O13 N1 P1	10.8235	0.40357	0.465712	0.000154919	PI(16:0/22:6)+NH4	2.82064e+07	3.63999e+07	1.6886e+07	2.73473e+07	3.16644e+07	3.71256e+07	7.85744e+07	6.33484e+07	6.92737e+07	7.09051e+07	5.32651e+07	4.60484e+07	3.39097e+07	4.90777e+07	4.78105e+07
1784neg	PI(38:6)-H	PI	(18:2/20:4)	(18:2)	(20:4)			881.519	C47 H78 O13 N0 P1	10.4381	1.32413	0.586617	4.33866e-05	PI(18:2/20:4)-H	5.34769e+07	5.69393e+07	4.69328e+07	4.66646e+07	4.81777e+07	6.15615e+07	1.04064e+08	8.65531e+07	1.00758e+08	8.91713e+07	8.06566e+07	7.36491e+07	6.97002e+07	6.71692e+07	7.09714e+07
1786neg	PI(38:6)-H	PI	(16:0/22:6)	(16:0)	(22:6)			881.519	C47 H78 O13 N0 P1	10.8235	1.69719	0.573818	4.08328e-05	PI(16:0/22:6)-H	7.74883e+07	9.26371e+07	7.19035e+07	6.5592e+07	7.55874e+07	9.40726e+07	1.58878e+08	1.41171e+08	1.51178e+08	1.44777e+08	1.23227e+08	1.12532e+08	1.07152e+08	1.07485e+08	1.07577e+08
1789neg	PI(38:6e)-H	PI	(16:0e/22:6)	(16:0e)	(22:6)			867.539	C47 H80 O12 N0 P1	11.4585	0.378514	0.497877	1.61065e-06	PI(16:0e/22:6)-H	3.21956e+06	2.50704e+06	2.1489e+06	2.55598e+06	1.97693e+06	2.27352e+06	4.96501e+06	5.22365e+06	5.3723e+06	5.11524e+06	4.49541e+06	4.31745e+06	2.48769e+06	4.2538e+06	3.24386e+06
1791pos	PI(39:3)+NH4	PI	(19:0/20:3)	(19:0)	(20:3)			920.622	C48 H91 O13 N1 P1	13.4606	0.142958	0.592483	0.263752	PI(39:3)+NH4	2.88328e+07	6.05309e+06	1.85953e+07	4.12163e+06	7.42309e+06	4.14649e+07	3.16992e+07	1.05048e+07	4.97731e+07	54550.9	4.69374e+07	4.07673e+07	3.63475e+07	3.54985e+07	3.04452e+07
1790neg	PI(39:3)-H	PI	(19:0/20:3)	(19:0)	(20:3)			901.581	C48 H86 O13 N0 P1	13.4606	1.36107	0.611464	0.00227447	PI(19:0/20:3)-H	7.37722e+07	8.26793e+07	6.92642e+07	6.35864e+07	7.17373e+07	9.05731e+07	1.30942e+08	117069362	1.22588e+08	1.70325e+08	1.0813e+08	8.95215e+07	8.50758e+07	8.68819e+07	9.964e+07
1792neg	PI(39:4)-H	PI	(17:0/22:4)	(17:0)	(22:4)			899.566	C48 H84 O13 N0 P1	12.4034	0.719397	0.651378	2.1199e-06	PI(17:0/22:4)-H	2.43189e+07	2.36004e+07	2.22415e+07	2.33035e+07	2.51165e+07	2.39798e+07	3.83252e+07	3.31345e+07	4.11893e+07	3.65443e+07	3.63704e+07	3.32962e+07	3.06188e+07	2.83278e+07	2.2495e+07
1793neg	PI(39:4)-H	PI	(19:0/20:4)	(19:0)	(20:4)			899.566	C48 H84 O13 N0 P1	12.6989	0.421317	0.698032	0.00113492	PI(19:0/20:4)-H	1.48771e+07	1.75072e+07	1.78997e+07	1.37652e+07	1.84485e+07	2.14717e+07	2.37122e+07	2.36624e+07	3.08934e+07	2.43117e+07	2.26719e+07	2.3695e+07	1.98101e+07	1.96892e+07	2.13621e+07
1794neg	PI(39:4)-H	PI	(19:0/20:4)	(19:0)	(20:4)			899.566	C48 H84 O13 N0 P1	12.9064	0.809948	0.582774	0.000364908	PI(19:0/20:4)-H	2.23933e+07	2.31244e+07	2.05278e+07	1.91569e+07	2.09958e+07	2.40325e+07	3.9343e+07	3.98619e+07	4.48699e+07	3.7652e+07	3.77298e+07	2.40103e+07	2.69685e+07	2.69527e+07	2.47547e+07
1795neg	PI(39:5)-H	PI	(19:1/20:4)	(19:1)	(20:4)			897.55	C48 H82 O13 N0 P1	11.7986	1.04476	0.612955	0.000695074	PI(19:1/20:4)-H	4.4415e+07	4.85035e+07	4.29409e+07	4.42302e+07	3.35185e+07	5.19625e+07	8.05227e+07	6.92725e+07	8.74101e+07	7.60888e+07	6.96952e+07	5.02737e+07	6.06808e+07	5.92416e+07	5.89889e+07
1797neg	PI(39:6)-H	PI	(17:0/22:6)	(17:0)	(22:6)			895.534	C48 H80 O13 N0 P1	11.4296	0.747858	0.484851	0.00400358	PI(17:0/22:6)-H	1.26933e+07	1.24964e+07	8.9984e+06	9.15519e+06	1.20166e+07	1.38341e+07	3.43025e+07	3.28773e+07	2.236e+07	1.84666e+07	1.73599e+07	1.73457e+07	1.54756e+07	1.57754e+07	1.62155e+07
1798neg	PI(39:7)-H	PI	(39:7)	(39:7)				893.519	C48 H78 O13 N0 P1	9.83839	0.0396743	0.806678	0.0471172	PI(39:7)-H	4.21435e+06	4.35971e+06	3.56067e+06	3.21507e+06	2.84924e+06	3.45829e+06	5.14182e+06	3.45624e+06	4.84508e+06	5.25252e+06	4.3525e+06	3.79938e+06	3.63492e+06	5.15356e+06	3.56102e+06
1799neg	PI(39:7)-H	PI	(17:1/22:6)	(17:1)	(22:6)			893.519	C48 H78 O13 N0 P1	10.3401	0.325135	0.327443	0.00028771	PI(17:1/22:6)-H	595532	926712	1.25814e+06	619529	1.25421e+06	560907	2.97373e+06	2.43991e+06	2.94094e+06	3.73092e+06	2.26554e+06	1.57548e+06	2.12807e+06	1.5542e+06	1.4843e+06
1800neg	PI(40:2)-H	PI	(18:0/22:2)	(18:0)	(22:2)			917.612	C49 H90 O13 N0 P1	14.7283	0.46425	0.657574	0.0391218	PI(18:0/22:2)-H	6.92005e+06	1.40269e+07	1.0866e+07	7.11812e+06	1.41002e+07	1.36867e+07	2.60791e+07	1.36934e+07	1.58346e+07	1.85743e+07	1.44637e+07	1.28157e+07	1.68635e+07	1.35687e+07	1.65977e+07
1801neg	PI(40:3)-H	PI	(18:0/22:3)	(18:0)	(22:3)			915.597	C49 H88 O13 N0 P1	14.0195	1.08555	0.662731	0.000343714	PI(18:0/22:3)-H	6.22719e+07	6.88659e+07	6.00661e+07	5.12092e+07	6.97314e+07	7.82569e+07	1.14387e+08	9.59707e+07	1.02522e+08	1.06948e+08	8.55976e+07	8.36542e+07	8.18316e+07	8.74265e+07	8.28634e+07
1802neg	PI(40:4)-H	PI	(18:0/22:4)	(18:0)	(22:4)			913.581	C49 H86 O13 N0 P1	13.1402	2.23609	0.553773	0.00290384	PI(18:0/22:4)-H	1.96361e+08	2.5141e+07	1.81622e+08	1.81081e+08	2.04214e+08	2.28828e+08	3.32238e+08	3.14697e+08	3.54014e+08	3.32013e+08	2.66801e+08	2.37174e+08	2.61881e+08	2.43358e+08	2.44493e+08
1805neg	PI(40:4)-H	PI	(20:0/20:4)	(20:0)	(20:4)			913.581	C49 H86 O13 N0 P1	13.4952	0.465269	0.628281	0.0136354	PI(20:0/20:4)-H	1.06861e+07	1.60871e+07	1.03779e+07	1.62447e+07	1.61938e+07	1.88463e+07	2.54041e+07	1.97458e+07	2.9626e+07	2.65006e+07	2.69735e+07	1.25084e+07	1.8442e+07	1.46096e+07	2.0158e+07
1810pos	PI(40:5)+H	PI	(20:1/20:4)	(20:1)	(20:4)			913.58	C49 H86 O13 N0 P1	12.3868	0.104996	0.598039	0.195763	PI(20:1/20:4)+H	1.86945e+07	3.33113e+06	4.17604e+06	1.57721e+07	1.76844e+07	4.9569e+06	1.09982e+07	2.11357e+07	2.69307e+07	2.18545e+07	208311	2.69174e+07	1.00075e+07	1.16914e+07	1.99436e+07
1808neg	PI(40:5)-H	PI	(20:1/20:4)	(20:1)	(20:4)			911.566	C49 H84 O13 N0 P1	12.3868	1.57753	0.705111	0.0005663	PI(20:1/20:4)-H	2.51006e+08	2.68869e+08	1.92618e+08	2.3898e+08	2.42893e+08	3.03962e+08	377947599	3.59998e+08	3.76457e+08	3.91118e+08	3.01648e+08	3.17785e+08	3.39943e+08	3.21508e+08	1.90048e+08
1811neg	PI(40:5)-H	PI	(18:0/22:5)	(18:0)	(22:5)			911.566	C49 H84 O13 N0 P1	12.7927	1.45008	0.629152	4.59986e-05	PI(18:0/22:5)-H	8.10751e+07	8.73751e+07	7.69831e+07	7.45796e+07	8.58823e+07	9.8923e+07	1.49368e+08	1.39946e+08	1.44948e+08	1.38372e+08	1.20279e+08	1.09467e+08	1.1663e+08	1.05977e+08	1.10949e+08
1819pos	PI(40:6)+NH4	PI	(18:0/22:6)	(18:0)	(22:6)			928.591	C49 H87 O13 N1 P1	12.022	0.708513	0.521042	0.166768	PI(18:0/22:6)+NH4	72909.3	3.23154e+08	2.56863e+06	3.58608e+07	3.01632e+08	3.41058e+08	4.97886e+08	6.5375e+07	1.04689e+08	4.41376e+08	4.32343e+08	3.85902e+08	2.32435e+08	3.79857e+08	3.832e+08
1817neg	PI(40:6)-H	PI	(18:1/22:5)	(18:1)	(22:5)			909.55	C49 H82 O13 N0 P1	11.7175	1.11533	0.451257	0.0174285	PI(18:1/22:5)-H	4.72434e+07	1.737e+07	1.80068e+07	1.43799e+07	5.47163e+07	1.83944e+07	3.85953e+07	8.00273e+07	7.5882e+07	8.1426e+07	7.43154e+07	2.67245e+07	2.6817e+07	2.27933e+07	2.02524e+07
1818neg	PI(40:6)-H	PI	(18:0/22:6)	(18:0)	(22:6)			909.55	C49 H82 O13 N0 P1	12.022	3.10363	0.655072	5.0234e-05	PI(18:0/22:6)-H	4.68235e+08	5.12087e+08	4.27238e+08	4.1071e+08	4.67632e+08	5.47925e+08	8.17913e+08	6.97977e+08	7.59128e+08	7.71915e+08	6.51268e+08	6.27774e+08	5.8573e+08	6.22919e+08	6.19335e+08
1814neg	PI(40:6)-H	PI	(18:1/22:5)	(18:1)	(22:5)			909.55	C49 H82 O13 N0 P1	11.3027	0.92048	0.649108	0.00010915	PI(18:1/22:5)-H	4.42079e+07	4.7942e+07	3.91249e+07	3.49643e+07	4.32586e+07	5.07212e+07	7.10596e+07	6.85968e+07	7.55876e+07	6.76111e+07	6.41161e+07	5.39156e+07	5.33322e+07	5.06994e+07	5.74774e+07
1824pos	PI(40:7)+NH4	PI	(18:1/22:6)	(18:1)	(22:6)			926.575	C49 H85 O13 N1 P1	11.1029	0.25038	0.523557	0.225074	PI(18:1/22:6)+NH4	3.39339e+07	3.99517e+07	829085	316018	3.66359e+07	4.77868e+07	9.90912e+07	2.2953e+06	8.32128e+07	1.36789e+06	6.34615e+07	5.51291e+07	5.41763e+07	5.51195e+07	5.37126e+07
1821neg	PI(40:7)-H	PI	(18:1/22:6)	(18:1)	(22:6)			907.534	C49 H80 O13 N0 P1	10.9381	1.90347	0.552597	1.52794e-05	PI(18:1/22:6)-H	8.61931e+07	8.91706e+07	7.78638e+07	7.67411e+07	8.57373e+07	8.87206e+07	1.68436e+08	1.65957e+08	1.59224e+08	1.66189e+08	1.34894e+08	1.18129e+08	1.15107e+08	1.16972e+08	1.20564e+08
1825neg	PI(41:7)-H	PI	(19:1/22:6)	(19:1)	(22:6)			921.55	C50 H82 O13 N0 P1	11.4991	0.322037	0.476881	0.00720327	PI(19:1/22:6)-H	1.84006e+06	2.34136e+06	1.09666e+06	1.34125e+06	1.8831e+06	2.94827e+06	5.6202e+06	3.83827e+06	5.40714e+06	4.20004e+06	2.60442e+06	2.34156e+06	2.58059e+06	2.34259e+06	2.97317e+06
1827pos	PIP(50:1)+H	PIP	(50:1)	(50:1)				1141.77	C59 H115 O16 N0 P2	16.5738	0.206244	0.731866	0.092425	PIP(50:1)+H	4.84082e+07	6.1056e+07	4.27874e+07	3.14026e+07	4.48895e+07	4.23445e+07	9.03202e+07	4.73442e+07	7.47698e+07	6.99998e+07	4.50167e+07	4.26827e+07	6.41594e+07	5.01652e+07	4.89001e+07
1830pos	PIP(50:1)+H	PIP	(50:1)	(50:1)				1141.77	C59 H115 O16 N0 P2	16.7744	0.197031	0.674128	0.206241	PIP(50:1)+H	7.966e+07	5.37916e+07	5.68069e+07	7.38208e+07	4.83934e+07	4.1762e+07	1.42697e+08	1.01369e+08	1.37561e+08	1.57901e+07	7.61825e+07	5.18719e+07	8.76175e+07	7.21986e+07	5.27676e+07
1826neg	PIP(50:1)-H	PIP	(50:1)	(50:1)				1139.75	C59 H113 O16 N0 P2	16.5738	1.08598	0.60638	0.0122868	PIP(50:1)-H	4.47812e+07	7.48775e+07	4.52323e+07	6.02521e+07	4.91388e+07	5.35996e+07	1.17636e+08	9.43279e+07	1.14134e+08	9.72177e+07	5.49423e+07	6.2461e+07	8.36678e+07	8.14713e+07	8.10032e+07
1829neg	PIP(50:1)-H	PIP	(50:1)	(50:1)				1139.75	C59 H113 O16 N0 P2	16.7744	0.292886	0.827571	0.0501727	PIP(50:1)-H	1.72942e+08	1.94934e+08	1.59869e+08	1.47023e+08	1.76689e+08	1.75132e+08	2.22475e+08	2.03299e+08	2.5153e+08	2.21245e+08	1.96791e+08	1.45145e+08	1.9244e+08	1.91783e+08	2.00087e+08
1831neg	PIP(50:2)-H	PIP	(50:2)	(50:2)				1137.74	C59 H111 O16 N0 P2	15.8892	0.277167	0.73083	0.151058	PIP(50:2)-H	1.10005e+07	1.13246e+07	6.58447e+06	6.47333e+06	1.19925e+07	6.63878e+06	1.60525e+07	1.03834e+07	1.69956e+07	1.57374e+07	7.52365e+06	7.21548e+06	5.62902e+06	9.22233e+06	8.73957e+06
1832neg	PIP(52:1)-H	PIP	(52:1)	(52:1)				1167.78	C61 H117 O16 N0 P2	17.8058	0.208711	0.771885	0.214901	PIP(52:1)-H	1.97946e+07	2.38049e+07	2.11627e+07	1.75352e+07	2.10605e+07	2.07596e+07	2.81273e+07	2.52237e+07	4.61302e+07	2.70157e+07	2.2366e+07	1.1935e+07	2.36049e+07	2.22636e+07	2.28918e+07
1833neg	PIP(52:2)-H	PIP	(52:2)	(52:2)				1165.77	C61 H115 O16 N0 P2	16.6871	0.608407	0.691449	0.00920234	PIP(52:2)-H	2.90828e+07	3.28646e+07	2.9397e+07	2.46281e+07	3.27232e+07	3.01901e+07	5.50846e+07	4.20527e+07	5.25556e+07	4.3849e+07	3.49665e+07	3.02028e+07	3.94218e+07	4.3687e+07	3.90311e+07
1834neg	PIP(52:2)-H	PIP	(52:2)	(52:2)				1165.77	C61 H115 O16 N0 P2	16.8823	0.149314	0.815164	0.0353129	PIP(52:2)-H	5.54431e+07	5.55544e+07	4.75258e+07	4.75684e+07	5.21858e+07	5.62627e+07	6.78471e+07	6.80872e+07	7.95876e+07	6.78183e+07	5.45908e+07	4.79303e+07	5.68314e+07	6.06267e+07	5.42447e+07
1836neg	PS(32:0)-H	PS	(16:0/16:0)	(16:0)	(16:0)			734.498	C38 H73 O10 N1 P1	12.2403	0.47679	0.531163	5.00486e-05	PS(16:0/16:0)-H	6.6793e+06	4.82737e+06	3.65884e+06	5.1763e+06	4.54355e+06	5.9386e+06	1.14064e+07	8.92402e+06	9.46392e+06	1.05003e+07	7.8029e+06	9.93358e+06	7.97696e+06	8.35452e+06	6.17811e+06
1838pos	PS(32:1)+H	PS	(16:0/16:1)	(16:0)	(16:1)			734.497	C38 H73 O10 N1 P1	11.3588	0.885331	0.507848	6.99082e-05	PS(32:1)+H	1.79054e+08	2.10166e+08	1.44107e+08	1.55115e+08	1.68184e+08	1.72859e+08	4.40499e+08	3.48511e+08	3.46427e+08	3.22594e+08	3.00023e+08	2.69103e+08	2.60412e+08	2.35752e+08	2.35582e+08
1837neg	PS(32:1)-H	PS	(16:0/16:1)	(16:0)	(16:1)			732.482	C38 H71 O10 N1 P1	11.3588	1.52242	0.634464	4.00591e-05	PS(16:0/16:1)-H	9.08218e+07	9.92924e+07	8.27038e+07	8.40602e+07	9.66788e+07	1.04676e+08	1.7124e+08	1.41787e+08	1.52689e+08	1.55777e+08	1.3428e+08	1.24076e+08	1.18031e+08	1.16952e+08	1.10172e+08
1839neg	PS(32:1)-H	PS	(32:1)	(32:1)				732.482	C38 H71 O10 N1 P1	12.504	0.370269	0.97049	0.853373	PS(32:1)-H	1.45234e+07	1.38583e+07	1.65042e+07	1.62493e+07	9.47617e+06	1.28469e+07	9.19986e+06	1.15755e+07	1.45376e+07	1.76352e+07	1.09862e+07	2.20616e+07	1.44723e+07	9.29756e+06	1.58033e+07
1840neg	PS(32:2p)-H	PS	(32:2p)	(32:2p)				714.472	C38 H69 O9 N1 P1	12.4851	0.459426	0.813911	0.436838	PS(32:2p)-H	1.69744e+07	1.46633e+07	1.37625e+07	2.22298e+07	1.85113e+07	1.57157e+07	1.34466e+07	3.9657e+07	9.50665e+06	1.27853e+07	2.29854e+07	2.67642e+07	2.7139e+07	1.83336e+07	3.79902e+07
1841neg	PS(32:2p)-H	PS	(32:2p)	(32:2p)				714.472	C38 H69 O9 N1 P1	14.583	0.38397	0.965983	0.840759	PS(32:2p)-H	3.36673e+07	2.11836e+07	2.52394e+07	2.46021e+07	2.32409e+07	2.01057e+07	2.95776e+07	3.50368e+07	2.81659e+07	9.31099e+06	3.00234e+07	2.11374e+07	2.66994e+07	3.24574e+07	2.73807e+07
1843neg	PS(33:1)-H	PS	(17:1/16:0)	(17:1)	(16:0)			746.498	C39 H73 O10 N1 P1	12.453	0.225941	0.954621	0.820429	PS(17:1/16:0)-H	3.77288e+06	1.25653e+07	1.28102e+07	1.12191e+07	6.53501e+06	9.42425e+06	1.34374e+07	7.04995e+06	1.29028e+07	1.09976e+07	6.63185e+06	7.98474e+06	1.21202e+07	1.2833e+07	8.5695e+06
1844neg	PS(34:0)-H	PS	(18:0/16:0)	(18:0)	(16:0)			762.529	C40 H77 O10 N1 P1	13.586	0.4276	0.67197	0.0205424	PS(18:0/16:0)-H	1.32546e+07	1.79591e+07	2.13052e+07	1.88392e+07	1.75581e+07	1.32743e+07	3.44277e+07	1.83605e+07	2.56181e+07	2.98315e+07	1.69906e+07	2.68476e+07	2.08197e+07	2.24908e+07	1.9945e+07
1845neg	PS(34:0)-H	PS	(18:0/16:0)	(18:0)	(16:0)			762.529	C40 H77 O10 N1 P1	13.7925	0.12459	0.830165	0.0025046	PS(18:0/16:0)-H	1.49234e+07	1.57089e+07	1.62383e+07	1.61129e+07	1.48593e+07	1.65529e+07	1.92967e+07	1.81315e+07	2.12687e+07	2.08672e+07	1.70642e+07	1.70789e+07	1.67678e+07	1.53297e+07	1.71232e+07
1846neg	PS(34:0)-H	PS	(18:0/16:0)	(18:0)	(16:0)			762.529	C40 H77 O10 N1 P1	13.9913	0.3983	0.991193	0.915551	PS(18:0/16:0)-H	1.22171e+07	1.8521e+07	1.49951e+07	1.37064e+07	1.40998e+07	1.60769e+07	1.10747e+07	1.51205e+07	1.6705e+07	1.549e+07	1.64184e+07	1.56039e+07	1.36612e+07	1.73691e+07	1.31087e+07
1847neg	PS(34:0)-H	PS	(18:0/16:0)	(18:0)	(16:0)			762.529	C40 H77 O10 N1 P1	14.3485	0.174522	0.840792	0.106111	PS(18:0/16:0)-H	1.56668e+07	1.53162e+07	1.94689e+07	1.54676e+07	1.17081e+07	1.40552e+07	1.93588e+07	1.81325e+07	1.62103e+07	2.37479e+07	1.58429e+07	1.57511e+07	2.45689e+07	1.86533e+07	1.48203e+07
1848neg	PS(34:1)-H	PS	(16:0/18:1)	(16:0)	(18:1)			760.513	C40 H75 O10 N1 P1	12.4365	4.82791	0.693977	2.80957e-05	PS(16:0/18:1)-H	1.53011e+09	1.5093e+09	1.39751e+09	1.40498e+09	1.52194e+09	1.63418e+09	2.32075e+09	2.15422e+09	2.29823e+09	2.36002e+09	1.97927e+09	1.85337e+09	1.13948e+09	1.77751e+09	1.74588e+09
1850neg	PS(34:1)-H	PS	(18:0/16:1)	(18:0)	(16:1)			760.513	C40 H75 O10 N1 P1	13.55	0.479488	1.07527	0.683362	PS(18:0/16:1)-H	3.23576e+07	1.60837e+07	2.37131e+07	1.5576e+07	2.43842e+07	1.87528e+07	1.73439e+07	1.49534e+07	2.92383e+07	2.49015e+07	2.21809e+07	1.30888e+07	1.99079e+07	2.37624e+07	3.07021e+07
1851neg	PS(34:1)-H	PS	(16:0/18:1)	(16:0)	(18:1)			760.513	C40 H75 O10 N1 P1	13.7997	0.642761	0.938105	0.703722	PS(16:0/18:1)-H	8.6591e+07	5.84493e+07	6.19727e+07	9.78129e+07	4.19458e+07	5.54201e+07	1.00335e+08	6.34686e+07	5.96633e+07	8.19749e+07	7.38318e+07	4.94538e+07	9.67569e+07	1.02055e+08	8.35643e+07
1852neg	PS(34:1p)-H	PS	(34:1p)	(34:1p)				744.518	C40 H75 O9 N1 P1	12.439	0.349221	0.502873	0.316991	PS(34:1p)-H	680024	1.57042e+06	2.48423e+06	2.49003e+06	657360	645816	31159.1	2.3174e+06	336088	1.27669e+06	4.80853e+06	8.18846e+06	2.60108e+06	1.80413e+06	1.67339e+06
1853neg	PS(34:2)-H	PS	(16:1/18:1)	(16:1)	(18:1)			758.498	C40 H73 O10 N1 P1	11.4452	0.959637	0.679811	0.0310808	PS(16:1/18:1)-H	9.02744e+07	9.51204e+07	7.08395e+07	7.74501e+07	9.17427e+07	9.805e+07	1.53786e+08	1.38756e+08	1.49519e+08	1.49403e+08	1.26627e+08	5.19411e+07	9.36946e+07	1.11448e+08	1.07973e+08
1855neg	PS(34:3p)-H	PS	(34:3p)	(34:3p)				740.487	C40 H71 O9 N1 P1	11.2485	0.667229	0.899957	0.694296	PS(34:3p)-H	7.1217e+07	1.36106e+08	5.97636e+07	6.19318e+07	1.58106e+08	1.65172e+08	1.24281e+08	1.54646e+08	1.71673e+08	4.18321e+07	1.62957e+08	6.94191e+07	6.82405e+07	5.0715e+07	6.63874e+07
1856neg	PS(34:3p)-H	PS	(34:3p)	(34:3p)				740.487	C40 H71 O9 N1 P1	11.557	0.683358	0.525725	0.000206849	PS(34:3p)-H	1.26904e+07	9.54384e+06	8.97341e+06	7.34098e+06	1.65335e+07	7.44377e+06	1.7849e+07	1.94953e+07	2.18844e+07	2.24403e+07	1.79905e+07	1.92731e+07	1.94402e+07	1.82152e+07	2.11353e+07
1857neg	PS(34:3p)-H	PS	(34:3p)	(34:3p)				740.487	C40 H71 O9 N1 P1	12.486	0.515748	1.1164	0.619913	PS(34:3p)-H	2.14383e+07	1.11065e+07	3.23085e+07	1.90368e+07	2.15936e+07	2.05751e+07	1.56349e+07	2.26034e+07	8.5816e+06	1.97088e+07	3.18806e+07	1.45061e+07	1.23235e+07	2.21657e+07	1.30801e+07
1858neg	PS(34:3p)-H	PS	(34:3p)	(34:3p)				740.487	C40 H71 O9 N1 P1	13.248	1.43426	1.50459	0.224267	PS(34:3p)-H	3.35287e+07	1.52097e+08	1.06821e+08	1.16404e+08	2.53945e+07	1.62553e+08	8.30622e+07	5.26699e+07	5.28346e+07	4.82409e+07	1.08392e+08	5.14527e+07	5.1691e+07	9.56417e+07	5.42146e+07
1860neg	PS(35:0)-H	PS	(16:0/19:0)	(16:0)	(19:0)			776.545	C41 H79 O10 N1 P1	13.62	0.653843	0.882382	0.060755	PS(16:0/19:0)-H	1.00349e+08	1.08068e+08	1.02742e+08	9.70154e+07	9.98045e+07	1.02618e+08	1.20588e+08	1.12228e+08	1.37169e+08	1.24226e+08	1.02936e+08	9.4839e+07	1.12113e+08	1.13411e+08	1.11597e+08
[truncated: 497 more rows]

## Sheet: 兼容性报表
	Supplementary Table S3.xls 兼容性报表
[truncated: 7 more rows]
